# Supplementary material for: The transcriptional signature associated with human motile cilia
Source: Sci Rep. 2020 Jul 2;10:10814. doi: 10.1038/s41598-020-66453-4 (PMC7331728; doi:10.1038/s41598-020-66453-4)
Supplement: Supplementary file 2 — Supplementary Information2. [file 41598_2020_66453_MOESM2_ESM.xlsx]

## Sheet: All tissue gene clusters
Gene name	Gene description	Frequency observed	Brain	Lung	Fallopian tube & Encodervix	Testis
Sample size			n = 863	n = 427	n = 12	n = 259
Cluster size			597 genes	597 genes	4991 genes	6126 genes
AC002472.13		4	AC002472.13	AC002472.13	AC002472.13	AC002472.13
AC005281.1	novel transcript	3	AC005281.1	AC005281.1	AC005281.1
AC005487.2		3	AC005487.2		AC005487.2	AC005487.2
AC079354.1	ribosomal protein L39 (RPL39) pseudogene	4	AC079354.1	AC079354.1	AC079354.1	AC079354.1
AC097468.4		4	AC097468.4	AC097468.4	AC097468.4	AC097468.4
AC104809.2	novel transcript	3	AC104809.2	AC104809.2	AC104809.2
AC104809.3		3	AC104809.3	AC104809.3	AC104809.3
AC117395.1	novel transcript	3	AC117395.1	AC117395.1	AC117395.1
ADGB	androglobin [Source:HGNC Symbol;Acc:HGNC:21212]	4	ADGB	ADGB	ADGB	ADGB
AGBL2	ATP/GTP binding protein like 2 [Source:HGNC Symbol;Acc:HGNC:26296]	4	AGBL2	AGBL2	AGBL2	AGBL2
AGBL3	ATP/GTP binding protein like 3 [Source:HGNC Symbol;Acc:HGNC:27981]	3	AGBL3		AGBL3	AGBL3
AK7	adenylate kinase 7 [Source:HGNC Symbol;Acc:HGNC:20091]	3	AK7	AK7	AK7
AK8	adenylate kinase 8 [Source:HGNC Symbol;Acc:HGNC:26526]	4	AK8	AK8	AK8	AK8
AKAP14	A-kinase anchoring protein 14 [Source:HGNC Symbol;Acc:HGNC:24061]	4	AKAP14	AKAP14	AKAP14	AKAP14
ALS2CR12	amyotrophic lateral sclerosis 2 chromosome region 12 [Source:HGNC Symbol;Acc:HGNC:14439]	4	ALS2CR12	ALS2CR12	ALS2CR12	ALS2CR12
ANKDD1B	ankyrin repeat and death domain containing 1B [Source:HGNC Symbol;Acc:HGNC:32525]	3	ANKDD1B	ANKDD1B	ANKDD1B
ANKEF1	ankyrin repeat and EF-hand domain containing 1 [Source:HGNC Symbol;Acc:HGNC:15803]	3	ANKEF1		ANKEF1	ANKEF1
ANKFN1	ankyrin repeat and fibronectin type III domain containing 1 [Source:HGNC Symbol;Acc:HGNC:26766]	4	ANKFN1	ANKFN1	ANKFN1	ANKFN1
ANKMY1	ankyrin repeat and MYND domain containing 1 [Source:HGNC Symbol;Acc:HGNC:20987]	3	ANKMY1		ANKMY1	ANKMY1
ANKRD45	ankyrin repeat domain 45 [Source:HGNC Symbol;Acc:HGNC:24786]	3		ANKRD45	ANKRD45	ANKRD45
ANKRD66	ankyrin repeat domain 66 [Source:HGNC Symbol;Acc:HGNC:44669]	3	ANKRD66	ANKRD66	ANKRD66
ANKUB1	ankyrin repeat and ubiquitin domain containing 1 [Source:HGNC Symbol;Acc:HGNC:29642]	4	ANKUB1	ANKUB1	ANKUB1	ANKUB1
APOBEC4	apolipoprotein B mRNA editing enzyme catalytic polypeptide like 4 [Source:HGNC Symbol;Acc:HGNC:32152]	4	APOBEC4	APOBEC4	APOBEC4	APOBEC4
ARMC2	armadillo repeat containing 2 [Source:HGNC Symbol;Acc:HGNC:23045]	4	ARMC2	ARMC2	ARMC2	ARMC2
ARMC3	armadillo repeat containing 3 [Source:HGNC Symbol;Acc:HGNC:30964]	4	ARMC3	ARMC3	ARMC3	ARMC3
ARMC4	armadillo repeat containing 4 [Source:HGNC Symbol;Acc:HGNC:25583]	4	ARMC4	ARMC4	ARMC4	ARMC4
ATG9B	autophagy related 9B [Source:HGNC Symbol;Acc:HGNC:21899]	3	ATG9B		ATG9B	ATG9B
BARX2	BARX homeobox 2 [Source:HGNC Symbol;Acc:HGNC:956]	3	BARX2	BARX2	BARX2
BEST4	bestrophin 4 [Source:HGNC Symbol;Acc:HGNC:17106]	3	BEST4	BEST4	BEST4
BTG4	BTG anti-proliferation factor 4 [Source:HGNC Symbol;Acc:HGNC:13862]	4	BTG4	BTG4	BTG4	BTG4
C10orf107		4	C10orf107	C10orf107	C10orf107	C10orf107
C10orf111	chromosome 10 open reading frame 111 [Source:HGNC Symbol;Acc:HGNC:28582]	4	C10orf111	C10orf111	C10orf111	C10orf111
C10orf67	chromosome 10 open reading frame 67 [Source:HGNC Symbol;Acc:HGNC:28716]	3	C10orf67		C10orf67	C10orf67
C11orf16	chromosome 11 open reading frame 16 [Source:HGNC Symbol;Acc:HGNC:1169]	4	C11orf16	C11orf16	C11orf16	C11orf16
C11orf63		3	C11orf63		C11orf63	C11orf63
C11orf70		4	C11orf70	C11orf70	C11orf70	C11orf70
C11orf88	chromosome 11 open reading frame 88 [Source:HGNC Symbol;Acc:HGNC:25061]	4	C11orf88	C11orf88	C11orf88	C11orf88
C12orf55		4	C12orf55	C12orf55	C12orf55	C12orf55
C14orf79		3	C14orf79		C14orf79	C14orf79
C15orf26		4	C15orf26	C15orf26	C15orf26	C15orf26
C15orf65	chromosome 15 open reading frame 65 [Source:HGNC Symbol;Acc:HGNC:44654]	3	C15orf65		C15orf65	C15orf65
C16orf71	chromosome 16 open reading frame 71 [Source:HGNC Symbol;Acc:HGNC:25081]	4	C16orf71	C16orf71	C16orf71	C16orf71
C16orf93		3		C16orf93	C16orf93	C16orf93
C17orf72		4	C17orf72	C17orf72	C17orf72	C17orf72
C1orf141	chromosome 1 open reading frame 141 [Source:HGNC Symbol;Acc:HGNC:32044]	3	C1orf141	C1orf141	C1orf141
C1orf158	chromosome 1 open reading frame 158 [Source:HGNC Symbol;Acc:HGNC:28567]	4	C1orf158	C1orf158	C1orf158	C1orf158
C1orf168		3		C1orf168	C1orf168	C1orf168
C1orf173		3		C1orf173	C1orf173	C1orf173
C1orf189	chromosome 1 open reading frame 189 [Source:HGNC Symbol;Acc:HGNC:32305]	4	C1orf189	C1orf189	C1orf189	C1orf189
C1orf192		4	C1orf192	C1orf192	C1orf192	C1orf192
C1orf194	chromosome 1 open reading frame 194 [Source:HGNC Symbol;Acc:HGNC:32331]	4	C1orf194	C1orf194	C1orf194	C1orf194
C1orf222		4	C1orf222	C1orf222	C1orf222	C1orf222
C1orf228		3	C1orf228		C1orf228	C1orf228
C1orf87	chromosome 1 open reading frame 87 [Source:HGNC Symbol;Acc:HGNC:28547]	4	C1orf87	C1orf87	C1orf87	C1orf87
C1QTNF8	C1q and TNF related 8 [Source:HGNC Symbol;Acc:HGNC:31374]	3	C1QTNF8	C1QTNF8	C1QTNF8
C20orf195		4	C20orf195	C20orf195	C20orf195	C20orf195
C20orf201		3		C20orf201	C20orf201	C20orf201
C20orf26		4	C20orf26	C20orf26	C20orf26	C20orf26
C20orf85	chromosome 20 open reading frame 85 [Source:HGNC Symbol;Acc:HGNC:16216]	4	C20orf85	C20orf85	C20orf85	C20orf85
C20orf96	chromosome 20 open reading frame 96 [Source:HGNC Symbol;Acc:HGNC:16227]	3	C20orf96		C20orf96	C20orf96
C21orf58	chromosome 21 open reading frame 58 [Source:HGNC Symbol;Acc:HGNC:1300]	3	C21orf58	C21orf58	C21orf58
C22orf15	chromosome 22 open reading frame 15 [Source:HGNC Symbol;Acc:HGNC:15558]	4	C22orf15	C22orf15	C22orf15	C22orf15
C2orf50	chromosome 2 open reading frame 50 [Source:HGNC Symbol;Acc:HGNC:26324]	3	C2orf50	C2orf50	C2orf50
C2orf62		4	C2orf62	C2orf62	C2orf62	C2orf62
C2orf70	chromosome 2 open reading frame 70 [Source:HGNC Symbol;Acc:HGNC:27938]	4	C2orf70	C2orf70	C2orf70	C2orf70
C2orf73	chromosome 2 open reading frame 73 [Source:HGNC Symbol;Acc:HGNC:26861]	4	C2orf73	C2orf73	C2orf73	C2orf73
C2orf81	chromosome 2 open reading frame 81 [Source:HGNC Symbol;Acc:HGNC:34350]	4	C2orf81	C2orf81	C2orf81	C2orf81
C3orf67	chromosome 3 open reading frame 67 [Source:HGNC Symbol;Acc:HGNC:24763]	4	C3orf67	C3orf67	C3orf67	C3orf67
C4orf22		4	C4orf22	C4orf22	C4orf22	C4orf22
C4orf47	chromosome 4 open reading frame 47 [Source:HGNC Symbol;Acc:HGNC:34346]	4	C4orf47	C4orf47	C4orf47	C4orf47
C5orf49	chromosome 5 open reading frame 49 [Source:HGNC Symbol;Acc:HGNC:27028]	4	C5orf49	C5orf49	C5orf49	C5orf49
C6orf118	chromosome 6 open reading frame 118 [Source:HGNC Symbol;Acc:HGNC:21233]	4	C6orf118	C6orf118	C6orf118	C6orf118
C6ORF165		4	C6ORF165	C6ORF165	C6ORF165	C6ORF165
C6orf183		3	C6orf183		C6orf183	C6orf183
C7orf57	chromosome 7 open reading frame 57 [Source:HGNC Symbol;Acc:HGNC:22247]	4	C7orf57	C7orf57	C7orf57	C7orf57
C7orf63		3	C7orf63		C7orf63	C7orf63
C9orf116	chromosome 9 open reading frame 116 [Source:HGNC Symbol;Acc:HGNC:28435]	4	C9orf116	C9orf116	C9orf116	C9orf116
C9orf117		4	C9orf117	C9orf117	C9orf117	C9orf117
C9orf135	chromosome 9 open reading frame 135 [Source:HGNC Symbol;Acc:HGNC:31422]	4	C9orf135	C9orf135	C9orf135	C9orf135
C9orf163	chromosome 9 open reading frame 163 [Source:HGNC Symbol;Acc:HGNC:26718]	3	C9orf163		C9orf163	C9orf163
C9orf171		4	C9orf171	C9orf171	C9orf171	C9orf171
C9orf24	chromosome 9 open reading frame 24 [Source:HGNC Symbol;Acc:HGNC:19919]	4	C9orf24	C9orf24	C9orf24	C9orf24
C9orf9		4	C9orf9	C9orf9	C9orf9	C9orf9
CACNG6	calcium voltage-gated channel auxiliary subunit gamma 6 [Source:HGNC Symbol;Acc:HGNC:13625]	3	CACNG6	CACNG6	CACNG6
CAPS	calcyphosine [Source:HGNC Symbol;Acc:HGNC:1487]	3	CAPS	CAPS	CAPS
CAPSL	calcyphosine like [Source:HGNC Symbol;Acc:HGNC:28375]	4	CAPSL	CAPSL	CAPSL	CAPSL
CASC1	cancer susceptibility 1 [Source:HGNC Symbol;Acc:HGNC:29599]	4	CASC1	CASC1	CASC1	CASC1
CASC2	cancer susceptibility 2 [Source:HGNC Symbol;Acc:HGNC:22933]	4	CASC2	CASC2	CASC2	CASC2
CATSPERD	cation channel sperm associated auxiliary subunit delta [Source:HGNC Symbol;Acc:HGNC:28598]	4	CATSPERD	CATSPERD	CATSPERD	CATSPERD
CCDC108		4	CCDC108	CCDC108	CCDC108	CCDC108
CCDC11		4	CCDC11	CCDC11	CCDC11	CCDC11
CCDC113	coiled-coil domain containing 113 [Source:HGNC Symbol;Acc:HGNC:25002]	4	CCDC113	CCDC113	CCDC113	CCDC113
CCDC114	coiled-coil domain containing 114 [Source:HGNC Symbol;Acc:HGNC:26560]	4	CCDC114	CCDC114	CCDC114	CCDC114
CCDC13	coiled-coil domain containing 13 [Source:HGNC Symbol;Acc:HGNC:26358]	4	CCDC13	CCDC13	CCDC13	CCDC13
CCDC135		4	CCDC135	CCDC135	CCDC135	CCDC135
CCDC146	coiled-coil domain containing 146 [Source:HGNC Symbol;Acc:HGNC:29296]	4	CCDC146	CCDC146	CCDC146	CCDC146
CCDC147		4	CCDC147	CCDC147	CCDC147	CCDC147
CCDC148	coiled-coil domain containing 148 [Source:HGNC Symbol;Acc:HGNC:25191]	4	CCDC148	CCDC148	CCDC148	CCDC148
CCDC151	coiled-coil domain containing 151 [Source:HGNC Symbol;Acc:HGNC:28303]	4	CCDC151	CCDC151	CCDC151	CCDC151
CCDC153	coiled-coil domain containing 153 [Source:HGNC Symbol;Acc:HGNC:27446]	4	CCDC153	CCDC153	CCDC153	CCDC153
CCDC157	coiled-coil domain containing 157 [Source:HGNC Symbol;Acc:HGNC:33854]	4	CCDC157	CCDC157	CCDC157	CCDC157
CCDC162P	coiled-coil domain containing 162, pseudogene [Source:HGNC Symbol;Acc:HGNC:21565]	3	CCDC162P		CCDC162P	CCDC162P
CCDC17	coiled-coil domain containing 17 [Source:HGNC Symbol;Acc:HGNC:26574]	3	CCDC17	CCDC17	CCDC17
CCDC170	coiled-coil domain containing 170 [Source:HGNC Symbol;Acc:HGNC:21177]	4	CCDC170	CCDC170	CCDC170	CCDC170
CCDC173	coiled-coil domain containing 173 [Source:HGNC Symbol;Acc:HGNC:25064]	4	CCDC173	CCDC173	CCDC173	CCDC173
CCDC175	coiled-coil domain containing 175 [Source:HGNC Symbol;Acc:HGNC:19847]	3	CCDC175	CCDC175	CCDC175
CCDC176		4	CCDC176	CCDC176	CCDC176	CCDC176
CCDC180	coiled-coil domain containing 180 [Source:HGNC Symbol;Acc:HGNC:29303]	4	CCDC180	CCDC180	CCDC180	CCDC180
CCDC181	coiled-coil domain containing 181 [Source:HGNC Symbol;Acc:HGNC:28051]	3		CCDC181	CCDC181	CCDC181
CCDC19		4	CCDC19	CCDC19	CCDC19	CCDC19
CCDC24	coiled-coil domain containing 24 [Source:HGNC Symbol;Acc:HGNC:28688]	4	CCDC24	CCDC24	CCDC24	CCDC24
CCDC30	coiled-coil domain containing 30 [Source:HGNC Symbol;Acc:HGNC:26103]	4	CCDC30	CCDC30	CCDC30	CCDC30
CCDC33	coiled-coil domain containing 33 [Source:HGNC Symbol;Acc:HGNC:26552]	4	CCDC33	CCDC33	CCDC33	CCDC33
CCDC37		4	CCDC37	CCDC37	CCDC37	CCDC37
CCDC40	coiled-coil domain containing 40 [Source:HGNC Symbol;Acc:HGNC:26090]	4	CCDC40	CCDC40	CCDC40	CCDC40
CCDC42B		3	CCDC42B	CCDC42B	CCDC42B
CCDC60	coiled-coil domain containing 60 [Source:HGNC Symbol;Acc:HGNC:28610]	4	CCDC60	CCDC60	CCDC60	CCDC60
CCDC65	coiled-coil domain containing 65 [Source:HGNC Symbol;Acc:HGNC:29937]	4	CCDC65	CCDC65	CCDC65	CCDC65
CCDC67		4	CCDC67	CCDC67	CCDC67	CCDC67
CCDC74A	coiled-coil domain containing 74A [Source:HGNC Symbol;Acc:HGNC:25197]	3	CCDC74A	CCDC74A	CCDC74A
CCDC74B	coiled-coil domain containing 74B [Source:HGNC Symbol;Acc:HGNC:25267]	4	CCDC74B	CCDC74B	CCDC74B	CCDC74B
CCDC81	coiled-coil domain containing 81 [Source:HGNC Symbol;Acc:HGNC:26281]	4	CCDC81	CCDC81	CCDC81	CCDC81
CCDC89	coiled-coil domain containing 89 [Source:HGNC Symbol;Acc:HGNC:26762]	3	CCDC89		CCDC89	CCDC89
CCDC96	coiled-coil domain containing 96 [Source:HGNC Symbol;Acc:HGNC:26900]	4	CCDC96	CCDC96	CCDC96	CCDC96
CCNA1	cyclin A1 [Source:HGNC Symbol;Acc:HGNC:1577]	4	CCNA1	CCNA1	CCNA1	CCNA1
CCNO	cyclin O [Source:HGNC Symbol;Acc:HGNC:18576]	3		CCNO	CCNO	CCNO
CD164L2	CD164 molecule like 2 [Source:HGNC Symbol;Acc:HGNC:32043]	3	CD164L2	CD164L2	CD164L2
CDHR3	cadherin related family member 3 [Source:HGNC Symbol;Acc:HGNC:26308]	4	CDHR3	CDHR3	CDHR3	CDHR3
CDHR4	cadherin related family member 4 [Source:HGNC Symbol;Acc:HGNC:34527]	4	CDHR4	CDHR4	CDHR4	CDHR4
CETN2	centrin 2 [Source:HGNC Symbol;Acc:HGNC:1867]	3	CETN2	CETN2	CETN2
CHDC2		3	CHDC2	CHDC2	CHDC2
CLHC1	clathrin heavy chain linker domain containing 1 [Source:HGNC Symbol;Acc:HGNC:26453]	3	CLHC1		CLHC1	CLHC1
CNGA4	cyclic nucleotide gated channel alpha 4 [Source:HGNC Symbol;Acc:HGNC:2152]	4	CNGA4	CNGA4	CNGA4	CNGA4
CRISP2	cysteine rich secretory protein 2 [Source:HGNC Symbol;Acc:HGNC:12024]	3		CRISP2	CRISP2	CRISP2
CTC-441N14.2		4	CTC-441N14.2	CTC-441N14.2	CTC-441N14.2	CTC-441N14.2
CTC-441N14.4		3		CTC-441N14.4	CTC-441N14.4	CTC-441N14.4
CTD-2126E3.1		4	CTD-2126E3.1	CTD-2126E3.1	CTD-2126E3.1	CTD-2126E3.1
CTD-2126E3.3		3	CTD-2126E3.3	CTD-2126E3.3	CTD-2126E3.3
CTD-2544H17.1		3	CTD-2544H17.1	CTD-2544H17.1	CTD-2544H17.1
CUBN	cubilin [Source:HGNC Symbol;Acc:HGNC:2548]	3	CUBN		CUBN	CUBN
CXorf22		3	CXorf22	CXorf22	CXorf22
CXorf30		4	CXorf30	CXorf30	CXorf30	CXorf30
CYP2J2	cytochrome P450 family 2 subfamily J member 2 [Source:HGNC Symbol;Acc:HGNC:2634]	3		CYP2J2	CYP2J2	CYP2J2
DAW1	dynein assembly factor with WD repeats 1 [Source:HGNC Symbol;Acc:HGNC:26383]	4	DAW1	DAW1	DAW1	DAW1
DCDC1	doublecortin domain containing 1 [Source:HGNC Symbol;Acc:HGNC:20625]	4	DCDC1	DCDC1	DCDC1	DCDC1
DCDC2	doublecortin domain containing 2 [Source:HGNC Symbol;Acc:HGNC:18141]	3	DCDC2		DCDC2	DCDC2
DCDC2B	doublecortin domain containing 2B [Source:HGNC Symbol;Acc:HGNC:32576]	3		DCDC2B	DCDC2B	DCDC2B
DLEC1	DLEC1, cilia and flagella associated protein [Source:HGNC Symbol;Acc:HGNC:2899]	3	DLEC1	DLEC1	DLEC1
DNAAF1	dynein axonemal assembly factor 1 [Source:HGNC Symbol;Acc:HGNC:30539]	4	DNAAF1	DNAAF1	DNAAF1	DNAAF1
DNAAF3	dynein axonemal assembly factor 3 [Source:HGNC Symbol;Acc:HGNC:30492]	4	DNAAF3	DNAAF3	DNAAF3	DNAAF3
DNAH10	dynein axonemal heavy chain 10 [Source:HGNC Symbol;Acc:HGNC:2941]	4	DNAH10	DNAH10	DNAH10	DNAH10
DNAH11	dynein axonemal heavy chain 11 [Source:HGNC Symbol;Acc:HGNC:2942]	3	DNAH11	DNAH11	DNAH11
DNAH12	dynein axonemal heavy chain 12 [Source:HGNC Symbol;Acc:HGNC:2943]	4	DNAH12	DNAH12	DNAH12	DNAH12
DNAH2	dynein axonemal heavy chain 2 [Source:HGNC Symbol;Acc:HGNC:2948]	4	DNAH2	DNAH2	DNAH2	DNAH2
DNAH3	dynein axonemal heavy chain 3 [Source:HGNC Symbol;Acc:HGNC:2949]	3	DNAH3	DNAH3	DNAH3
DNAH6	dynein axonemal heavy chain 6 [Source:HGNC Symbol;Acc:HGNC:2951]	4	DNAH6	DNAH6	DNAH6	DNAH6
DNAH7	dynein axonemal heavy chain 7 [Source:HGNC Symbol;Acc:HGNC:18661]	3		DNAH7	DNAH7	DNAH7
DNAH9	dynein axonemal heavy chain 9 [Source:HGNC Symbol;Acc:HGNC:2953]	4	DNAH9	DNAH9	DNAH9	DNAH9
DNAI1	dynein axonemal intermediate chain 1 [Source:HGNC Symbol;Acc:HGNC:2954]	4	DNAI1	DNAI1	DNAI1	DNAI1
DNAI2	dynein axonemal intermediate chain 2 [Source:HGNC Symbol;Acc:HGNC:18744]	4	DNAI2	DNAI2	DNAI2	DNAI2
DNAJB13	DnaJ heat shock protein family (Hsp40) member B13 [Source:HGNC Symbol;Acc:HGNC:30718]	4	DNAJB13	DNAJB13	DNAJB13	DNAJB13
DNAJC9-AS1	DNAJC9 antisense RNA 1 [Source:HGNC Symbol;Acc:HGNC:31432]	4	DNAJC9-AS1	DNAJC9-AS1	DNAJC9-AS1	DNAJC9-AS1
DNALI1	dynein axonemal light intermediate chain 1 [Source:HGNC Symbol;Acc:HGNC:14353]	4	DNALI1	DNALI1	DNALI1	DNALI1
DOC2A	double C2 domain alpha [Source:HGNC Symbol;Acc:HGNC:2985]	3		DOC2A	DOC2A	DOC2A
DPY19L2P2	DPY19L2 pseudogene 2 [Source:HGNC Symbol;Acc:HGNC:21764]	4	DPY19L2P2	DPY19L2P2	DPY19L2P2	DPY19L2P2
DRC1	dynein regulatory complex subunit 1 [Source:HGNC Symbol;Acc:HGNC:24245]	4	DRC1	DRC1	DRC1	DRC1
DTHD1	death domain containing 1 [Source:HGNC Symbol;Acc:HGNC:37261]	4	DTHD1	DTHD1	DTHD1	DTHD1
DUSP18	dual specificity phosphatase 18 [Source:HGNC Symbol;Acc:HGNC:18484]	3	DUSP18		DUSP18	DUSP18
DYDC1	DPY30 domain containing 1 [Source:HGNC Symbol;Acc:HGNC:23460]	3		DYDC1	DYDC1	DYDC1
DYDC2	DPY30 domain containing 2 [Source:HGNC Symbol;Acc:HGNC:23468]	4	DYDC2	DYDC2	DYDC2	DYDC2
DYNLL1-AS1		3	DYNLL1-AS1		DYNLL1-AS1	DYNLL1-AS1
DYNLRB2	dynein light chain roadblock-type 2 [Source:HGNC Symbol;Acc:HGNC:15467]	4	DYNLRB2	DYNLRB2	DYNLRB2	DYNLRB2
DYX1C1		3	DYX1C1		DYX1C1	DYX1C1
DZANK1	double zinc ribbon and ankyrin repeat domains 1 [Source:HGNC Symbol;Acc:HGNC:15858]	4	DZANK1	DZANK1	DZANK1	DZANK1
DZIP1L	DAZ interacting zinc finger protein 1 like [Source:HGNC Symbol;Acc:HGNC:26551]	3	DZIP1L	DZIP1L	DZIP1L
ECT2L	epithelial cell transforming 2 like [Source:HGNC Symbol;Acc:HGNC:21118]	4	ECT2L	ECT2L	ECT2L	ECT2L
EFCAB1	EF-hand calcium binding domain 1 [Source:HGNC Symbol;Acc:HGNC:25678]	4	EFCAB1	EFCAB1	EFCAB1	EFCAB1
EFCAB10	EF-hand calcium binding domain 10 [Source:HGNC Symbol;Acc:HGNC:34531]	4	EFCAB10	EFCAB10	EFCAB10	EFCAB10
EFCAB12	EF-hand calcium binding domain 12 [Source:HGNC Symbol;Acc:HGNC:28061]	4	EFCAB12	EFCAB12	EFCAB12	EFCAB12
EFCAB6	EF-hand calcium binding domain 6 [Source:HGNC Symbol;Acc:HGNC:24204]	4	EFCAB6	EFCAB6	EFCAB6	EFCAB6
EFHB	EF-hand domain family member B [Source:HGNC Symbol;Acc:HGNC:26330]	4	EFHB	EFHB	EFHB	EFHB
EFHC1	EF-hand domain containing 1 [Source:HGNC Symbol;Acc:HGNC:16406]	4	EFHC1	EFHC1	EFHC1	EFHC1
EFHC2	EF-hand domain containing 2 [Source:HGNC Symbol;Acc:HGNC:26233]	4	EFHC2	EFHC2	EFHC2	EFHC2
ENKUR	enkurin, TRPC channel interacting protein [Source:HGNC Symbol;Acc:HGNC:28388]	4	ENKUR	ENKUR	ENKUR	ENKUR
EXPH5	exophilin 5 [Source:HGNC Symbol;Acc:HGNC:30578]	3	EXPH5		EXPH5	EXPH5
FAM154B		4	FAM154B	FAM154B	FAM154B	FAM154B
FAM166B	family with sequence similarity 166 member B [Source:HGNC Symbol;Acc:HGNC:34242]	3	FAM166B	FAM166B	FAM166B
FAM179A		4	FAM179A	FAM179A	FAM179A	FAM179A
FAM181A-AS1	FAM181A antisense RNA 1 [Source:HGNC Symbol;Acc:HGNC:20133]	3	FAM181A-AS1		FAM181A-AS1	FAM181A-AS1
FAM183A	family with sequence similarity 183 member A [Source:HGNC Symbol;Acc:HGNC:34347]	4	FAM183A	FAM183A	FAM183A	FAM183A
FAM216B	family with sequence similarity 216 member B [Source:HGNC Symbol;Acc:HGNC:26883]	3	FAM216B	FAM216B	FAM216B
FAM227A	family with sequence similarity 227 member A [Source:HGNC Symbol;Acc:HGNC:44197]	4	FAM227A	FAM227A	FAM227A	FAM227A
FAM229B	family with sequence similarity 229 member B [Source:HGNC Symbol;Acc:HGNC:33858]	3		FAM229B	FAM229B	FAM229B
FAM47E	family with sequence similarity 47 member E [Source:HGNC Symbol;Acc:HGNC:34343]	3		FAM47E	FAM47E	FAM47E
FAM81B	family with sequence similarity 81 member B [Source:HGNC Symbol;Acc:HGNC:26335]	4	FAM81B	FAM81B	FAM81B	FAM81B
FAM83F	family with sequence similarity 83 member F [Source:HGNC Symbol;Acc:HGNC:25148]	3		FAM83F	FAM83F	FAM83F
FAM83H-AS1	FAM83H antisense RNA 1 (head to head) [Source:HGNC Symbol;Acc:HGNC:48720]	3	FAM83H-AS1		FAM83H-AS1	FAM83H-AS1
FAM92B	family with sequence similarity 92 member B [Source:HGNC Symbol;Acc:HGNC:24781]	3	FAM92B	FAM92B	FAM92B
FANK1	fibronectin type III and ankyrin repeat domains 1 [Source:HGNC Symbol;Acc:HGNC:23527]	4	FANK1	FANK1	FANK1	FANK1
FBXL13	F-box and leucine rich repeat protein 13 [Source:HGNC Symbol;Acc:HGNC:21658]	4	FBXL13	FBXL13	FBXL13	FBXL13
FBXO15	F-box protein 15 [Source:HGNC Symbol;Acc:HGNC:13617]	4	FBXO15	FBXO15	FBXO15	FBXO15
FBXO36	F-box protein 36 [Source:HGNC Symbol;Acc:HGNC:27020]	3		FBXO36	FBXO36	FBXO36
FBXW10	F-box and WD repeat domain containing 10 [Source:HGNC Symbol;Acc:HGNC:1211]	4	FBXW10	FBXW10	FBXW10	FBXW10
FHAD1	forkhead associated phosphopeptide binding domain 1 [Source:HGNC Symbol;Acc:HGNC:29408]	4	FHAD1	FHAD1	FHAD1	FHAD1
FOXJ1	forkhead box J1 [Source:HGNC Symbol;Acc:HGNC:3816]	4	FOXJ1	FOXJ1	FOXJ1	FOXJ1
FRMPD2	FERM and PDZ domain containing 2 [Source:HGNC Symbol;Acc:HGNC:28572]	4	FRMPD2	FRMPD2	FRMPD2	FRMPD2
FSIP1	fibrous sheath interacting protein 1 [Source:HGNC Symbol;Acc:HGNC:21674]	3	FSIP1		FSIP1	FSIP1
GALNT3	polypeptide N-acetylgalactosaminyltransferase 3 [Source:HGNC Symbol;Acc:HGNC:4125]	3	GALNT3		GALNT3	GALNT3
GAS2L2	growth arrest specific 2 like 2 [Source:HGNC Symbol;Acc:HGNC:24846]	3	GAS2L2	GAS2L2	GAS2L2
GAS8	growth arrest specific 8 [Source:HGNC Symbol;Acc:HGNC:4166]	3		GAS8	GAS8	GAS8
GJB7	gap junction protein beta 7 [Source:HGNC Symbol;Acc:HGNC:16690]	3		GJB7	GJB7	GJB7
GLB1L	galactosidase beta 1 like [Source:HGNC Symbol;Acc:HGNC:28129]	3	GLB1L		GLB1L	GLB1L
GOLGA2B		3	GOLGA2B		GOLGA2B	GOLGA2B
GPR135	G protein-coupled receptor 135 [Source:HGNC Symbol;Acc:HGNC:19991]	3	GPR135		GPR135	GPR135
GRIN3B	glutamate ionotropic receptor NMDA type subunit 3B [Source:HGNC Symbol;Acc:HGNC:16768]	3	GRIN3B	GRIN3B	GRIN3B
HHLA2	HERV-H LTR-associating 2 [Source:HGNC Symbol;Acc:HGNC:4905]	3		HHLA2	HHLA2	HHLA2
HMGB1P16	high mobility group box 1 pseudogene 16 [Source:HGNC Symbol;Acc:HGNC:39098]	3	HMGB1P16	HMGB1P16	HMGB1P16
HNF4G	hepatocyte nuclear factor 4 gamma [Source:HGNC Symbol;Acc:HGNC:5026]	3		HNF4G	HNF4G	HNF4G
HYDIN	HYDIN, axonemal central pair apparatus protein [Source:HGNC Symbol;Acc:HGNC:19368]	4	HYDIN	HYDIN	HYDIN	HYDIN
IFLTD1		4	IFLTD1	IFLTD1	IFLTD1	IFLTD1
IL5RA	interleukin 5 receptor subunit alpha [Source:HGNC Symbol;Acc:HGNC:6017]	4	IL5RA	IL5RA	IL5RA	IL5RA
IQCD	IQ motif containing D [Source:HGNC Symbol;Acc:HGNC:25168]	4	IQCD	IQCD	IQCD	IQCD
IQCG	IQ motif containing G [Source:HGNC Symbol;Acc:HGNC:25251]	4	IQCG	IQCG	IQCG	IQCG
IQCH	IQ motif containing H [Source:HGNC Symbol;Acc:HGNC:25721]	4	IQCH	IQCH	IQCH	IQCH
IQCK	IQ motif containing K [Source:HGNC Symbol;Acc:HGNC:28556]	4	IQCK	IQCK	IQCK	IQCK
IQUB	IQ motif and ubiquitin domain containing [Source:HGNC Symbol;Acc:HGNC:21995]	4	IQUB	IQUB	IQUB	IQUB
KB-1507C5.2		3		KB-1507C5.2	KB-1507C5.2	KB-1507C5.2
KCNRG	potassium channel regulator [Source:HGNC Symbol;Acc:HGNC:18893]	3		KCNRG	KCNRG	KCNRG
KIAA0319	KIAA0319 [Source:HGNC Symbol;Acc:HGNC:21580]	3		KIAA0319	KIAA0319	KIAA0319
KIAA1257	KIAA1257 [Source:HGNC Symbol;Acc:HGNC:29231]	3	KIAA1257		KIAA1257	KIAA1257
KIF24	kinesin family member 24 [Source:HGNC Symbol;Acc:HGNC:19916]	4	KIF24	KIF24	KIF24	KIF24
KIF27	kinesin family member 27 [Source:HGNC Symbol;Acc:HGNC:18632]	3	KIF27		KIF27	KIF27
KIF6	kinesin family member 6 [Source:HGNC Symbol;Acc:HGNC:21202]	3		KIF6	KIF6	KIF6
LCA5L	LCA5L, lebercilin like [Source:HGNC Symbol;Acc:HGNC:1255]	4	LCA5L	LCA5L	LCA5L	LCA5L
LEKR1	leucine, glutamate and lysine rich 1 [Source:HGNC Symbol;Acc:HGNC:33765]	4	LEKR1	LEKR1	LEKR1	LEKR1
LINC00202-1		3		LINC00202-1	LINC00202-1	LINC00202-1
LINC00271	long intergenic non-protein coding RNA 271 [Source:HGNC Symbol;Acc:HGNC:32526]	3		LINC00271	LINC00271	LINC00271
LINC00535	long intergenic non-protein coding RNA 535 [Source:HGNC Symbol;Acc:HGNC:43644]	3	LINC00535		LINC00535	LINC00535
LINC00958	long intergenic non-protein coding RNA 958 [Source:HGNC Symbol;Acc:HGNC:48671]	3		LINC00958	LINC00958	LINC00958
LINC01014	long intergenic non-protein coding RNA 1014 [Source:HGNC Symbol;Acc:HGNC:41353]	3	LINC01014	LINC01014	LINC01014
LRGUK	leucine rich repeats and guanylate kinase domain containing [Source:HGNC Symbol;Acc:HGNC:21964]	4	LRGUK	LRGUK	LRGUK	LRGUK
LRRC10B	leucine rich repeat containing 10B [Source:HGNC Symbol;Acc:HGNC:37215]	3		LRRC10B	LRRC10B	LRRC10B
LRRC18	leucine rich repeat containing 18 [Source:HGNC Symbol;Acc:HGNC:23199]	4	LRRC18	LRRC18	LRRC18	LRRC18
LRRC23	leucine rich repeat containing 23 [Source:HGNC Symbol;Acc:HGNC:19138]	4	LRRC23	LRRC23	LRRC23	LRRC23
LRRC34	leucine rich repeat containing 34 [Source:HGNC Symbol;Acc:HGNC:28408]	4	LRRC34	LRRC34	LRRC34	LRRC34
LRRC37A5P	leucine rich repeat containing 37 member A5, pseudogene [Source:HGNC Symbol;Acc:HGNC:23369]	3		LRRC37A5P	LRRC37A5P	LRRC37A5P
LRRC43	leucine rich repeat containing 43 [Source:HGNC Symbol;Acc:HGNC:28562]	4	LRRC43	LRRC43	LRRC43	LRRC43
LRRC46	leucine rich repeat containing 46 [Source:HGNC Symbol;Acc:HGNC:25047]	4	LRRC46	LRRC46	LRRC46	LRRC46
LRRC48		4	LRRC48	LRRC48	LRRC48	LRRC48
LRRC56	leucine rich repeat containing 56 [Source:HGNC Symbol;Acc:HGNC:25430]	3		LRRC56	LRRC56	LRRC56
LRRC6	leucine rich repeat containing 6 [Source:HGNC Symbol;Acc:HGNC:16725]	4	LRRC6	LRRC6	LRRC6	LRRC6
LRRC71	leucine rich repeat containing 71 [Source:HGNC Symbol;Acc:HGNC:26556]	4	LRRC71	LRRC71	LRRC71	LRRC71
LRRC73	leucine rich repeat containing 73 [Source:HGNC Symbol;Acc:HGNC:21375]	3		LRRC73	LRRC73	LRRC73
LRRC9	leucine rich repeat containing 9 [Source:HGNC Symbol;Acc:HGNC:19848]	3	LRRC9		LRRC9	LRRC9
LRRIQ1	leucine rich repeats and IQ motif containing 1 [Source:HGNC Symbol;Acc:HGNC:25708]	4	LRRIQ1	LRRIQ1	LRRIQ1	LRRIQ1
LRRIQ3	leucine rich repeats and IQ motif containing 3 [Source:HGNC Symbol;Acc:HGNC:28318]	3		LRRIQ3	LRRIQ3	LRRIQ3
LRTOMT	leucine rich transmembrane and O-methyltransferase domain containing [Source:HGNC Symbol;Acc:HGNC:25033]	3		LRTOMT	LRTOMT	LRTOMT
MAATS1	MYCBP associated and testis expressed 1 [Source:HGNC Symbol;Acc:HGNC:24010]	4	MAATS1	MAATS1	MAATS1	MAATS1
MAK	male germ cell associated kinase [Source:HGNC Symbol;Acc:HGNC:6816]	4	MAK	MAK	MAK	MAK
MAP3K19	mitogen-activated protein kinase kinase kinase 19 [Source:HGNC Symbol;Acc:HGNC:26249]	4	MAP3K19	MAP3K19	MAP3K19	MAP3K19
MAP6	microtubule associated protein 6 [Source:HGNC Symbol;Acc:HGNC:6868]	3		MAP6	MAP6	MAP6
MAPK15	mitogen-activated protein kinase 15 [Source:HGNC Symbol;Acc:HGNC:24667]	4	MAPK15	MAPK15	MAPK15	MAPK15
MAPRE3	microtubule associated protein RP/EB family member 3 [Source:HGNC Symbol;Acc:HGNC:6892]	3		MAPRE3	MAPRE3	MAPRE3
MARCH10		4	MARCH10	MARCH10	MARCH10	MARCH10
MAT1A	methionine adenosyltransferase 1A [Source:HGNC Symbol;Acc:HGNC:6903]	3		MAT1A	MAT1A	MAT1A
MDH1B	malate dehydrogenase 1B [Source:HGNC Symbol;Acc:HGNC:17836]	4	MDH1B	MDH1B	MDH1B	MDH1B
MEIG1	meiosis/spermiogenesis associated 1 [Source:HGNC Symbol;Acc:HGNC:23429]	3		MEIG1	MEIG1	MEIG1
MKNK1-AS1	MKNK1 antisense RNA 1 [Source:HGNC Symbol;Acc:HGNC:44129]	3	MKNK1-AS1		MKNK1-AS1	MKNK1-AS1
MLF1	myeloid leukemia factor 1 [Source:HGNC Symbol;Acc:HGNC:7125]	3	MLF1		MLF1	MLF1
MNS1	meiosis specific nuclear structural 1 [Source:HGNC Symbol;Acc:HGNC:29636]	4	MNS1	MNS1	MNS1	MNS1
MOK	MOK protein kinase [Source:HGNC Symbol;Acc:HGNC:9833]	3	MOK	MOK	MOK
MORN1	MORN repeat containing 1 [Source:HGNC Symbol;Acc:HGNC:25852]	4	MORN1	MORN1	MORN1	MORN1
MORN2	MORN repeat containing 2 [Source:HGNC Symbol;Acc:HGNC:30166]	3		MORN2	MORN2	MORN2
MORN3	MORN repeat containing 3 [Source:HGNC Symbol;Acc:HGNC:29807]	4	MORN3	MORN3	MORN3	MORN3
MORN5	MORN repeat containing 5 [Source:HGNC Symbol;Acc:HGNC:17841]	4	MORN5	MORN5	MORN5	MORN5
MROH9	maestro heat like repeat family member 9 [Source:HGNC Symbol;Acc:HGNC:26287]	3		MROH9	MROH9	MROH9
MYCBPAP	MYCBP associated protein [Source:HGNC Symbol;Acc:HGNC:19677]	4	MYCBPAP	MYCBPAP	MYCBPAP	MYCBPAP
NEK10	NIMA related kinase 10 [Source:HGNC Symbol;Acc:HGNC:18592]	4	NEK10	NEK10	NEK10	NEK10
NEK11	NIMA related kinase 11 [Source:HGNC Symbol;Acc:HGNC:18593]	4	NEK11	NEK11	NEK11	NEK11
NEK5	NIMA related kinase 5 [Source:HGNC Symbol;Acc:HGNC:7748]	4	NEK5	NEK5	NEK5	NEK5
NHLRC4	NHL repeat containing 4 [Source:HGNC Symbol;Acc:HGNC:26700]	3	NHLRC4	NHLRC4	NHLRC4
NME5	NME/NM23 family member 5 [Source:HGNC Symbol;Acc:HGNC:7853]	3		NME5	NME5	NME5
NME9	NME/NM23 family member 9 [Source:HGNC Symbol;Acc:HGNC:21343]	4	NME9	NME9	NME9	NME9
NOXRED1	NADP dependent oxidoreductase domain containing 1 [Source:HGNC Symbol;Acc:HGNC:20487]	3	NOXRED1		NOXRED1	NOXRED1
NPHP1	nephrocystin 1 [Source:HGNC Symbol;Acc:HGNC:7905]	4	NPHP1	NPHP1	NPHP1	NPHP1
NSUN7	NOP2/Sun RNA methyltransferase family member 7 [Source:HGNC Symbol;Acc:HGNC:25857]	3	NSUN7		NSUN7	NSUN7
NUP62CL	nucleoporin 62 C-terminal like [Source:HGNC Symbol;Acc:HGNC:25960]	3	NUP62CL	NUP62CL	NUP62CL
NWD1	NACHT and WD repeat domain containing 1 [Source:HGNC Symbol;Acc:HGNC:27619]	3		NWD1	NWD1	NWD1
ODF3B	outer dense fiber of sperm tails 3B [Source:HGNC Symbol;Acc:HGNC:34388]	3	ODF3B	ODF3B	ODF3B
OR11A1	olfactory receptor family 11 subfamily A member 1 [Source:HGNC Symbol;Acc:HGNC:8176]	3	OR11A1		OR11A1	OR11A1
OR2H1	olfactory receptor family 2 subfamily H member 1 [Source:HGNC Symbol;Acc:HGNC:8252]	3	OR2H1		OR2H1	OR2H1
OSCP1	organic solute carrier partner 1 [Source:HGNC Symbol;Acc:HGNC:29971]	3		OSCP1	OSCP1	OSCP1
PACRG	parkin coregulated [Source:HGNC Symbol;Acc:HGNC:19152]	4	PACRG	PACRG	PACRG	PACRG
PCDP1		3	PCDP1		PCDP1	PCDP1
PCSK4	proprotein convertase subtilisin/kexin type 4 [Source:HGNC Symbol;Acc:HGNC:8746]	3	PCSK4		PCSK4	PCSK4
PIFO	primary cilia formation [Source:HGNC Symbol;Acc:HGNC:27009]	4	PIFO	PIFO	PIFO	PIFO
PIH1D2	PIH1 domain containing 2 [Source:HGNC Symbol;Acc:HGNC:25210]	4	PIH1D2	PIH1D2	PIH1D2	PIH1D2
PIH1D3	PIH1 domain containing 3 [Source:HGNC Symbol;Acc:HGNC:28570]	4	PIH1D3	PIH1D3	PIH1D3	PIH1D3
PLEKHS1	pleckstrin homology domain containing S1 [Source:HGNC Symbol;Acc:HGNC:26285]	3		PLEKHS1	PLEKHS1	PLEKHS1
PPIL6	peptidylprolyl isomerase like 6 [Source:HGNC Symbol;Acc:HGNC:21557]	4	PPIL6	PPIL6	PPIL6	PPIL6
PPP1R32	protein phosphatase 1 regulatory subunit 32 [Source:HGNC Symbol;Acc:HGNC:28869]	4	PPP1R32	PPP1R32	PPP1R32	PPP1R32
PPP1R36	protein phosphatase 1 regulatory subunit 36 [Source:HGNC Symbol;Acc:HGNC:20097]	3		PPP1R36	PPP1R36	PPP1R36
PPP1R42	protein phosphatase 1 regulatory subunit 42 [Source:HGNC Symbol;Acc:HGNC:33732]	4	PPP1R42	PPP1R42	PPP1R42	PPP1R42
PROM1	prominin 1 [Source:HGNC Symbol;Acc:HGNC:9454]	3		PROM1	PROM1	PROM1
PZP	PZP, alpha-2-macroglobulin like [Source:HGNC Symbol;Acc:HGNC:9750]	3		PZP	PZP	PZP
RAB36	RAB36, member RAS oncogene family [Source:HGNC Symbol;Acc:HGNC:9775]	3	RAB36	RAB36	RAB36
RABL2A	RAB, member of RAS oncogene family like 2A [Source:HGNC Symbol;Acc:HGNC:9799]	3	RABL2A	RABL2A	RABL2A
RABL2B	RAB, member of RAS oncogene family like 2B [Source:HGNC Symbol;Acc:HGNC:9800]	3	RABL2B	RABL2B	RABL2B
RFX3	regulatory factor X3 [Source:HGNC Symbol;Acc:HGNC:9984]	3	RFX3		RFX3	RFX3
RGS22	regulator of G protein signaling 22 [Source:HGNC Symbol;Acc:HGNC:24499]	4	RGS22	RGS22	RGS22	RGS22
RIBC1	RIB43A domain with coiled-coils 1 [Source:HGNC Symbol;Acc:HGNC:26537]	4	RIBC1	RIBC1	RIBC1	RIBC1
RIBC2	RIB43A domain with coiled-coils 2 [Source:HGNC Symbol;Acc:HGNC:13241]	4	RIBC2	RIBC2	RIBC2	RIBC2
RNF157-AS1	RNF157 antisense RNA 1 [Source:HGNC Symbol;Acc:HGNC:44127]	3		RNF157-AS1	RNF157-AS1	RNF157-AS1
ROPN1B	rhophilin associated tail protein 1B [Source:HGNC Symbol;Acc:HGNC:31927]	3		ROPN1B	ROPN1B	ROPN1B
ROPN1L	rhophilin associated tail protein 1 like [Source:HGNC Symbol;Acc:HGNC:24060]	4	ROPN1L	ROPN1L	ROPN1L	ROPN1L
RP11-1008C21.1		3		RP11-1008C21.1	RP11-1008C21.1	RP11-1008C21.1
RP11-103G8.2		3	RP11-103G8.2	RP11-103G8.2	RP11-103G8.2
RP11-109P11.1		4	RP11-109P11.1	RP11-109P11.1	RP11-109P11.1	RP11-109P11.1
RP11-1102P16.1		3		RP11-1102P16.1	RP11-1102P16.1	RP11-1102P16.1
RP11-122M14.1		4	RP11-122M14.1	RP11-122M14.1	RP11-122M14.1	RP11-122M14.1
RP11-128M1.1		3	RP11-128M1.1	RP11-128M1.1	RP11-128M1.1
RP11-1396O13.1		3	RP11-1396O13.1	RP11-1396O13.1	RP11-1396O13.1
RP11-13E1.5		3	RP11-13E1.5	RP11-13E1.5	RP11-13E1.5
RP11-156L14.1		3		RP11-156L14.1	RP11-156L14.1	RP11-156L14.1
RP11-161H23.9		3		RP11-161H23.9	RP11-161H23.9	RP11-161H23.9
RP11-167N4.2		4	RP11-167N4.2	RP11-167N4.2	RP11-167N4.2	RP11-167N4.2
RP11-193M21.1		3	RP11-193M21.1	RP11-193M21.1	RP11-193M21.1
RP11-1C1.7		4	RP11-1C1.7	RP11-1C1.7	RP11-1C1.7	RP11-1C1.7
RP11-268F1.3		3	RP11-268F1.3	RP11-268F1.3	RP11-268F1.3
RP11-26N15.2		3		RP11-26N15.2	RP11-26N15.2	RP11-26N15.2
RP11-275I14.4		3	RP11-275I14.4	RP11-275I14.4	RP11-275I14.4
RP11-301N24.3		3	RP11-301N24.3	RP11-301N24.3	RP11-301N24.3
RP11-308D16.4		3	RP11-308D16.4	RP11-308D16.4	RP11-308D16.4
RP11-356K23.1		3	RP11-356K23.1	RP11-356K23.1	RP11-356K23.1
RP11-356K23.2		3	RP11-356K23.2	RP11-356K23.2	RP11-356K23.2
RP11-368I7.4		4	RP11-368I7.4	RP11-368I7.4	RP11-368I7.4	RP11-368I7.4
RP11-409C19.2		3	RP11-409C19.2	RP11-409C19.2	RP11-409C19.2
RP11-424M24.5		3	RP11-424M24.5	RP11-424M24.5	RP11-424M24.5
RP11-432I5.1		3		RP11-432I5.1	RP11-432I5.1	RP11-432I5.1
RP11-439K3.3		3	RP11-439K3.3		RP11-439K3.3	RP11-439K3.3
RP11-440K22.1		3	RP11-440K22.1	RP11-440K22.1	RP11-440K22.1
RP11-46H11.3		3	RP11-46H11.3	RP11-46H11.3	RP11-46H11.3
RP11-473M20.11		4	RP11-473M20.11	RP11-473M20.11	RP11-473M20.11	RP11-473M20.11
RP11-503N18.1		4	RP11-503N18.1	RP11-503N18.1	RP11-503N18.1	RP11-503N18.1
RP11-503N18.4		4	RP11-503N18.4	RP11-503N18.4	RP11-503N18.4	RP11-503N18.4
RP11-506H20.1		4	RP11-506H20.1	RP11-506H20.1	RP11-506H20.1	RP11-506H20.1
RP11-536G4.2		3	RP11-536G4.2		RP11-536G4.2	RP11-536G4.2
RP11-536I6.1		3	RP11-536I6.1	RP11-536I6.1	RP11-536I6.1
RP11-540K16.1		3	RP11-540K16.1	RP11-540K16.1	RP11-540K16.1
RP11-57H12.3		3	RP11-57H12.3	RP11-57H12.3	RP11-57H12.3
RP11-612A1.1		3		RP11-612A1.1	RP11-612A1.1	RP11-612A1.1
RP11-62I21.1		3	RP11-62I21.1	RP11-62I21.1	RP11-62I21.1
RP11-642P15.1		3	RP11-642P15.1		RP11-642P15.1	RP11-642P15.1
RP11-647F2.2		4	RP11-647F2.2	RP11-647F2.2	RP11-647F2.2	RP11-647F2.2
RP11-666A8.9		3	RP11-666A8.9		RP11-666A8.9	RP11-666A8.9
RP11-723O4.6		3	RP11-723O4.6		RP11-723O4.6	RP11-723O4.6
RP11-7O14.1		3	RP11-7O14.1	RP11-7O14.1	RP11-7O14.1
RP11-867G2.2		4	RP11-867G2.2	RP11-867G2.2	RP11-867G2.2	RP11-867G2.2
RP11-872J21.3		3		RP11-872J21.3	RP11-872J21.3	RP11-872J21.3
RP11-98D18.15		4	RP11-98D18.15	RP11-98D18.15	RP11-98D18.15	RP11-98D18.15
RP13-131K19.2		3		RP13-131K19.2	RP13-131K19.2	RP13-131K19.2
RP3-467K16.4		4	RP3-467K16.4	RP3-467K16.4	RP3-467K16.4	RP3-467K16.4
RP4-665N4.4		4	RP4-665N4.4	RP4-665N4.4	RP4-665N4.4	RP4-665N4.4
RP4-666F24.3		3	RP4-666F24.3	RP4-666F24.3	RP4-666F24.3
RPL19P18	ribosomal protein L19 pseudogene 18 [Source:HGNC Symbol;Acc:HGNC:36121]	3	RPL19P18	RPL19P18	RPL19P18
RPS3AP34	ribosomal protein S3a pseudogene 34 [Source:HGNC Symbol;Acc:HGNC:36293]	3	RPS3AP34	RPS3AP34	RPS3AP34
RSPH1	radial spoke head component 1 [Source:HGNC Symbol;Acc:HGNC:12371]	4	RSPH1	RSPH1	RSPH1	RSPH1
RSPH10B	radial spoke head 10 homolog B [Source:HGNC Symbol;Acc:HGNC:27362]	4	RSPH10B	RSPH10B	RSPH10B	RSPH10B
RSPH10B2	radial spoke head 10 homolog B2 [Source:HGNC Symbol;Acc:HGNC:34385]	4	RSPH10B2	RSPH10B2	RSPH10B2	RSPH10B2
RSPH3	radial spoke head 3 homolog [Source:HGNC Symbol;Acc:HGNC:21054]	3	RSPH3		RSPH3	RSPH3
RSPH4A	radial spoke head component 4A [Source:HGNC Symbol;Acc:HGNC:21558]	4	RSPH4A	RSPH4A	RSPH4A	RSPH4A
RSPH9	radial spoke head 9 homolog [Source:HGNC Symbol;Acc:HGNC:21057]	4	RSPH9	RSPH9	RSPH9	RSPH9
RTDR1		4	RTDR1	RTDR1	RTDR1	RTDR1
SAMD15	sterile alpha motif domain containing 15 [Source:HGNC Symbol;Acc:HGNC:18631]	4	SAMD15	SAMD15	SAMD15	SAMD15
SCGB2A1	secretoglobin family 2A member 1 [Source:HGNC Symbol;Acc:HGNC:7051]	3	SCGB2A1	SCGB2A1	SCGB2A1
SDR42E2	short chain dehydrogenase/reductase family 42E, member 2 [Source:HGNC Symbol;Acc:HGNC:35414]	4	SDR42E2	SDR42E2	SDR42E2	SDR42E2
SERPINI2	serpin family I member 2 [Source:HGNC Symbol;Acc:HGNC:8945]	3	SERPINI2	SERPINI2	SERPINI2
SLC22A4	solute carrier family 22 member 4 [Source:HGNC Symbol;Acc:HGNC:10968]	3	SLC22A4	SLC22A4	SLC22A4
SLC23A1	solute carrier family 23 member 1 [Source:HGNC Symbol;Acc:HGNC:10974]	3	SLC23A1	SLC23A1	SLC23A1
SLC9C2	solute carrier family 9 member C2 (putative) [Source:HGNC Symbol;Acc:HGNC:28664]	3	SLC9C2	SLC9C2	SLC9C2
SMKR1	small lysine rich protein 1 [Source:HGNC Symbol;Acc:HGNC:43561]	3		SMKR1	SMKR1	SMKR1
SMPD2	sphingomyelin phosphodiesterase 2 [Source:HGNC Symbol;Acc:HGNC:11121]	3	SMPD2		SMPD2	SMPD2
SNTN	sentan, cilia apical structure protein [Source:HGNC Symbol;Acc:HGNC:33706]	3	SNTN	SNTN	SNTN
SPA17	sperm autoantigenic protein 17 [Source:HGNC Symbol;Acc:HGNC:11210]	4	SPA17	SPA17	SPA17	SPA17
SPAG1	sperm associated antigen 1 [Source:HGNC Symbol;Acc:HGNC:11212]	3	SPAG1		SPAG1	SPAG1
SPAG17	sperm associated antigen 17 [Source:HGNC Symbol;Acc:HGNC:26620]	4	SPAG17	SPAG17	SPAG17	SPAG17
SPAG6	sperm associated antigen 6 [Source:HGNC Symbol;Acc:HGNC:11215]	4	SPAG6	SPAG6	SPAG6	SPAG6
SPAG8	sperm associated antigen 8 [Source:HGNC Symbol;Acc:HGNC:14105]	4	SPAG8	SPAG8	SPAG8	SPAG8
SPATA17	spermatogenesis associated 17 [Source:HGNC Symbol;Acc:HGNC:25184]	4	SPATA17	SPATA17	SPATA17	SPATA17
SPATA18	spermatogenesis associated 18 [Source:HGNC Symbol;Acc:HGNC:29579]	4	SPATA18	SPATA18	SPATA18	SPATA18
SPATA4	spermatogenesis associated 4 [Source:HGNC Symbol;Acc:HGNC:17333]	4	SPATA4	SPATA4	SPATA4	SPATA4
SPATA6L	spermatogenesis associated 6 like [Source:HGNC Symbol;Acc:HGNC:25472]	3	SPATA6L		SPATA6L	SPATA6L
SPATS1	spermatogenesis associated serine rich 1 [Source:HGNC Symbol;Acc:HGNC:22957]	4	SPATS1	SPATS1	SPATS1	SPATS1
SPEF1	sperm flagellar 1 [Source:HGNC Symbol;Acc:HGNC:15874]	3		SPEF1	SPEF1	SPEF1
SPEF2	sperm flagellar 2 [Source:HGNC Symbol;Acc:HGNC:26293]	3	SPEF2	SPEF2		SPEF2
SRD5A2	steroid 5 alpha-reductase 2 [Source:HGNC Symbol;Acc:HGNC:11285]	3		SRD5A2	SRD5A2	SRD5A2
SRRM2-AS1	SRRM2 antisense RNA 1 [Source:HGNC Symbol;Acc:HGNC:44162]	3	SRRM2-AS1		SRRM2-AS1	SRRM2-AS1
ST6GALNAC2	ST6 N-acetylgalactosaminide alpha-2,6-sialyltransferase 2 [Source:HGNC Symbol;Acc:HGNC:10867]	3	ST6GALNAC2		ST6GALNAC2	ST6GALNAC2
STK33	serine/threonine kinase 33 [Source:HGNC Symbol;Acc:HGNC:14568]	4	STK33	STK33	STK33	STK33
STMND1	stathmin domain containing 1 [Source:HGNC Symbol;Acc:HGNC:44668]	3	STMND1	STMND1	STMND1
STOML3	stomatin like 3 [Source:HGNC Symbol;Acc:HGNC:19420]	3	STOML3	STOML3	STOML3
SVOPL	SVOP like [Source:HGNC Symbol;Acc:HGNC:27034]	3	SVOPL		SVOPL	SVOPL
TCF24	transcription factor 24 [Source:HGNC Symbol;Acc:HGNC:32275]	3	TCF24	TCF24	TCF24
TCTE1	t-complex-associated-testis-expressed 1 [Source:HGNC Symbol;Acc:HGNC:11693]	4	TCTE1	TCTE1	TCTE1	TCTE1
TCTEX1D2	Tctex1 domain containing 2 [Source:HGNC Symbol;Acc:HGNC:28482]	3		TCTEX1D2	TCTEX1D2	TCTEX1D2
TCTEX1D4	Tctex1 domain containing 4 [Source:HGNC Symbol;Acc:HGNC:32315]	3	TCTEX1D4	TCTEX1D4	TCTEX1D4
TEKT1	tektin 1 [Source:HGNC Symbol;Acc:HGNC:15534]	4	TEKT1	TEKT1	TEKT1	TEKT1
TEKT2	tektin 2 [Source:HGNC Symbol;Acc:HGNC:11725]	4	TEKT2	TEKT2	TEKT2	TEKT2
TEKT3	tektin 3 [Source:HGNC Symbol;Acc:HGNC:14293]	4	TEKT3	TEKT3	TEKT3	TEKT3
TEKT4	tektin 4 [Source:HGNC Symbol;Acc:HGNC:31012]	4	TEKT4	TEKT4	TEKT4	TEKT4
TEX9	testis expressed 9 [Source:HGNC Symbol;Acc:HGNC:29585]	4	TEX9	TEX9	TEX9	TEX9
TIGD4	tigger transposable element derived 4 [Source:HGNC Symbol;Acc:HGNC:18335]	4	TIGD4	TIGD4	TIGD4	TIGD4
TMEM190	transmembrane protein 190 [Source:HGNC Symbol;Acc:HGNC:29632]	3		TMEM190	TMEM190	TMEM190
TMEM212	transmembrane protein 212 [Source:HGNC Symbol;Acc:HGNC:34295]	3	TMEM212	TMEM212	TMEM212
TMEM231	transmembrane protein 231 [Source:HGNC Symbol;Acc:HGNC:37234]	3	TMEM231	TMEM231	TMEM231
TMEM232	transmembrane protein 232 [Source:HGNC Symbol;Acc:HGNC:37270]	4	TMEM232	TMEM232	TMEM232	TMEM232
TMEM67	transmembrane protein 67 [Source:HGNC Symbol;Acc:HGNC:28396]	3	TMEM67	TMEM67	TMEM67
TP73	tumor protein p73 [Source:HGNC Symbol;Acc:HGNC:12003]	3	TP73	TP73	TP73
TPPP3	tubulin polymerization promoting protein family member 3 [Source:HGNC Symbol;Acc:HGNC:24162]	3		TPPP3	TPPP3	TPPP3
TPTE2P2	transmembrane phosphoinositide 3-phosphatase and tensin homolog 2 pseudogene 2 [Source:HGNC Symbol;Acc:HGNC:38076]	3	TPTE2P2		TPTE2P2	TPTE2P2
TSGA10	testis specific 10 [Source:HGNC Symbol;Acc:HGNC:14927]	4	TSGA10	TSGA10	TSGA10	TSGA10
TSNAXIP1	translin associated factor X interacting protein 1 [Source:HGNC Symbol;Acc:HGNC:18586]	4	TSNAXIP1	TSNAXIP1	TSNAXIP1	TSNAXIP1
TSPAN1	tetraspanin 1 [Source:HGNC Symbol;Acc:HGNC:20657]	3		TSPAN1	TSPAN1	TSPAN1
TTC16	tetratricopeptide repeat domain 16 [Source:HGNC Symbol;Acc:HGNC:26536]	4	TTC16	TTC16	TTC16	TTC16
TTC18		4	TTC18	TTC18	TTC18	TTC18
TTC21A	tetratricopeptide repeat domain 21A [Source:HGNC Symbol;Acc:HGNC:30761]	3		TTC21A	TTC21A	TTC21A
TTC23L	tetratricopeptide repeat domain 23 like [Source:HGNC Symbol;Acc:HGNC:26355]	4	TTC23L	TTC23L	TTC23L	TTC23L
TTC25	tetratricopeptide repeat domain 25 [Source:HGNC Symbol;Acc:HGNC:25280]	4	TTC25	TTC25	TTC25	TTC25
TTC26	tetratricopeptide repeat domain 26 [Source:HGNC Symbol;Acc:HGNC:21882]	3	TTC26		TTC26	TTC26
TTC29	tetratricopeptide repeat domain 29 [Source:HGNC Symbol;Acc:HGNC:29936]	4	TTC29	TTC29	TTC29	TTC29
TTC30A	tetratricopeptide repeat domain 30A [Source:HGNC Symbol;Acc:HGNC:25853]	3	TTC30A		TTC30A	TTC30A
TTC30B	tetratricopeptide repeat domain 30B [Source:HGNC Symbol;Acc:HGNC:26425]	3	TTC30B		TTC30B	TTC30B
TTC34	tetratricopeptide repeat domain 34 [Source:HGNC Symbol;Acc:HGNC:34297]	4	TTC34	TTC34	TTC34	TTC34
TTC40		4	TTC40	TTC40	TTC40	TTC40
TTC6	tetratricopeptide repeat domain 6 [Source:HGNC Symbol;Acc:HGNC:19739]	3	TTC6		TTC6	TTC6
TTLL10	tubulin tyrosine ligase like 10 [Source:HGNC Symbol;Acc:HGNC:26693]	3	TTLL10	TTLL10	TTLL10
TTLL10-AS1	TTLL10 antisense RNA 1 [Source:HGNC Symbol;Acc:HGNC:41159]	3	TTLL10-AS1	TTLL10-AS1	TTLL10-AS1
TTLL6	tubulin tyrosine ligase like 6 [Source:HGNC Symbol;Acc:HGNC:26664]	3		TTLL6	TTLL6	TTLL6
TTLL9	tubulin tyrosine ligase like 9 [Source:HGNC Symbol;Acc:HGNC:16118]	3		TTLL9	TTLL9	TTLL9
TUBA4B	tubulin alpha 4b [Source:HGNC Symbol;Acc:HGNC:18637]	3	TUBA4B	TUBA4B	TUBA4B
UBXN10	UBX domain protein 10 [Source:HGNC Symbol;Acc:HGNC:26354]	4	UBXN10	UBXN10	UBXN10	UBXN10
UBXN11	UBX domain protein 11 [Source:HGNC Symbol;Acc:HGNC:30600]	3	UBXN11		UBXN11	UBXN11
USP2-AS1	USP2 antisense RNA 1 (head to head) [Source:HGNC Symbol;Acc:HGNC:48673]	4	USP2-AS1	USP2-AS1	USP2-AS1	USP2-AS1
USP43	ubiquitin specific peptidase 43 [Source:HGNC Symbol;Acc:HGNC:20072]	3	USP43	USP43	USP43
VN1R51P	vomeronasal 1 receptor 51 pseudogene [Source:HGNC Symbol;Acc:HGNC:37371]	3	VN1R51P		VN1R51P	VN1R51P
VWA3A	von Willebrand factor A domain containing 3A [Source:HGNC Symbol;Acc:HGNC:27088]	4	VWA3A	VWA3A	VWA3A	VWA3A
VWA3B	von Willebrand factor A domain containing 3B [Source:HGNC Symbol;Acc:HGNC:28385]	4	VWA3B	VWA3B	VWA3B	VWA3B
VWA5B1	von Willebrand factor A domain containing 5B1 [Source:HGNC Symbol;Acc:HGNC:26538]	3	VWA5B1		VWA5B1	VWA5B1
WBSCR28		4	WBSCR28	WBSCR28	WBSCR28	WBSCR28
WDR16		4	WDR16	WDR16	WDR16	WDR16
WDR34	WD repeat domain 34 [Source:HGNC Symbol;Acc:HGNC:28296]	3	WDR34		WDR34	WDR34
WDR38	WD repeat domain 38 [Source:HGNC Symbol;Acc:HGNC:23745]	4	WDR38	WDR38	WDR38	WDR38
WDR49	WD repeat domain 49 [Source:HGNC Symbol;Acc:HGNC:26587]	3	WDR49	WDR49	WDR49
WDR52		3	WDR52		WDR52	WDR52
WDR54	WD repeat domain 54 [Source:HGNC Symbol;Acc:HGNC:25770]	3		WDR54	WDR54	WDR54
WDR63	WD repeat domain 63 [Source:HGNC Symbol;Acc:HGNC:30711]	4	WDR63	WDR63	WDR63	WDR63
WDR65		4	WDR65	WDR65	WDR65	WDR65
WDR66	WD repeat domain 66 [Source:HGNC Symbol;Acc:HGNC:28506]	4	WDR66	WDR66	WDR66	WDR66
WDR78	WD repeat domain 78 [Source:HGNC Symbol;Acc:HGNC:26252]	4	WDR78	WDR78	WDR78	WDR78
WDR93	WD repeat domain 93 [Source:HGNC Symbol;Acc:HGNC:26924]	4	WDR93	WDR93	WDR93	WDR93
WDR96		4	WDR96	WDR96	WDR96	WDR96
WI2-1959D15.1		3		WI2-1959D15.1	WI2-1959D15.1	WI2-1959D15.1
XXbac-BPG308J9.3		3	XXbac-BPG308J9.3		XXbac-BPG308J9.3	XXbac-BPG308J9.3
Y_RNA.542		3	Y_RNA.542	Y_RNA.542	Y_RNA.542
Z98881.1		3	Z98881.1	Z98881.1	Z98881.1
ZBBX	zinc finger B-box domain containing [Source:HGNC Symbol;Acc:HGNC:26245]	4	ZBBX	ZBBX	ZBBX	ZBBX
ZC2HC1C	zinc finger C2HC-type containing 1C [Source:HGNC Symbol;Acc:HGNC:20354]	4	ZC2HC1C	ZC2HC1C	ZC2HC1C	ZC2HC1C
ZFHX2	zinc finger homeobox 2 [Source:HGNC Symbol;Acc:HGNC:20152]	4	ZFHX2	ZFHX2	ZFHX2	ZFHX2
ZMYND10	zinc finger MYND-type containing 10 [Source:HGNC Symbol;Acc:HGNC:19412]	4	ZMYND10	ZMYND10	ZMYND10	ZMYND10
ZMYND12	zinc finger MYND-type containing 12 [Source:HGNC Symbol;Acc:HGNC:21192]	4	ZMYND12	ZMYND12	ZMYND12	ZMYND12
ZNF19	zinc finger protein 19 [Source:HGNC Symbol;Acc:HGNC:12981]	3	ZNF19		ZNF19	ZNF19
ZNF20	zinc finger protein 20 [Source:HGNC Symbol;Acc:HGNC:12992]	3	ZNF20		ZNF20	ZNF20
ZNF273	zinc finger protein 273 [Source:HGNC Symbol;Acc:HGNC:13067]	4	ZNF273	ZNF273	ZNF273	ZNF273
ZNF396	zinc finger protein 396 [Source:HGNC Symbol;Acc:HGNC:18824]	3	ZNF396		ZNF396	ZNF396
ZNF440	zinc finger protein 440 [Source:HGNC Symbol;Acc:HGNC:20874]	3		ZNF440	ZNF440	ZNF440
ZNF474	zinc finger protein 474 [Source:HGNC Symbol;Acc:HGNC:23245]	4	ZNF474	ZNF474	ZNF474	ZNF474
ZNF487	zinc finger protein 487 [Source:HGNC Symbol;Acc:HGNC:23488]	4	ZNF487	ZNF487	ZNF487	ZNF487
ZNF709	zinc finger protein 709 [Source:HGNC Symbol;Acc:HGNC:20629]	3	ZNF709		ZNF709	ZNF709
ZSCAN1	zinc finger and SCAN domain containing 1 [Source:HGNC Symbol;Acc:HGNC:23712]	3		ZSCAN1	ZSCAN1	ZSCAN1
MIPOL1	mirror-image polydactyly 1 [Source:HGNC Symbol;Acc:HGNC:21460]	2	MIPOL1	MIPOL1
AC009495.2	novel transcript	2	AC009495.2		AC009495.2
AC016629.8		2	AC016629.8		AC016629.8
AC104809.4		2	AC104809.4		AC104809.4
AGR3	anterior gradient 3, protein disulphide isomerase family member [Source:HGNC Symbol;Acc:HGNC:24167]	2	AGR3		AGR3
ALDH3A1	aldehyde dehydrogenase 3 family member A1 [Source:HGNC Symbol;Acc:HGNC:405]	2	ALDH3A1		ALDH3A1
ALMS1P		2	ALMS1P		ALMS1P
ANKRD18CP	ankyrin repeat domain 18C, pseudogene [Source:HGNC Symbol;Acc:HGNC:43601]	2	ANKRD18CP		ANKRD18CP
ATP4B	ATPase H+/K+ transporting subunit beta [Source:HGNC Symbol;Acc:HGNC:820]	2	ATP4B		ATP4B
ATP5F1P5		2	ATP5F1P5		ATP5F1P5
BMP3	bone morphogenetic protein 3 [Source:HGNC Symbol;Acc:HGNC:1070]	2	BMP3		BMP3
C1orf204		2	C1orf204		C1orf204
C8orf12		2	C8orf12		C8orf12
C8orf34	chromosome 8 open reading frame 34 [Source:HGNC Symbol;Acc:HGNC:30905]	2	C8orf34		C8orf34
C8orf37	chromosome 8 open reading frame 37 [Source:HGNC Symbol;Acc:HGNC:27232]	2	C8orf37		C8orf37
CCDC39	coiled-coil domain containing 39 [Source:HGNC Symbol;Acc:HGNC:25244]	2	CCDC39		CCDC39
CCDC41		2	CCDC41		CCDC41
CCSER1	coiled-coil serine rich protein 1 [Source:HGNC Symbol;Acc:HGNC:29349]	2	CCSER1		CCSER1
CELSR1	cadherin EGF LAG seven-pass G-type receptor 1 [Source:HGNC Symbol;Acc:HGNC:1850]	2	CELSR1		CELSR1
CLDN3	claudin 3 [Source:HGNC Symbol;Acc:HGNC:2045]	2	CLDN3		CLDN3
CLIC6	chloride intracellular channel 6 [Source:HGNC Symbol;Acc:HGNC:2065]	2	CLIC6		CLIC6
COLCA1	colorectal cancer associated 1 [Source:HGNC Symbol;Acc:HGNC:33789]	2	COLCA1		COLCA1
CROCC	ciliary rootlet coiled-coil, rootletin [Source:HGNC Symbol;Acc:HGNC:21299]	2	CROCC		CROCC
CSPP1	centrosome and spindle pole associated protein 1 [Source:HGNC Symbol;Acc:HGNC:26193]	2	CSPP1		CSPP1
CTA-963H5.5		2	CTA-963H5.5		CTA-963H5.5
CTD-2047H16.4		2	CTD-2047H16.4		CTD-2047H16.4
CTD-2311M21.2		2	CTD-2311M21.2		CTD-2311M21.2
CTD-2619J13.3		2	CTD-2619J13.3		CTD-2619J13.3
DNAH1	dynein axonemal heavy chain 1 [Source:HGNC Symbol;Acc:HGNC:2940]	2	DNAH1		DNAH1
DNAH5	dynein axonemal heavy chain 5 [Source:HGNC Symbol;Acc:HGNC:2950]	2	DNAH5		DNAH5
DSG2	desmoglein 2 [Source:HGNC Symbol;Acc:HGNC:3049]	2	DSG2		DSG2
DYNC2H1	dynein cytoplasmic 2 heavy chain 1 [Source:HGNC Symbol;Acc:HGNC:2962]	2	DYNC2H1		DYNC2H1
E2F7	E2F transcription factor 7 [Source:HGNC Symbol;Acc:HGNC:23820]	2	E2F7		E2F7
ENKD1	enkurin domain containing 1 [Source:HGNC Symbol;Acc:HGNC:25246]	2	ENKD1		ENKD1
FAM188B		2	FAM188B		FAM188B
FAM220CP	family with sequence similarity 220 member C, pseudogene [Source:HGNC Symbol;Acc:HGNC:43640]	2	FAM220CP		FAM220CP
FAM74A3	family with sequence similarity 74 member A3 [Source:HGNC Symbol;Acc:HGNC:32031]	2	FAM74A3		FAM74A3
FAM86C2P	family with sequence similarity 86 member C2, pseudogene [Source:HGNC Symbol;Acc:HGNC:42392]	2	FAM86C2P		FAM86C2P
FOLR1	folate receptor 1 [Source:HGNC Symbol;Acc:HGNC:3791]	2	FOLR1		FOLR1
GALNS	galactosamine (N-acetyl)-6-sulfatase [Source:HGNC Symbol;Acc:HGNC:4122]	2	GALNS		GALNS
GLB1L2	galactosidase beta 1 like 2 [Source:HGNC Symbol;Acc:HGNC:25129]	2	GLB1L2		GLB1L2
GP5	glycoprotein V platelet [Source:HGNC Symbol;Acc:HGNC:4443]	2	GP5		GP5
GRAMD2		2	GRAMD2		GRAMD2
IFNLR1	interferon lambda receptor 1 [Source:HGNC Symbol;Acc:HGNC:18584]	2	IFNLR1		IFNLR1
IFT140	intraflagellar transport 140 [Source:HGNC Symbol;Acc:HGNC:29077]	2	IFT140		IFT140
IFT81	intraflagellar transport 81 [Source:HGNC Symbol;Acc:HGNC:14313]	2	IFT81		IFT81
KATNBL1P6	katanin regulatory subunit B1 like 1 pseudogene 6 [Source:HGNC Symbol;Acc:HGNC:49056]	2	KATNBL1P6		KATNBL1P6
KCNE1	potassium voltage-gated channel subfamily E regulatory subunit 1 [Source:HGNC Symbol;Acc:HGNC:6240]	2	KCNE1		KCNE1
KIAA0825	KIAA0825 [Source:HGNC Symbol;Acc:HGNC:28532]	2	KIAA0825		KIAA0825
KIAA1407		2	KIAA1407		KIAA1407
KIAA1456		2	KIAA1456		KIAA1456
KIF4A	kinesin family member 4A [Source:HGNC Symbol;Acc:HGNC:13339]	2	KIF4A		KIF4A
LCA5	LCA5, lebercilin [Source:HGNC Symbol;Acc:HGNC:31923]	2	LCA5		LCA5
LRP2BP	LRP2 binding protein [Source:HGNC Symbol;Acc:HGNC:25434]	2	LRP2BP		LRP2BP
MYLK3	myosin light chain kinase 3 [Source:HGNC Symbol;Acc:HGNC:29826]	2	MYLK3		MYLK3
MYO5C	myosin VC [Source:HGNC Symbol;Acc:HGNC:7604]	2	MYO5C		MYO5C
NXNL2	nucleoredoxin like 2 [Source:HGNC Symbol;Acc:HGNC:30482]	2	NXNL2		NXNL2
OCA2	OCA2 melanosomal transmembrane protein [Source:HGNC Symbol;Acc:HGNC:8101]	2	OCA2		OCA2
OR12D2	olfactory receptor family 12 subfamily D member 2 (gene/pseudogene) [Source:HGNC Symbol;Acc:HGNC:8178]	2	OR12D2		OR12D2
OR2B4P		2	OR2B4P		OR2B4P
OR2J2	olfactory receptor family 2 subfamily J member 2 [Source:HGNC Symbol;Acc:HGNC:8260]	2	OR2J2		OR2J2
OR5V1	olfactory receptor family 5 subfamily V member 1 [Source:HGNC Symbol;Acc:HGNC:13972]	2	OR5V1		OR5V1
PARD6B	par-6 family cell polarity regulator beta [Source:HGNC Symbol;Acc:HGNC:16245]	2	PARD6B		PARD6B
PLEKHG4B	pleckstrin homology and RhoGEF domain containing G4B [Source:HGNC Symbol;Acc:HGNC:29399]	2	PLEKHG4B		PLEKHG4B
PROB1	proline rich basic protein 1 [Source:HGNC Symbol;Acc:HGNC:41906]	2	PROB1		PROB1
RNF224	ring finger protein 224 [Source:HGNC Symbol;Acc:HGNC:41912]	2	RNF224		RNF224
RORC	RAR related orphan receptor C [Source:HGNC Symbol;Acc:HGNC:10260]	2	RORC		RORC
RP11-103G8.1		2	RP11-103G8.1		RP11-103G8.1
RP11-175P13.3		2	RP11-175P13.3		RP11-175P13.3
RP11-303G3.6		2	RP11-303G3.6		RP11-303G3.6
RP11-429J17.5		2	RP11-429J17.5		RP11-429J17.5
RP11-431D12.1		2	RP11-431D12.1		RP11-431D12.1
RP11-439K3.1		2	RP11-439K3.1		RP11-439K3.1
RP11-480G7.1		2	RP11-480G7.1		RP11-480G7.1
RP11-493L12.6		2	RP11-493L12.6		RP11-493L12.6
RP11-517P14.7		2	RP11-517P14.7		RP11-517P14.7
RP11-610P16.1		2	RP11-610P16.1		RP11-610P16.1
RP11-661D19.3		2	RP11-661D19.3		RP11-661D19.3
RP11-664D7.4		2	RP11-664D7.4		RP11-664D7.4
RP11-731D1.4		2	RP11-731D1.4		RP11-731D1.4
RP11-797H7.5		2	RP11-797H7.5		RP11-797H7.5
RP3-439F8.1		2	RP3-439F8.1		RP3-439F8.1
RP4-740C4.6		2	RP4-740C4.6		RP4-740C4.6
RRM2P3	ribonucleotide reductase M2 polypeptide pseudogene 3 [Source:HGNC Symbol;Acc:HGNC:10455]	2	RRM2P3		RRM2P3
SLC34A3	solute carrier family 34 member 3 [Source:HGNC Symbol;Acc:HGNC:20305]	2	SLC34A3		SLC34A3
SLC47A2	solute carrier family 47 member 2 [Source:HGNC Symbol;Acc:HGNC:26439]	2	SLC47A2		SLC47A2
SNORA64.3		2	SNORA64.3		SNORA64.3
TCF7	transcription factor 7 [Source:HGNC Symbol;Acc:HGNC:11639]	2	TCF7		TCF7
TCTEX1D1	Tctex1 domain containing 1 [Source:HGNC Symbol;Acc:HGNC:26882]	2	TCTEX1D1		TCTEX1D1
TCTN1	tectonic family member 1 [Source:HGNC Symbol;Acc:HGNC:26113]	2	TCTN1		TCTN1
TCTN2	tectonic family member 2 [Source:HGNC Symbol;Acc:HGNC:25774]	2	TCTN2		TCTN2
TMEM234	transmembrane protein 234 [Source:HGNC Symbol;Acc:HGNC:28837]	2	TMEM234		TMEM234
TP53AIP1	tumor protein p53 regulated apoptosis inducing protein 1 [Source:HGNC Symbol;Acc:HGNC:29984]	2	TP53AIP1		TP53AIP1
TRIM45	tripartite motif containing 45 [Source:HGNC Symbol;Acc:HGNC:19018]	2	TRIM45		TRIM45
TUBA3FP	tubulin alpha 3f pseudogene [Source:HGNC Symbol;Acc:HGNC:24067]	2	TUBA3FP		TUBA3FP
UBE3D	ubiquitin protein ligase E3D [Source:HGNC Symbol;Acc:HGNC:21381]	2	UBE3D		UBE3D
URAHP	urate (hydroxyiso-) hydrolase, pseudogene [Source:HGNC Symbol;Acc:HGNC:43695]	2	URAHP		URAHP
VSIG8	V-set and immunoglobulin domain containing 8 [Source:HGNC Symbol;Acc:HGNC:32063]	2	VSIG8		VSIG8
WDR90	WD repeat domain 90 [Source:HGNC Symbol;Acc:HGNC:26960]	2	WDR90		WDR90
Z82214.3		2	Z82214.3		Z82214.3
ZNF214	zinc finger protein 214 [Source:HGNC Symbol;Acc:HGNC:13006]	2	ZNF214		ZNF214
ZNF663P	zinc finger protein 663, pseudogene [Source:HGNC Symbol;Acc:HGNC:25342]	2	ZNF663P		ZNF663P
ZNF837	zinc finger protein 837 [Source:HGNC Symbol;Acc:HGNC:25164]	2	ZNF837		ZNF837
ABCB11	ATP binding cassette subfamily B member 11 [Source:HGNC Symbol;Acc:HGNC:42]	2	ABCB11			ABCB11
AC008278.2	novel transcript	2	AC008278.2			AC008278.2
AC009133.14		2	AC009133.14			AC009133.14
AC010729.2		2	AC010729.2			AC010729.2
AC018865.8		2	AC018865.8			AC018865.8
AC131180.4		2	AC131180.4			AC131180.4
ADIG	adipogenin [Source:HGNC Symbol;Acc:HGNC:28606]	2	ADIG			ADIG
AGBL1	ATP/GTP binding protein like 1 [Source:HGNC Symbol;Acc:HGNC:26504]	2	AGBL1			AGBL1
ANKRD53	ankyrin repeat domain 53 [Source:HGNC Symbol;Acc:HGNC:25691]	2	ANKRD53			ANKRD53
ARHGAP40	Rho GTPase activating protein 40 [Source:HGNC Symbol;Acc:HGNC:16226]	2	ARHGAP40			ARHGAP40
AXDND1	axonemal dynein light chain domain containing 1 [Source:HGNC Symbol;Acc:HGNC:26564]	2	AXDND1			AXDND1
C10orf53	chromosome 10 open reading frame 53 [Source:HGNC Symbol;Acc:HGNC:27421]	2	C10orf53			C10orf53
CYP4F31P		2	CYP4F31P			CYP4F31P
ELL3	elongation factor for RNA polymerase II 3 [Source:HGNC Symbol;Acc:HGNC:23113]	2	ELL3			ELL3
EPPK1	epiplakin 1 [Source:HGNC Symbol;Acc:HGNC:15577]	2	EPPK1			EPPK1
FAM194B		2	FAM194B			FAM194B
GMNC	geminin coiled-coil domain containing [Source:HGNC Symbol;Acc:HGNC:40049]	2	GMNC			GMNC
IL13RA2	interleukin 13 receptor subunit alpha 2 [Source:HGNC Symbol;Acc:HGNC:5975]	2	IL13RA2			IL13RA2
IQGAP2	IQ motif containing GTPase activating protein 2 [Source:HGNC Symbol;Acc:HGNC:6111]	2	IQGAP2			IQGAP2
LINC00880	long intergenic non-protein coding RNA 880 [Source:HGNC Symbol;Acc:HGNC:27948]	2	LINC00880			LINC00880
LIPJ	lipase family member J [Source:HGNC Symbol;Acc:HGNC:21773]	2	LIPJ			LIPJ
LRRC37A7P	leucine rich repeat containing 37 member A7, pseudogene [Source:HGNC Symbol;Acc:HGNC:43792]	2	LRRC37A7P			LRRC37A7P
MTTP	microsomal triglyceride transfer protein [Source:HGNC Symbol;Acc:HGNC:7467]	2	MTTP			MTTP
RP11-219B17.1		2	RP11-219B17.1			RP11-219B17.1
RP11-253M7.1		2	RP11-253M7.1			RP11-253M7.1
RP11-643M14.1		2	RP11-643M14.1			RP11-643M14.1
RP11-863K10.4		2	RP11-863K10.4			RP11-863K10.4
SLC6A16	solute carrier family 6 member 16 [Source:HGNC Symbol;Acc:HGNC:13622]	2	SLC6A16			SLC6A16
SNCAIP	synuclein alpha interacting protein [Source:HGNC Symbol;Acc:HGNC:11139]	2	SNCAIP			SNCAIP
TEX26	testis expressed 26 [Source:HGNC Symbol;Acc:HGNC:28622]	2	TEX26			TEX26
ULK4	unc-51 like kinase 4 [Source:HGNC Symbol;Acc:HGNC:15784]	2	ULK4			ULK4
XXbac-BCX196D17.5		2	XXbac-BCX196D17.5			XXbac-BCX196D17.5
ZSWIM2	zinc finger SWIM-type containing 2 [Source:HGNC Symbol;Acc:HGNC:30990]	2	ZSWIM2			ZSWIM2
AC009502.4		2		AC009502.4	AC009502.4
AC011899.10		2		AC011899.10	AC011899.10
AC013264.2		2		AC013264.2	AC013264.2
AC073635.5		2		AC073635.5	AC073635.5
AC079610.2	novel transcript	2		AC079610.2	AC079610.2
AC093159.1	novel transcript	2		AC093159.1	AC093159.1
AC097374.2	ankyrin repeat domain 57 pseudogene	2		AC097374.2	AC097374.2
AC136289.1		2		AC136289.1	AC136289.1
AC195454.1		2		AC195454.1	AC195454.1
ACSBG1	acyl-CoA synthetase bubblegum family member 1 [Source:HGNC Symbol;Acc:HGNC:29567]	2		ACSBG1	ACSBG1
ADH6	alcohol dehydrogenase 6 (class V) [Source:HGNC Symbol;Acc:HGNC:255]	2		ADH6	ADH6
AGBL4	ATP/GTP binding protein like 4 [Source:HGNC Symbol;Acc:HGNC:25892]	2		AGBL4	AGBL4
AK9	adenylate kinase 9 [Source:HGNC Symbol;Acc:HGNC:33814]	2		AK9	AK9
AL353898.1	cytochrome c oxidase subunit VIIb (COX7B) pseudogene	2		AL353898.1	AL353898.1
ANKK1	ankyrin repeat and kinase domain containing 1 [Source:HGNC Symbol;Acc:HGNC:21027]	2		ANKK1	ANKK1
ARHGAP39	Rho GTPase activating protein 39 [Source:HGNC Symbol;Acc:HGNC:29351]	2		ARHGAP39	ARHGAP39
BAIAP3	BAI1 associated protein 3 [Source:HGNC Symbol;Acc:HGNC:948]	2		BAIAP3	BAIAP3
C12orf74	chromosome 12 open reading frame 74 [Source:HGNC Symbol;Acc:HGNC:27887]	2		C12orf74	C12orf74
C6	complement C6 [Source:HGNC Symbol;Acc:HGNC:1339]	2		C6	C6
C8orf47		2		C8orf47	C8orf47
CAPS2	calcyphosine 2 [Source:HGNC Symbol;Acc:HGNC:16471]	2		CAPS2	CAPS2
CCDC160	coiled-coil domain containing 160 [Source:HGNC Symbol;Acc:HGNC:37286]	2		CCDC160	CCDC160
CCDC78	coiled-coil domain containing 78 [Source:HGNC Symbol;Acc:HGNC:14153]	2		CCDC78	CCDC78
CHST5	carbohydrate sulfotransferase 5 [Source:HGNC Symbol;Acc:HGNC:1973]	2		CHST5	CHST5
CHST9	carbohydrate sulfotransferase 9 [Source:HGNC Symbol;Acc:HGNC:19898]	2		CHST9	CHST9
CLDN16	claudin 16 [Source:HGNC Symbol;Acc:HGNC:2037]	2		CLDN16	CLDN16
CLDN8	claudin 8 [Source:HGNC Symbol;Acc:HGNC:2050]	2		CLDN8	CLDN8
CNGA3	cyclic nucleotide gated channel alpha 3 [Source:HGNC Symbol;Acc:HGNC:2150]	2		CNGA3	CNGA3
COL28A1	collagen type XXVIII alpha 1 chain [Source:HGNC Symbol;Acc:HGNC:22442]	2		COL28A1	COL28A1
CTA-363E6.2		2		CTA-363E6.2	CTA-363E6.2
CTB-127C13.1		2		CTB-127C13.1	CTB-127C13.1
CTD-2540L5.6		2		CTD-2540L5.6	CTD-2540L5.6
CWH43	cell wall biogenesis 43 C-terminal homolog [Source:HGNC Symbol;Acc:HGNC:26133]	2		CWH43	CWH43
CYB5D1	cytochrome b5 domain containing 1 [Source:HGNC Symbol;Acc:HGNC:26516]	2		CYB5D1	CYB5D1
DENND6B	DENN domain containing 6B [Source:HGNC Symbol;Acc:HGNC:32690]	2		DENND6B	DENND6B
DLG5-AS1	DLG5 antisense RNA 1 [Source:HGNC Symbol;Acc:HGNC:45109]	2		DLG5-AS1	DLG5-AS1
EEF1A1P33	eukaryotic translation elongation factor 1 alpha 1 pseudogene 33 [Source:HGNC Symbol;Acc:HGNC:37911]	2		EEF1A1P33	EEF1A1P33
EML6	EMAP like 6 [Source:HGNC Symbol;Acc:HGNC:35412]	2		EML6	EML6
EPPIN	epididymal peptidase inhibitor [Source:HGNC Symbol;Acc:HGNC:15932]	2		EPPIN	EPPIN
ESPN	espin [Source:HGNC Symbol;Acc:HGNC:13281]	2		ESPN	ESPN
FABP6	fatty acid binding protein 6 [Source:HGNC Symbol;Acc:HGNC:3561]	2		FABP6	FABP6
FAM81A	family with sequence similarity 81 member A [Source:HGNC Symbol;Acc:HGNC:28379]	2		FAM81A	FAM81A
GIPR	gastric inhibitory polypeptide receptor [Source:HGNC Symbol;Acc:HGNC:4271]	2		GIPR	GIPR
GPR123		2		GPR123	GPR123
GSTA3	glutathione S-transferase alpha 3 [Source:HGNC Symbol;Acc:HGNC:4628]	2		GSTA3	GSTA3
HCG14	HLA complex group 14 [Source:HGNC Symbol;Acc:HGNC:18323]	2		HCG14	HCG14
HHATL	hedgehog acyltransferase like [Source:HGNC Symbol;Acc:HGNC:13242]	2		HHATL	HHATL
HHATL-AS1	HHATL antisense RNA 1 [Source:HGNC Symbol;Acc:HGNC:42439]	2		HHATL-AS1	HHATL-AS1
HMGA1P8	high mobility group AT-hook 1 pseudogene 8 [Source:HGNC Symbol;Acc:HGNC:39183]	2		HMGA1P8	HMGA1P8
HRK	harakiri, BCL2 interacting protein [Source:HGNC Symbol;Acc:HGNC:5185]	2		HRK	HRK
HSPD1P21	heat shock protein family D (Hsp60) member 1 pseudogene 21 [Source:HGNC Symbol;Acc:HGNC:38592]	2		HSPD1P21	HSPD1P21
IQCA1	IQ motif containing with AAA domain 1 [Source:HGNC Symbol;Acc:HGNC:26195]	2		IQCA1	IQCA1
KB-1562D12.1		2		KB-1562D12.1	KB-1562D12.1
KCNH3	potassium voltage-gated channel subfamily H member 3 [Source:HGNC Symbol;Acc:HGNC:6252]	2		KCNH3	KCNH3
KIF19	kinesin family member 19 [Source:HGNC Symbol;Acc:HGNC:26735]	2		KIF19	KIF19
KLHL32	kelch like family member 32 [Source:HGNC Symbol;Acc:HGNC:21221]	2		KLHL32	KLHL32
LDLRAD1	low density lipoprotein receptor class A domain containing 1 [Source:HGNC Symbol;Acc:HGNC:32069]	2		LDLRAD1	LDLRAD1
LINC00948		2		LINC00948	LINC00948
LPPR3		2		LPPR3	LPPR3
LRRC26	leucine rich repeat containing 26 [Source:HGNC Symbol;Acc:HGNC:31409]	2		LRRC26	LRRC26
MS4A8	membrane spanning 4-domains A8 [Source:HGNC Symbol;Acc:HGNC:13380]	2		MS4A8	MS4A8
MYB	MYB proto-oncogene, transcription factor [Source:HGNC Symbol;Acc:HGNC:7545]	2		MYB	MYB
NELL2	neural EGFL like 2 [Source:HGNC Symbol;Acc:HGNC:7751]	2		NELL2	NELL2
PIP	prolactin induced protein [Source:HGNC Symbol;Acc:HGNC:8993]	2		PIP	PIP
PLEKHG7		2		PLEKHG7	PLEKHG7
PPAP2C		2		PPAP2C	PPAP2C
PRR18	proline rich 18 [Source:HGNC Symbol;Acc:HGNC:28574]	2		PRR18	PRR18
PTPRT	protein tyrosine phosphatase, receptor type T [Source:HGNC Symbol;Acc:HGNC:9682]	2		PTPRT	PTPRT
RBM20	RNA binding motif protein 20 [Source:HGNC Symbol;Acc:HGNC:27424]	2		RBM20	RBM20
RHPN1-AS1	RHPN1 antisense RNA 1 (head to head) [Source:HGNC Symbol;Acc:HGNC:28457]	2		RHPN1-AS1	RHPN1-AS1
RIIAD1	regulatory subunit of type II PKA R-subunit (RIIa) domain containing 1 [Source:HGNC Symbol;Acc:HGNC:26686]	2		RIIAD1	RIIAD1
RN7SL475P	RNA, 7SL, cytoplasmic 475, pseudogene [Source:HGNC Symbol;Acc:HGNC:46491]	2		RN7SL475P	RN7SL475P
RNF7P1	ring finger protein 7 pseudogene 1 [Source:HGNC Symbol;Acc:HGNC:43425]	2		RNF7P1	RNF7P1
RP1	RP1, axonemal microtubule associated [Source:HGNC Symbol;Acc:HGNC:10263]	2		RP1	RP1
RP1-140K8.1		2		RP1-140K8.1	RP1-140K8.1
RP11-104J23.1		2		RP11-104J23.1	RP11-104J23.1
RP11-263K19.4		2		RP11-263K19.4	RP11-263K19.4
RP11-279F6.1		2		RP11-279F6.1	RP11-279F6.1
RP11-281A20.1		2		RP11-281A20.1	RP11-281A20.1
RP11-304F15.4		2		RP11-304F15.4	RP11-304F15.4
RP11-340E6.1		2		RP11-340E6.1	RP11-340E6.1
RP11-342A23.1		2		RP11-342A23.1	RP11-342A23.1
RP11-354K1.2		2		RP11-354K1.2	RP11-354K1.2
RP11-356O9.2		2		RP11-356O9.2	RP11-356O9.2
RP11-394B2.6		2		RP11-394B2.6	RP11-394B2.6
RP11-395E19.7		2		RP11-395E19.7	RP11-395E19.7
RP11-399H11.2		2		RP11-399H11.2	RP11-399H11.2
RP11-413P11.1		2		RP11-413P11.1	RP11-413P11.1
RP11-428C19.5		2		RP11-428C19.5	RP11-428C19.5
RP11-433J8.1		2		RP11-433J8.1	RP11-433J8.1
RP11-445L6.3		2		RP11-445L6.3	RP11-445L6.3
RP11-53M11.3		2		RP11-53M11.3	RP11-53M11.3
RP11-550I15.1		2		RP11-550I15.1	RP11-550I15.1
RP11-568A7.2		2		RP11-568A7.2	RP11-568A7.2
RP11-568A7.3		2		RP11-568A7.3	RP11-568A7.3
RP11-56A10.1		2		RP11-56A10.1	RP11-56A10.1
RP11-57J16.1		2		RP11-57J16.1	RP11-57J16.1
RP11-60L3.1		2		RP11-60L3.1	RP11-60L3.1
RP11-627G23.1		2		RP11-627G23.1	RP11-627G23.1
RP11-82L2.1		2		RP11-82L2.1	RP11-82L2.1
RP3-382I10.3		2		RP3-382I10.3	RP3-382I10.3
RP4-539M6.14		2		RP4-539M6.14	RP4-539M6.14
RP4-625H18.2		2		RP4-625H18.2	RP4-625H18.2
RP4-680D5.2		2		RP4-680D5.2	RP4-680D5.2
RP4-733B9.1		2		RP4-733B9.1	RP4-733B9.1
RP5-1092A3.4		2		RP5-1092A3.4	RP5-1092A3.4
RP5-1185I7.1		2		RP5-1185I7.1	RP5-1185I7.1
RP5-881L22.5		2		RP5-881L22.5	RP5-881L22.5
SIAH3	siah E3 ubiquitin protein ligase family member 3 [Source:HGNC Symbol;Acc:HGNC:30553]	2		SIAH3	SIAH3
SLC52A1	solute carrier family 52 member 1 [Source:HGNC Symbol;Acc:HGNC:30225]	2		SLC52A1	SLC52A1
SLFN13	schlafen family member 13 [Source:HGNC Symbol;Acc:HGNC:26481]	2		SLFN13	SLFN13
SMIM5	small integral membrane protein 5 [Source:HGNC Symbol;Acc:HGNC:40030]	2		SMIM5	SMIM5
SPAG16	sperm associated antigen 16 [Source:HGNC Symbol;Acc:HGNC:23225]	2		SPAG16	SPAG16
SRCIN1	SRC kinase signaling inhibitor 1 [Source:HGNC Symbol;Acc:HGNC:29506]	2		SRCIN1	SRCIN1
SRGAP3	SLIT-ROBO Rho GTPase activating protein 3 [Source:HGNC Symbol;Acc:HGNC:19744]	2		SRGAP3	SRGAP3
SRGAP3-AS2	SRGAP3 antisense RNA 2 [Source:HGNC Symbol;Acc:HGNC:40899]	2		SRGAP3-AS2	SRGAP3-AS2
STOX1	storkhead box 1 [Source:HGNC Symbol;Acc:HGNC:23508]	2		STOX1	STOX1
TMEM52	transmembrane protein 52 [Source:HGNC Symbol;Acc:HGNC:27916]	2		TMEM52	TMEM52
TRIM29	tripartite motif containing 29 [Source:HGNC Symbol;Acc:HGNC:17274]	2		TRIM29	TRIM29
TRIM55	tripartite motif containing 55 [Source:HGNC Symbol;Acc:HGNC:14215]	2		TRIM55	TRIM55
TRPV4	transient receptor potential cation channel subfamily V member 4 [Source:HGNC Symbol;Acc:HGNC:18083]	2		TRPV4	TRPV4
VTCN1	V-set domain containing T cell activation inhibitor 1 [Source:HGNC Symbol;Acc:HGNC:28873]	2		VTCN1	VTCN1
VWA5B2	von Willebrand factor A domain containing 5B2 [Source:HGNC Symbol;Acc:HGNC:25144]	2		VWA5B2	VWA5B2
VWA7	von Willebrand factor A domain containing 7 [Source:HGNC Symbol;Acc:HGNC:13939]	2		VWA7	VWA7
WDR86-AS1	WDR86 antisense RNA 1 [Source:HGNC Symbol;Acc:HGNC:41186]	2		WDR86-AS1	WDR86-AS1
WFDC6	WAP four-disulfide core domain 6 [Source:HGNC Symbol;Acc:HGNC:16164]	2		WFDC6	WFDC6
WNK2	WNK lysine deficient protein kinase 2 [Source:HGNC Symbol;Acc:HGNC:14542]	2		WNK2	WNK2
ZNF497	zinc finger protein 497 [Source:HGNC Symbol;Acc:HGNC:23714]	2		ZNF497	ZNF497
BPIFB1	BPI fold containing family B member 1 [Source:HGNC Symbol;Acc:HGNC:16108]	2		BPIFB1		BPIFB1
EFNB3	ephrin B3 [Source:HGNC Symbol;Acc:HGNC:3228]	2		EFNB3		EFNB3
GPR87	G protein-coupled receptor 87 [Source:HGNC Symbol;Acc:HGNC:4538]	2		GPR87		GPR87
GRM7	glutamate metabotropic receptor 7 [Source:HGNC Symbol;Acc:HGNC:4599]	2		GRM7		GRM7
HCAR1	hydroxycarboxylic acid receptor 1 [Source:HGNC Symbol;Acc:HGNC:4532]	2		HCAR1		HCAR1
HCN4	hyperpolarization activated cyclic nucleotide gated potassium channel 4 [Source:HGNC Symbol;Acc:HGNC:16882]	2		HCN4		HCN4
LINC00939	long intergenic non-protein coding RNA 939 [Source:HGNC Symbol;Acc:HGNC:48631]	2		LINC00939		LINC00939
RP11-111H3.3		2		RP11-111H3.3		RP11-111H3.3
TSPAN19	tetraspanin 19 [Source:HGNC Symbol;Acc:HGNC:31886]	2		TSPAN19		TSPAN19
ABCA17P	ATP binding cassette subfamily A member 17, pseudogene [Source:HGNC Symbol;Acc:HGNC:32972]	2			ABCA17P	ABCA17P
ABHD16B	abhydrolase domain containing 16B [Source:HGNC Symbol;Acc:HGNC:16128]	2			ABHD16B	ABHD16B
AC002064.5		2			AC002064.5	AC002064.5
AC002398.13		2			AC002398.13	AC002398.13
AC002511.1	novel transcript	2			AC002511.1	AC002511.1
AC004895.4		2			AC004895.4	AC004895.4
AC005082.12		2			AC005082.12	AC005082.12
AC005841.1	novel transcript, antisense to FKBP4	2			AC005841.1	AC005841.1
AC006042.6		2			AC006042.6	AC006042.6
AC006116.13		2			AC006116.13	AC006116.13
AC006116.17		2			AC006116.17	AC006116.17
AC007009.1	novel transcript, antisense to ICA1	2			AC007009.1	AC007009.1
AC007238.1	IK cytokine, down-regulator of HLA II (IK) pseudogene	2			AC007238.1	AC007238.1
AC007383.3	novel transcript	2			AC007383.3	AC007383.3
AC007392.3		2			AC007392.3	AC007392.3
AC007403.1	novel transcript	2			AC007403.1	AC007403.1
AC007431.1	novel transcript, antisense to MSI2	2			AC007431.1	AC007431.1
AC008132.13		2			AC008132.13	AC008132.13
AC011891.5		2			AC011891.5	AC011891.5
AC016582.2	increased sodium tolerance 1 homolog (yeast) (IST1) pseudogene	2			AC016582.2	AC016582.2
AC016738.4		2			AC016738.4	AC016738.4
AC016907.3		2			AC016907.3	AC016907.3
AC017060.1		2			AC017060.1	AC017060.1
AC017076.5		2			AC017076.5	AC017076.5
AC017099.3		2			AC017099.3	AC017099.3
AC019117.2	renal clear cell carcinoma-associated transcript 333	2			AC019117.2	AC019117.2
AC022007.5		2			AC022007.5	AC022007.5
AC026471.6	novel transcript	2			AC026471.6	AC026471.6
AC062017.1		2			AC062017.1	AC062017.1
AC079354.5		2			AC079354.5	AC079354.5
AC079781.7		2			AC079781.7	AC079781.7
AC079807.2		2			AC079807.2	AC079807.2
AC093677.1	coiled-coil domain containing 90B (CCDC90B) pseudogene	2			AC093677.1	AC093677.1
AC096670.3		2			AC096670.3	AC096670.3
AC102953.4		2			AC102953.4	AC102953.4
AC104634.2		2			AC104634.2	AC104634.2
AC139100.2	novel transcript	2			AC139100.2	AC139100.2
AC140481.1	novel transcript	2			AC140481.1	AC140481.1
ACOXL	acyl-CoA oxidase like [Source:HGNC Symbol;Acc:HGNC:25621]	2			ACOXL	ACOXL
ACRBP	acrosin binding protein [Source:HGNC Symbol;Acc:HGNC:17195]	2			ACRBP	ACRBP
ACSL6	acyl-CoA synthetase long chain family member 6 [Source:HGNC Symbol;Acc:HGNC:16496]	2			ACSL6	ACSL6
ACTRT2	actin related protein T2 [Source:HGNC Symbol;Acc:HGNC:24026]	2			ACTRT2	ACTRT2
ACYP1	acylphosphatase 1 [Source:HGNC Symbol;Acc:HGNC:179]	2			ACYP1	ACYP1
ADAD1	adenosine deaminase domain containing 1 [Source:HGNC Symbol;Acc:HGNC:30713]	2			ADAD1	ADAD1
ADRBK2		2			ADRBK2	ADRBK2
AGBL5	ATP/GTP binding protein like 5 [Source:HGNC Symbol;Acc:HGNC:26147]	2			AGBL5	AGBL5
AKAP3	A-kinase anchoring protein 3 [Source:HGNC Symbol;Acc:HGNC:373]	2			AKAP3	AKAP3
AL022476.2		2			AL022476.2	AL022476.2
AL157902.3		2			AL157902.3	AL157902.3
AL355390.1	novel transcript	2			AL355390.1	AL355390.1
AL773604.8		2			AL773604.8	AL773604.8
ANKRD20A5P	ankyrin repeat domain 20 family member A5, pseudogene [Source:HGNC Symbol;Acc:HGNC:33833]	2			ANKRD20A5P	ANKRD20A5P
ANKRD42	ankyrin repeat domain 42 [Source:HGNC Symbol;Acc:HGNC:26752]	2			ANKRD42	ANKRD42
ANKRD61	ankyrin repeat domain 61 [Source:HGNC Symbol;Acc:HGNC:22467]	2			ANKRD61	ANKRD61
AP000345.1	novel transcript	2			AP000345.1	AP000345.1
AP001462.6		2			AP001462.6	AP001462.6
AP1M2	adaptor related protein complex 1 subunit mu 2 [Source:HGNC Symbol;Acc:HGNC:558]	2			AP1M2	AP1M2
AP4M1	adaptor related protein complex 4 subunit mu 1 [Source:HGNC Symbol;Acc:HGNC:574]	2			AP4M1	AP4M1
APH1B	aph-1 homolog B, gamma-secretase subunit [Source:HGNC Symbol;Acc:HGNC:24080]	2			APH1B	APH1B
APITD1		2			APITD1	APITD1
AQP7	aquaporin 7 [Source:HGNC Symbol;Acc:HGNC:640]	2			AQP7	AQP7
ARHGAP11B	Rho GTPase activating protein 11B [Source:HGNC Symbol;Acc:HGNC:15782]	2			ARHGAP11B	ARHGAP11B
ARHGAP26-AS1	ARHGAP26 antisense RNA 1 [Source:HGNC Symbol;Acc:HGNC:40792]	2			ARHGAP26-AS1	ARHGAP26-AS1
ARHGEF33	Rho guanine nucleotide exchange factor 33 [Source:HGNC Symbol;Acc:HGNC:37252]	2			ARHGEF33	ARHGEF33
ARL6	ADP ribosylation factor like GTPase 6 [Source:HGNC Symbol;Acc:HGNC:13210]	2			ARL6	ARL6
ASRGL1	asparaginase like 1 [Source:HGNC Symbol;Acc:HGNC:16448]	2			ASRGL1	ASRGL1
ATP5G1P4		2			ATP5G1P4	ATP5G1P4
ATPAF2	ATP synthase mitochondrial F1 complex assembly factor 2 [Source:HGNC Symbol;Acc:HGNC:18802]	2			ATPAF2	ATPAF2
ATPIF1		2			ATPIF1	ATPIF1
ATXN7L1	ataxin 7 like 1 [Source:HGNC Symbol;Acc:HGNC:22210]	2			ATXN7L1	ATXN7L1
B3GNT5	UDP-GlcNAc:betaGal beta-1,3-N-acetylglucosaminyltransferase 5 [Source:HGNC Symbol;Acc:HGNC:15684]	2			B3GNT5	B3GNT5
B9D1	B9 domain containing 1 [Source:HGNC Symbol;Acc:HGNC:24123]	2			B9D1	B9D1
BBS5	Bardet-Biedl syndrome 5 [Source:HGNC Symbol;Acc:HGNC:970]	2			BBS5	BBS5
BNIPL	BCL2 interacting protein like [Source:HGNC Symbol;Acc:HGNC:16976]	2			BNIPL	BNIPL
BRINP2	BMP/retinoic acid inducible neural specific 2 [Source:HGNC Symbol;Acc:HGNC:13746]	2			BRINP2	BRINP2
BRWD1-IT2		2			BRWD1-IT2	BRWD1-IT2
BSCL2	BSCL2, seipin lipid droplet biogenesis associated [Source:HGNC Symbol;Acc:HGNC:15832]	2			BSCL2	BSCL2
BSN-AS2		2			BSN-AS2	BSN-AS2
BX255923.3		2			BX255923.3	BX255923.3
C10orf115		2			C10orf115	C10orf115
C11orf35		2			C11orf35	C11orf35
C11orf49	chromosome 11 open reading frame 49 [Source:HGNC Symbol;Acc:HGNC:28720]	2			C11orf49	C11orf49
C11orf53	chromosome 11 open reading frame 53 [Source:HGNC Symbol;Acc:HGNC:30527]	2			C11orf53	C11orf53
C11orf74	chromosome 11 open reading frame 74 [Source:HGNC Symbol;Acc:HGNC:25142]	2			C11orf74	C11orf74
C11orf80	chromosome 11 open reading frame 80 [Source:HGNC Symbol;Acc:HGNC:26197]	2			C11orf80	C11orf80
C12orf56	chromosome 12 open reading frame 56 [Source:HGNC Symbol;Acc:HGNC:26967]	2			C12orf56	C12orf56
C16orf46	chromosome 16 open reading frame 46 [Source:HGNC Symbol;Acc:HGNC:26525]	2			C16orf46	C16orf46
C16orf80		2			C16orf80	C16orf80
C17orf100	chromosome 17 open reading frame 100 [Source:HGNC Symbol;Acc:HGNC:34494]	2			C17orf100	C17orf100
C17orf50	chromosome 17 open reading frame 50 [Source:HGNC Symbol;Acc:HGNC:29581]	2			C17orf50	C17orf50
C17orf97	chromosome 17 open reading frame 97 [Source:HGNC Symbol;Acc:HGNC:33800]	2			C17orf97	C17orf97
C19orf45		2			C19orf45	C19orf45
C19orf55		2			C19orf55	C19orf55
C19orf67	chromosome 19 open reading frame 67 [Source:HGNC Symbol;Acc:HGNC:34354]	2			C19orf67	C19orf67
C19orf71	chromosome 19 open reading frame 71 [Source:HGNC Symbol;Acc:HGNC:34496]	2			C19orf71	C19orf71
C1orf101		2			C1orf101	C1orf101
C1orf116	chromosome 1 open reading frame 116 [Source:HGNC Symbol;Acc:HGNC:28667]	2			C1orf116	C1orf116
C1orf177		2			C1orf177	C1orf177
C1orf234		2			C1orf234	C1orf234
C1QTNF9B-AS1		2			C1QTNF9B-AS1	C1QTNF9B-AS1
C20orf112		2			C20orf112	C20orf112
C21orf49		2			C21orf49	C21orf49
C21orf59		2			C21orf59	C21orf59
C22orf23	chromosome 22 open reading frame 23 [Source:HGNC Symbol;Acc:HGNC:18589]	2			C22orf23	C22orf23
C2CD3	C2 calcium dependent domain containing 3 [Source:HGNC Symbol;Acc:HGNC:24564]	2			C2CD3	C2CD3
C2orf16	chromosome 2 open reading frame 16 [Source:HGNC Symbol;Acc:HGNC:25275]	2			C2orf16	C2orf16
C2orf82		2			C2orf82	C2orf82
C3orf52	chromosome 3 open reading frame 52 [Source:HGNC Symbol;Acc:HGNC:26255]	2			C3orf52	C3orf52
C4orf51	chromosome 4 open reading frame 51 [Source:HGNC Symbol;Acc:HGNC:37264]	2			C4orf51	C4orf51
C5orf52	chromosome 5 open reading frame 52 [Source:HGNC Symbol;Acc:HGNC:35121]	2			C5orf52	C5orf52
C6orf52	chromosome 6 open reading frame 52 [Source:HGNC Symbol;Acc:HGNC:20881]	2			C6orf52	C6orf52
C6orf99	chromosome 6 open reading frame 99 [Source:HGNC Symbol;Acc:HGNC:21179]	2			C6orf99	C6orf99
C8orf48	chromosome 8 open reading frame 48 [Source:HGNC Symbol;Acc:HGNC:26345]	2			C8orf48	C8orf48
C9orf173		2			C9orf173	C9orf173
C9orf50	chromosome 9 open reading frame 50 [Source:HGNC Symbol;Acc:HGNC:23677]	2			C9orf50	C9orf50
C9orf96		2			C9orf96	C9orf96
CAGE1	cancer antigen 1 [Source:HGNC Symbol;Acc:HGNC:21622]	2			CAGE1	CAGE1
CAPZA3	capping actin protein of muscle Z-line subunit alpha 3 [Source:HGNC Symbol;Acc:HGNC:24205]	2			CAPZA3	CAPZA3
CATSPER2	cation channel sperm associated 2 [Source:HGNC Symbol;Acc:HGNC:18810]	2			CATSPER2	CATSPER2
CATSPER2P1	cation channel sperm associated 2 pseudogene 1 [Source:HGNC Symbol;Acc:HGNC:31054]	2			CATSPER2P1	CATSPER2P1
CATSPER3	cation channel sperm associated 3 [Source:HGNC Symbol;Acc:HGNC:20819]	2			CATSPER3	CATSPER3
CATSPER4	cation channel sperm associated 4 [Source:HGNC Symbol;Acc:HGNC:23220]	2			CATSPER4	CATSPER4
CCDC110	coiled-coil domain containing 110 [Source:HGNC Symbol;Acc:HGNC:28504]	2			CCDC110	CCDC110
CCDC121	coiled-coil domain containing 121 [Source:HGNC Symbol;Acc:HGNC:25833]	2			CCDC121	CCDC121
CCDC134	coiled-coil domain containing 134 [Source:HGNC Symbol;Acc:HGNC:26185]	2			CCDC134	CCDC134
CCDC138	coiled-coil domain containing 138 [Source:HGNC Symbol;Acc:HGNC:26531]	2			CCDC138	CCDC138
CCDC155	coiled-coil domain containing 155 [Source:HGNC Symbol;Acc:HGNC:26520]	2			CCDC155	CCDC155
CCDC34	coiled-coil domain containing 34 [Source:HGNC Symbol;Acc:HGNC:25079]	2			CCDC34	CCDC34
CCDC87	coiled-coil domain containing 87 [Source:HGNC Symbol;Acc:HGNC:25579]	2			CCDC87	CCDC87
CDH12	cadherin 12 [Source:HGNC Symbol;Acc:HGNC:1751]	2			CDH12	CDH12
CDK20	cyclin dependent kinase 20 [Source:HGNC Symbol;Acc:HGNC:21420]	2			CDK20	CDK20
CDKL4	cyclin dependent kinase like 4 [Source:HGNC Symbol;Acc:HGNC:19287]	2			CDKL4	CDKL4
CDKN2A	cyclin dependent kinase inhibitor 2A [Source:HGNC Symbol;Acc:HGNC:1787]	2			CDKN2A	CDKN2A
CDKN2B-AS1	CDKN2B antisense RNA 1 [Source:HGNC Symbol;Acc:HGNC:34341]	2			CDKN2B-AS1	CDKN2B-AS1
CDNF	cerebral dopamine neurotrophic factor [Source:HGNC Symbol;Acc:HGNC:24913]	2			CDNF	CDNF
CDRT1	CMT1A duplicated region transcript 1 [Source:HGNC Symbol;Acc:HGNC:14379]	2			CDRT1	CDRT1
CDRT4	CMT1A duplicated region transcript 4 [Source:HGNC Symbol;Acc:HGNC:14383]	2			CDRT4	CDRT4
CELF3	CUGBP Elav-like family member 3 [Source:HGNC Symbol;Acc:HGNC:11967]	2			CELF3	CELF3
CENPM	centromere protein M [Source:HGNC Symbol;Acc:HGNC:18352]	2			CENPM	CENPM
CEP128	centrosomal protein 128 [Source:HGNC Symbol;Acc:HGNC:20359]	2			CEP128	CEP128
CEP19	centrosomal protein 19 [Source:HGNC Symbol;Acc:HGNC:28209]	2			CEP19	CEP19
CEP41	centrosomal protein 41 [Source:HGNC Symbol;Acc:HGNC:12370]	2			CEP41	CEP41
CEP70	centrosomal protein 70 [Source:HGNC Symbol;Acc:HGNC:29972]	2			CEP70	CEP70
CFTR	cystic fibrosis transmembrane conductance regulator [Source:HGNC Symbol;Acc:HGNC:1884]	2			CFTR	CFTR
CHCHD2P6	coiled-coil-helix-coiled-coil-helix domain containing 2 pseudogene 6 [Source:HGNC Symbol;Acc:HGNC:39590]	2			CHCHD2P6	CHCHD2P6
CHCHD5	coiled-coil-helix-coiled-coil-helix domain containing 5 [Source:HGNC Symbol;Acc:HGNC:17840]	2			CHCHD5	CHCHD5
CIB1	calcium and integrin binding 1 [Source:HGNC Symbol;Acc:HGNC:16920]	2			CIB1	CIB1
CLGN	calmegin [Source:HGNC Symbol;Acc:HGNC:2060]	2			CLGN	CLGN
CNIH2	cornichon family AMPA receptor auxiliary protein 2 [Source:HGNC Symbol;Acc:HGNC:28744]	2			CNIH2	CNIH2
CNNM4	cyclin and CBS domain divalent metal cation transport mediator 4 [Source:HGNC Symbol;Acc:HGNC:105]	2			CNNM4	CNNM4
CNOT10	CCR4-NOT transcription complex subunit 10 [Source:HGNC Symbol;Acc:HGNC:23817]	2			CNOT10	CNOT10
CNTD1	cyclin N-terminal domain containing 1 [Source:HGNC Symbol;Acc:HGNC:26847]	2			CNTD1	CNTD1
CNTF	ciliary neurotrophic factor [Source:HGNC Symbol;Acc:HGNC:2169]	2			CNTF	CNTF
CNTRL	centriolin [Source:HGNC Symbol;Acc:HGNC:1858]	2			CNTRL	CNTRL
CORT	cortistatin [Source:HGNC Symbol;Acc:HGNC:2257]	2			CORT	CORT
CPT1B	carnitine palmitoyltransferase 1B [Source:HGNC Symbol;Acc:HGNC:2329]	2			CPT1B	CPT1B
CRNDE	colorectal neoplasia differentially expressed [Source:HGNC Symbol;Acc:HGNC:37078]	2			CRNDE	CRNDE
CSMD1	CUB and Sushi multiple domains 1 [Source:HGNC Symbol;Acc:HGNC:14026]	2			CSMD1	CSMD1
CSNK1G1	casein kinase 1 gamma 1 [Source:HGNC Symbol;Acc:HGNC:2454]	2			CSNK1G1	CSNK1G1
CSNK1G2	casein kinase 1 gamma 2 [Source:HGNC Symbol;Acc:HGNC:2455]	2			CSNK1G2	CSNK1G2
CT62	cancer/testis antigen 62 [Source:HGNC Symbol;Acc:HGNC:27286]	2			CT62	CT62
CTA-989H11.1		2			CTA-989H11.1	CTA-989H11.1
CTAGE7P	CTAGE family member 7, pseudogene [Source:HGNC Symbol;Acc:HGNC:25111]	2			CTAGE7P	CTAGE7P
CTB-178M22.2		2			CTB-178M22.2	CTB-178M22.2
CTB-186H2.3		2			CTB-186H2.3	CTB-186H2.3
CTB-25B13.6		2			CTB-25B13.6	CTB-25B13.6
CTB-31O20.4		2			CTB-31O20.4	CTB-31O20.4
CTB-50L17.16		2			CTB-50L17.16	CTB-50L17.16
CTC-347C20.1		2			CTC-347C20.1	CTC-347C20.1
CTC-347C20.2		2			CTC-347C20.2	CTC-347C20.2
CTC-457E21.2		2			CTC-457E21.2	CTC-457E21.2
CTC-459M5.2		2			CTC-459M5.2	CTC-459M5.2
CTC-537E7.2		2			CTC-537E7.2	CTC-537E7.2
CTD-2015H6.3		2			CTD-2015H6.3	CTD-2015H6.3
CTD-2020K17.4		2			CTD-2020K17.4	CTD-2020K17.4
CTD-2035E11.3		2			CTD-2035E11.3	CTD-2035E11.3
CTD-2116N20.1		2			CTD-2116N20.1	CTD-2116N20.1
CTD-2162K18.4		2			CTD-2162K18.4	CTD-2162K18.4
CTD-2192J16.26		2			CTD-2192J16.26	CTD-2192J16.26
CTD-2256P15.2		2			CTD-2256P15.2	CTD-2256P15.2
CTD-2270L9.4		2			CTD-2270L9.4	CTD-2270L9.4
CTD-2281E23.1		2			CTD-2281E23.1	CTD-2281E23.1
CTD-2330K9.3		2			CTD-2330K9.3	CTD-2330K9.3
CTD-2554C21.3		2			CTD-2554C21.3	CTD-2554C21.3
CTD-2587H24.5		2			CTD-2587H24.5	CTD-2587H24.5
CTD-2626G11.2		2			CTD-2626G11.2	CTD-2626G11.2
CTD-2631K10.1		2			CTD-2631K10.1	CTD-2631K10.1
CTD-2643K12.2		2			CTD-2643K12.2	CTD-2643K12.2
CTD-3162L10.1		2			CTD-3162L10.1	CTD-3162L10.1
CTD-3220F14.1		2			CTD-3220F14.1	CTD-3220F14.1
CXADRP2	CXADR pseudogene 2 [Source:HGNC Symbol;Acc:HGNC:33973]	2			CXADRP2	CXADRP2
CYP2C8	cytochrome P450 family 2 subfamily C member 8 [Source:HGNC Symbol;Acc:HGNC:2622]	2			CYP2C8	CYP2C8
CYP2D8P1		2			CYP2D8P1	CYP2D8P1
CYP4F35P	cytochrome P450 family 4 subfamily F member 35, pseudogene [Source:HGNC Symbol;Acc:HGNC:39954]	2			CYP4F35P	CYP4F35P
CYP4F43P		2			CYP4F43P	CYP4F43P
DALRD3	DALR anticodon binding domain containing 3 [Source:HGNC Symbol;Acc:HGNC:25536]	2			DALRD3	DALRD3
DCAF15	DDB1 and CUL4 associated factor 15 [Source:HGNC Symbol;Acc:HGNC:25095]	2			DCAF15	DCAF15
DEF6	DEF6, guanine nucleotide exchange factor [Source:HGNC Symbol;Acc:HGNC:2760]	2			DEF6	DEF6
DEPDC4	DEP domain containing 4 [Source:HGNC Symbol;Acc:HGNC:22952]	2			DEPDC4	DEPDC4
DERL3	derlin 3 [Source:HGNC Symbol;Acc:HGNC:14236]	2			DERL3	DERL3
DHRS7B	dehydrogenase/reductase 7B [Source:HGNC Symbol;Acc:HGNC:24547]	2			DHRS7B	DHRS7B
DIS3L2	DIS3 like 3'-5' exoribonuclease 2 [Source:HGNC Symbol;Acc:HGNC:28648]	2			DIS3L2	DIS3L2
DKFZP434E1119		2			DKFZP434E1119	DKFZP434E1119
DLG1-AS1	DLG1 antisense RNA 1 [Source:HGNC Symbol;Acc:HGNC:44154]	2			DLG1-AS1	DLG1-AS1
DMRTA2	DMRT like family A2 [Source:HGNC Symbol;Acc:HGNC:13908]	2			DMRTA2	DMRTA2
DNAAF2	dynein axonemal assembly factor 2 [Source:HGNC Symbol;Acc:HGNC:20188]	2			DNAAF2	DNAAF2
DNAH14	dynein axonemal heavy chain 14 [Source:HGNC Symbol;Acc:HGNC:2945]	2			DNAH14	DNAH14
DNAJA4	DnaJ heat shock protein family (Hsp40) member A4 [Source:HGNC Symbol;Acc:HGNC:14885]	2			DNAJA4	DNAJA4
DNAJB7	DnaJ heat shock protein family (Hsp40) member B7 [Source:HGNC Symbol;Acc:HGNC:24986]	2			DNAJB7	DNAJB7
DNAL1	dynein axonemal light chain 1 [Source:HGNC Symbol;Acc:HGNC:23247]	2			DNAL1	DNAL1
DNAL4	dynein axonemal light chain 4 [Source:HGNC Symbol;Acc:HGNC:2955]	2			DNAL4	DNAL4
DPCD	deleted in primary ciliary dyskinesia homolog (mouse) [Source:HGNC Symbol;Acc:HGNC:24542]	2			DPCD	DPCD
DPY19L2P1	DPY19L2 pseudogene 1 [Source:HGNC Symbol;Acc:HGNC:22305]	2			DPY19L2P1	DPY19L2P1
DPY19L2P4	DPY19L2 pseudogene 4 [Source:HGNC Symbol;Acc:HGNC:22176]	2			DPY19L2P4	DPY19L2P4
DSCR9	Down syndrome critical region 9 [Source:HGNC Symbol;Acc:HGNC:16301]	2			DSCR9	DSCR9
DUS3L	dihydrouridine synthase 3 like [Source:HGNC Symbol;Acc:HGNC:26920]	2			DUS3L	DUS3L
DUSP13	dual specificity phosphatase 13 [Source:HGNC Symbol;Acc:HGNC:19681]	2			DUSP13	DUSP13
E2F8	E2F transcription factor 8 [Source:HGNC Symbol;Acc:HGNC:24727]	2			E2F8	E2F8
EFCAB11	EF-hand calcium binding domain 11 [Source:HGNC Symbol;Acc:HGNC:20357]	2			EFCAB11	EFCAB11
EFCAB2	EF-hand calcium binding domain 2 [Source:HGNC Symbol;Acc:HGNC:28166]	2			EFCAB2	EFCAB2
EFTUD1P1		2			EFTUD1P1	EFTUD1P1
ELMO3	engulfment and cell motility 3 [Source:HGNC Symbol;Acc:HGNC:17289]	2			ELMO3	ELMO3
ENDOG	endonuclease G [Source:HGNC Symbol;Acc:HGNC:3346]	2			ENDOG	ENDOG
ENO4	enolase 4 [Source:HGNC Symbol;Acc:HGNC:31670]	2			ENO4	ENO4
EPHA1	EPH receptor A1 [Source:HGNC Symbol;Acc:HGNC:3385]	2			EPHA1	EPHA1
EPHA10	EPH receptor A10 [Source:HGNC Symbol;Acc:HGNC:19987]	2			EPHA10	EPHA10
ERVW-1	endogenous retrovirus group W member 1, envelope [Source:HGNC Symbol;Acc:HGNC:13525]	2			ERVW-1	ERVW-1
ESPNP	espin pseudogene [Source:HGNC Symbol;Acc:HGNC:23285]	2			ESPNP	ESPNP
ESRP2	epithelial splicing regulatory protein 2 [Source:HGNC Symbol;Acc:HGNC:26152]	2			ESRP2	ESRP2
F11-AS1	F11 antisense RNA 1 [Source:HGNC Symbol;Acc:HGNC:27725]	2			F11-AS1	F11-AS1
FAAH	fatty acid amide hydrolase [Source:HGNC Symbol;Acc:HGNC:3553]	2			FAAH	FAAH
FAM161A	FAM161A, centrosomal protein [Source:HGNC Symbol;Acc:HGNC:25808]	2			FAM161A	FAM161A
FAM167A	family with sequence similarity 167 member A [Source:HGNC Symbol;Acc:HGNC:15549]	2			FAM167A	FAM167A
FAM181A	family with sequence similarity 181 member A [Source:HGNC Symbol;Acc:HGNC:20491]	2			FAM181A	FAM181A
FAM186A	family with sequence similarity 186 member A [Source:HGNC Symbol;Acc:HGNC:26980]	2			FAM186A	FAM186A
FAM192A	family with sequence similarity 192 member A [Source:HGNC Symbol;Acc:HGNC:29856]	2			FAM192A	FAM192A
FAM221B	family with sequence similarity 221 member B [Source:HGNC Symbol;Acc:HGNC:30762]	2			FAM221B	FAM221B
FAM27A		2			FAM27A	FAM27A
FAM27E3	family with sequence similarity 27 member E3 [Source:HGNC Symbol;Acc:HGNC:28655]	2			FAM27E3	FAM27E3
FAM3B	family with sequence similarity 3 member B [Source:HGNC Symbol;Acc:HGNC:1253]	2			FAM3B	FAM3B
FAM57B	family with sequence similarity 57 member B [Source:HGNC Symbol;Acc:HGNC:25295]	2			FAM57B	FAM57B
FAM71E1	family with sequence similarity 71 member E1 [Source:HGNC Symbol;Acc:HGNC:25107]	2			FAM71E1	FAM71E1
FAM83B	family with sequence similarity 83 member B [Source:HGNC Symbol;Acc:HGNC:21357]	2			FAM83B	FAM83B
FAM83E	family with sequence similarity 83 member E [Source:HGNC Symbol;Acc:HGNC:25972]	2			FAM83E	FAM83E
FAM86JP	family with sequence similarity 86 member J, pseudogene [Source:HGNC Symbol;Acc:HGNC:44097]	2			FAM86JP	FAM86JP
FAT2	FAT atypical cadherin 2 [Source:HGNC Symbol;Acc:HGNC:3596]	2			FAT2	FAT2
FBF1	Fas binding factor 1 [Source:HGNC Symbol;Acc:HGNC:24674]	2			FBF1	FBF1
FBRS	fibrosin [Source:HGNC Symbol;Acc:HGNC:20442]	2			FBRS	FBRS
FBXL16	F-box and leucine rich repeat protein 16 [Source:HGNC Symbol;Acc:HGNC:14150]	2			FBXL16	FBXL16
FBXL2	F-box and leucine rich repeat protein 2 [Source:HGNC Symbol;Acc:HGNC:13598]	2			FBXL2	FBXL2
FBXW9	F-box and WD repeat domain containing 9 [Source:HGNC Symbol;Acc:HGNC:28136]	2			FBXW9	FBXW9
FER1L5	fer-1 like family member 5 [Source:HGNC Symbol;Acc:HGNC:19044]	2			FER1L5	FER1L5
FFAR4	free fatty acid receptor 4 [Source:HGNC Symbol;Acc:HGNC:19061]	2			FFAR4	FFAR4
FGF14-AS1	FGF14 antisense RNA 1 [Source:HGNC Symbol;Acc:HGNC:40237]	2			FGF14-AS1	FGF14-AS1
FGFR1OP	FGFR1 oncogene partner [Source:HGNC Symbol;Acc:HGNC:17012]	2			FGFR1OP	FGFR1OP
FHDC1	FH2 domain containing 1 [Source:HGNC Symbol;Acc:HGNC:29363]	2			FHDC1	FHDC1
FOXM1	forkhead box M1 [Source:HGNC Symbol;Acc:HGNC:3818]	2			FOXM1	FOXM1
FOXP1-IT1	FOXP1 intronic transcript 1 [Source:HGNC Symbol;Acc:HGNC:41335]	2			FOXP1-IT1	FOXP1-IT1
FSIP2	fibrous sheath interacting protein 2 [Source:HGNC Symbol;Acc:HGNC:21675]	2			FSIP2	FSIP2
FUZ	fuzzy planar cell polarity protein [Source:HGNC Symbol;Acc:HGNC:26219]	2			FUZ	FUZ
GCNT3	glucosaminyl (N-acetyl) transferase 3, mucin type [Source:HGNC Symbol;Acc:HGNC:4205]	2			GCNT3	GCNT3
GDPGP1	GDP-D-glucose phosphorylase 1 [Source:HGNC Symbol;Acc:HGNC:34360]	2			GDPGP1	GDPGP1
GFOD2	glucose-fructose oxidoreductase domain containing 2 [Source:HGNC Symbol;Acc:HGNC:28159]	2			GFOD2	GFOD2
GGA1	golgi associated, gamma adaptin ear containing, ARF binding protein 1 [Source:HGNC Symbol;Acc:HGNC:17842]	2			GGA1	GGA1
GINS1	GINS complex subunit 1 [Source:HGNC Symbol;Acc:HGNC:28980]	2			GINS1	GINS1
GLE1	GLE1, RNA export mediator [Source:HGNC Symbol;Acc:HGNC:4315]	2			GLE1	GLE1
GP6	glycoprotein VI platelet [Source:NCBI gene;Acc:51206]	2			GP6	GP6
GP9	glycoprotein IX platelet [Source:HGNC Symbol;Acc:HGNC:4444]	2			GP9	GP9
GPR137	G protein-coupled receptor 137 [Source:HGNC Symbol;Acc:HGNC:24300]	2			GPR137	GPR137
GPR39	G protein-coupled receptor 39 [Source:HGNC Symbol;Acc:HGNC:4496]	2			GPR39	GPR39
GPR98		2			GPR98	GPR98
GRAMD1C	GRAM domain containing 1C [Source:HGNC Symbol;Acc:HGNC:25252]	2			GRAMD1C	GRAMD1C
GRIP1	glutamate receptor interacting protein 1 [Source:HGNC Symbol;Acc:HGNC:18708]	2			GRIP1	GRIP1
GRM5	glutamate metabotropic receptor 5 [Source:HGNC Symbol;Acc:HGNC:4597]	2			GRM5	GRM5
GS1-24F4.2		2			GS1-24F4.2	GS1-24F4.2
GSG2		2			GSG2	GSG2
GSTO2	glutathione S-transferase omega 2 [Source:HGNC Symbol;Acc:HGNC:23064]	2			GSTO2	GSTO2
GSTZ1	glutathione S-transferase zeta 1 [Source:HGNC Symbol;Acc:HGNC:4643]	2			GSTZ1	GSTZ1
GTF2IRD1P1	GTF2I repeat domain containing 1 pseudogene 1 [Source:HGNC Symbol;Acc:HGNC:44136]	2			GTF2IRD1P1	GTF2IRD1P1
GUCY2F	guanylate cyclase 2F, retinal [Source:HGNC Symbol;Acc:HGNC:4691]	2			GUCY2F	GUCY2F
HEMK1	HemK methyltransferase family member 1 [Source:HGNC Symbol;Acc:HGNC:24923]	2			HEMK1	HEMK1
HEPACAM2	HEPACAM family member 2 [Source:HGNC Symbol;Acc:HGNC:27364]	2			HEPACAM2	HEPACAM2
HEXIM2	HEXIM P-TEFb complex subunit 2 [Source:HGNC Symbol;Acc:HGNC:28591]	2			HEXIM2	HEXIM2
HMGA2	high mobility group AT-hook 2 [Source:HGNC Symbol;Acc:HGNC:5009]	2			HMGA2	HMGA2
HMGB3	high mobility group box 3 [Source:HGNC Symbol;Acc:HGNC:5004]	2			HMGB3	HMGB3
HMGB3P22	high mobility group box 3 pseudogene 22 [Source:HGNC Symbol;Acc:HGNC:39314]	2			HMGB3P22	HMGB3P22
HNF1B	HNF1 homeobox B [Source:HGNC Symbol;Acc:HGNC:11630]	2			HNF1B	HNF1B
HNF4A	hepatocyte nuclear factor 4 alpha [Source:HGNC Symbol;Acc:HGNC:5024]	2			HNF4A	HNF4A
HOOK1	hook microtubule tethering protein 1 [Source:HGNC Symbol;Acc:HGNC:19884]	2			HOOK1	HOOK1
HOXB3	homeobox B3 [Source:HGNC Symbol;Acc:HGNC:5114]	2			HOXB3	HOXB3
HOXD-AS1		2			HOXD-AS1	HOXD-AS1
hsa-mir-8072		2			hsa-mir-8072	hsa-mir-8072
HSPA1L	heat shock protein family A (Hsp70) member 1 like [Source:HGNC Symbol;Acc:HGNC:5234]	2			HSPA1L	HSPA1L
HSPA4L	heat shock protein family A (Hsp70) member 4 like [Source:HGNC Symbol;Acc:HGNC:17041]	2			HSPA4L	HSPA4L
ICA1	islet cell autoantigen 1 [Source:HGNC Symbol;Acc:HGNC:5343]	2			ICA1	ICA1
IFT122	intraflagellar transport 122 [Source:HGNC Symbol;Acc:HGNC:13556]	2			IFT122	IFT122
IFT172	intraflagellar transport 172 [Source:HGNC Symbol;Acc:HGNC:30391]	2			IFT172	IFT172
IFT27	intraflagellar transport 27 [Source:HGNC Symbol;Acc:HGNC:18626]	2			IFT27	IFT27
IFT43	intraflagellar transport 43 [Source:HGNC Symbol;Acc:HGNC:29669]	2			IFT43	IFT43
IFT57	intraflagellar transport 57 [Source:HGNC Symbol;Acc:HGNC:17367]	2			IFT57	IFT57
IFT74	intraflagellar transport 74 [Source:HGNC Symbol;Acc:HGNC:21424]	2			IFT74	IFT74
IFT88	intraflagellar transport 88 [Source:HGNC Symbol;Acc:HGNC:20606]	2			IFT88	IFT88
IGF2BP2	insulin like growth factor 2 mRNA binding protein 2 [Source:HGNC Symbol;Acc:HGNC:28867]	2			IGF2BP2	IGF2BP2
IGF2BP3	insulin like growth factor 2 mRNA binding protein 3 [Source:HGNC Symbol;Acc:HGNC:28868]	2			IGF2BP3	IGF2BP3
IGSF10	immunoglobulin superfamily member 10 [Source:HGNC Symbol;Acc:HGNC:26384]	2			IGSF10	IGSF10
IGSF9	immunoglobulin superfamily member 9 [Source:HGNC Symbol;Acc:HGNC:18132]	2			IGSF9	IGSF9
IK	IK cytokine [Source:HGNC Symbol;Acc:HGNC:5958]	2			IK	IK
IL12A-AS1	IL12A antisense RNA 1 [Source:HGNC Symbol;Acc:HGNC:49094]	2			IL12A-AS1	IL12A-AS1
IL4I1	interleukin 4 induced 1 [Source:HGNC Symbol;Acc:HGNC:19094]	2			IL4I1	IL4I1
IL7	interleukin 7 [Source:HGNC Symbol;Acc:HGNC:6023]	2			IL7	IL7
INTS6-AS1	INTS6 antisense RNA 1 [Source:HGNC Symbol;Acc:HGNC:42691]	2			INTS6-AS1	INTS6-AS1
IQCE	IQ motif containing E [Source:HGNC Symbol;Acc:HGNC:29171]	2			IQCE	IQCE
IQSEC2	IQ motif and Sec7 domain 2 [Source:HGNC Symbol;Acc:HGNC:29059]	2			IQSEC2	IQSEC2
ITGB6	integrin subunit beta 6 [Source:HGNC Symbol;Acc:HGNC:6161]	2			ITGB6	ITGB6
JRKL	JRK like [Source:HGNC Symbol;Acc:HGNC:6200]	2			JRKL	JRKL
KATNAL2	katanin catalytic subunit A1 like 2 [Source:HGNC Symbol;Acc:HGNC:25387]	2			KATNAL2	KATNAL2
KATNB1	katanin regulatory subunit B1 [Source:HGNC Symbol;Acc:HGNC:6217]	2			KATNB1	KATNB1
KB-1440D3.13		2			KB-1440D3.13	KB-1440D3.13
KCNH6	potassium voltage-gated channel subfamily H member 6 [Source:HGNC Symbol;Acc:HGNC:18862]	2			KCNH6	KCNH6
KCNV2	potassium voltage-gated channel modifier subfamily V member 2 [Source:HGNC Symbol;Acc:HGNC:19698]	2			KCNV2	KCNV2
KIAA1009		2			KIAA1009	KIAA1009
KIAA1244		2			KIAA1244	KIAA1244
KIAA1324	KIAA1324 [Source:HGNC Symbol;Acc:HGNC:29618]	2			KIAA1324	KIAA1324
KIAA1875		2			KIAA1875	KIAA1875
KIAA1919		2			KIAA1919	KIAA1919
KIF17	kinesin family member 17 [Source:HGNC Symbol;Acc:HGNC:19167]	2			KIF17	KIF17
KIF9	kinesin family member 9 [Source:HGNC Symbol;Acc:HGNC:16666]	2			KIF9	KIF9
KLB	klotho beta [Source:HGNC Symbol;Acc:HGNC:15527]	2			KLB	KLB
KLF5	Kruppel like factor 5 [Source:HGNC Symbol;Acc:HGNC:6349]	2			KLF5	KLF5
KLHDC4	kelch domain containing 4 [Source:HGNC Symbol;Acc:HGNC:25272]	2			KLHDC4	KLHDC4
KLHDC9	kelch domain containing 9 [Source:HGNC Symbol;Acc:HGNC:28489]	2			KLHDC9	KLHDC9
KLHL41	kelch like family member 41 [Source:HGNC Symbol;Acc:HGNC:16905]	2			KLHL41	KLHL41
KLK11	kallikrein related peptidase 11 [Source:HGNC Symbol;Acc:HGNC:6359]	2			KLK11	KLK11
KRT18P59	keratin 18 pseudogene 59 [Source:HGNC Symbol;Acc:HGNC:48886]	2			KRT18P59	KRT18P59
KRT23	keratin 23 [Source:HGNC Symbol;Acc:HGNC:6438]	2			KRT23	KRT23
KRT8P12	keratin 8 pseudogene 12 [Source:HGNC Symbol;Acc:HGNC:28057]	2			KRT8P12	KRT8P12
KSR2	kinase suppressor of ras 2 [Source:HGNC Symbol;Acc:HGNC:18610]	2			KSR2	KSR2
L2HGDH	L-2-hydroxyglutarate dehydrogenase [Source:HGNC Symbol;Acc:HGNC:20499]	2			L2HGDH	L2HGDH
LACE1		2			LACE1	LACE1
LAMC2	laminin subunit gamma 2 [Source:HGNC Symbol;Acc:HGNC:6493]	2			LAMC2	LAMC2
LAMTOR5-AS1	LAMTOR5 antisense RNA 1 [Source:HGNC Symbol;Acc:HGNC:40823]	2			LAMTOR5-AS1	LAMTOR5-AS1
LEMD1	LEM domain containing 1 [Source:HGNC Symbol;Acc:HGNC:18725]	2			LEMD1	LEMD1
LETM1P2	leucine zipper and EF-hand containing transmembrane protein 1 pseudogene 2 [Source:HGNC Symbol;Acc:HGNC:33985]	2			LETM1P2	LETM1P2
LGR6	leucine rich repeat containing G protein-coupled receptor 6 [Source:HGNC Symbol;Acc:HGNC:19719]	2			LGR6	LGR6
LINC00158	long intergenic non-protein coding RNA 158 [Source:HGNC Symbol;Acc:HGNC:1283]	2			LINC00158	LINC00158
LINC00167	long intergenic non-protein coding RNA 167 [Source:HGNC Symbol;Acc:HGNC:30468]	2			LINC00167	LINC00167
LINC00265	long intergenic non-protein coding RNA 265 [Source:HGNC Symbol;Acc:HGNC:28019]	2			LINC00265	LINC00265
LINC00277		2			LINC00277	LINC00277
LINC00381	long intergenic non-protein coding RNA 381 [Source:HGNC Symbol;Acc:HGNC:42708]	2			LINC00381	LINC00381
LINC00441		2			LINC00441	LINC00441
LINC00467	long intergenic non-protein coding RNA 467 [Source:HGNC Symbol;Acc:HGNC:28227]	2			LINC00467	LINC00467
LINC00479	long intergenic non-protein coding RNA 479 [Source:HGNC Symbol;Acc:HGNC:19727]	2			LINC00479	LINC00479
LINC00539	long intergenic non-protein coding RNA 539 [Source:HGNC Symbol;Acc:HGNC:43672]	2			LINC00539	LINC00539
LINC00559	long intergenic non-protein coding RNA 559 [Source:HGNC Symbol;Acc:HGNC:43703]	2			LINC00559	LINC00559
LINC00635	long intergenic non-protein coding RNA 635 [Source:HGNC Symbol;Acc:HGNC:27184]	2			LINC00635	LINC00635
LINC00637	long intergenic non-protein coding RNA 637 [Source:HGNC Symbol;Acc:HGNC:27069]	2			LINC00637	LINC00637
LINC00643	long intergenic non-protein coding RNA 643 [Source:HGNC Symbol;Acc:HGNC:44296]	2			LINC00643	LINC00643
LINC00882	long intergenic non-protein coding RNA 882 [Source:HGNC Symbol;Acc:HGNC:48568]	2			LINC00882	LINC00882
LINC00904	long intergenic non-protein coding RNA 904 [Source:HGNC Symbol;Acc:HGNC:44325]	2			LINC00904	LINC00904
LINC00930	long intergenic non-protein coding RNA 930 [Source:HGNC Symbol;Acc:HGNC:48620]	2			LINC00930	LINC00930
LINC00992	long intergenic non-protein coding RNA 992 [Source:HGNC Symbol;Acc:HGNC:48943]	2			LINC00992	LINC00992
LPO	lactoperoxidase [Source:HGNC Symbol;Acc:HGNC:6678]	2			LPO	LPO
LRRC27	leucine rich repeat containing 27 [Source:HGNC Symbol;Acc:HGNC:29346]	2			LRRC27	LRRC27
LRRC36	leucine rich repeat containing 36 [Source:HGNC Symbol;Acc:HGNC:25615]	2			LRRC36	LRRC36
LRRC37A11P	leucine rich repeat containing 37 member A11, pseudogene [Source:HGNC Symbol;Acc:HGNC:43815]	2			LRRC37A11P	LRRC37A11P
LRRC37A3	leucine rich repeat containing 37 member A3 [Source:HGNC Symbol;Acc:HGNC:32427]	2			LRRC37A3	LRRC37A3
LRRC4	leucine rich repeat containing 4 [Source:HGNC Symbol;Acc:HGNC:15586]	2			LRRC4	LRRC4
LRRC63	leucine rich repeat containing 63 [Source:HGNC Symbol;Acc:HGNC:34296]	2			LRRC63	LRRC63
LRRC69	leucine rich repeat containing 69 [Source:HGNC Symbol;Acc:HGNC:34303]	2			LRRC69	LRRC69
LRRD1	leucine rich repeats and death domain containing 1 [Source:HGNC Symbol;Acc:HGNC:34300]	2			LRRD1	LRRD1
LRWD1	leucine rich repeats and WD repeat domain containing 1 [Source:HGNC Symbol;Acc:HGNC:21769]	2			LRWD1	LRWD1
LY6G5C	lymphocyte antigen 6 family member G5C [Source:HGNC Symbol;Acc:HGNC:13932]	2			LY6G5C	LY6G5C
LYPD6	LY6/PLAUR domain containing 6 [Source:HGNC Symbol;Acc:HGNC:28751]	2			LYPD6	LYPD6
LYPD6B	LY6/PLAUR domain containing 6B [Source:HGNC Symbol;Acc:HGNC:27018]	2			LYPD6B	LYPD6B
LYZL1	lysozyme like 1 [Source:HGNC Symbol;Acc:HGNC:30502]	2			LYZL1	LYZL1
LZTFL1	leucine zipper transcription factor like 1 [Source:HGNC Symbol;Acc:HGNC:6741]	2			LZTFL1	LZTFL1
MAGI1	membrane associated guanylate kinase, WW and PDZ domain containing 1 [Source:HGNC Symbol;Acc:HGNC:946]	2			MAGI1	MAGI1
MAMDC2-AS1	MAMDC2 antisense RNA 1 [Source:HGNC Symbol;Acc:HGNC:48719]	2			MAMDC2-AS1	MAMDC2-AS1
MAP3K14-AS1	MAP3K14 antisense RNA 1 [Source:HGNC Symbol;Acc:HGNC:44359]	2			MAP3K14-AS1	MAP3K14-AS1
MAP3K9	mitogen-activated protein kinase kinase kinase 9 [Source:HGNC Symbol;Acc:HGNC:6861]	2			MAP3K9	MAP3K9
MAP7	microtubule associated protein 7 [Source:HGNC Symbol;Acc:HGNC:6869]	2			MAP7	MAP7
MARVELD3	MARVEL domain containing 3 [Source:HGNC Symbol;Acc:HGNC:30525]	2			MARVELD3	MARVELD3
MBD3L1	methyl-CpG binding domain protein 3 like 1 [Source:HGNC Symbol;Acc:HGNC:15774]	2			MBD3L1	MBD3L1
MEGF11	multiple EGF like domains 11 [Source:HGNC Symbol;Acc:HGNC:29635]	2			MEGF11	MEGF11
MFSD6L	major facilitator superfamily domain containing 6 like [Source:HGNC Symbol;Acc:HGNC:26656]	2			MFSD6L	MFSD6L
MIR600HG	MIR600 host gene [Source:HGNC Symbol;Acc:HGNC:23642]	2			MIR600HG	MIR600HG
MMEL1	membrane metalloendopeptidase like 1 [Source:HGNC Symbol;Acc:HGNC:14668]	2			MMEL1	MMEL1
MOBP	myelin-associated oligodendrocyte basic protein [Source:HGNC Symbol;Acc:HGNC:7189]	2			MOBP	MOBP
MORC2-AS1	MORC2 antisense RNA 1 [Source:HGNC Symbol;Acc:HGNC:26662]	2			MORC2-AS1	MORC2-AS1
MPHOSPH9	M-phase phosphoprotein 9 [Source:HGNC Symbol;Acc:HGNC:7215]	2			MPHOSPH9	MPHOSPH9
MRVI1-AS1	MRVI1 antisense RNA 1 [Source:HGNC Symbol;Acc:HGNC:43434]	2			MRVI1-AS1	MRVI1-AS1
MSL3P1	MSL complex subunit 3 pseudogene 1 [Source:HGNC Symbol;Acc:HGNC:17837]	2			MSL3P1	MSL3P1
MTHFSD	methenyltetrahydrofolate synthetase domain containing [Source:HGNC Symbol;Acc:HGNC:25778]	2			MTHFSD	MTHFSD
MTL5		2			MTL5	MTL5
MTX1	metaxin 1 [Source:HGNC Symbol;Acc:HGNC:7504]	2			MTX1	MTX1
MUC1	mucin 1, cell surface associated [Source:HGNC Symbol;Acc:HGNC:7508]	2			MUC1	MUC1
MUC16	mucin 16, cell surface associated [Source:HGNC Symbol;Acc:HGNC:15582]	2			MUC16	MUC16
MUC19	mucin 19, oligomeric [Source:HGNC Symbol;Acc:HGNC:14362]	2			MUC19	MUC19
MYLK-AS1	MYLK antisense RNA 1 [Source:HGNC Symbol;Acc:HGNC:42440]	2			MYLK-AS1	MYLK-AS1
MYO15A	myosin XVA [Source:HGNC Symbol;Acc:HGNC:7594]	2			MYO15A	MYO15A
MYO1H	myosin IH [Source:HGNC Symbol;Acc:HGNC:13879]	2			MYO1H	MYO1H
NCBP2L	nuclear cap binding protein subunit 2 like [Source:HGNC Symbol;Acc:HGNC:31795]	2			NCBP2L	NCBP2L
NDUFA3	NADH:ubiquinone oxidoreductase subunit A3 [Source:HGNC Symbol;Acc:HGNC:7686]	2			NDUFA3	NDUFA3
NEK2	NIMA related kinase 2 [Source:HGNC Symbol;Acc:HGNC:7745]	2			NEK2	NEK2
NLRC3	NLR family CARD domain containing 3 [Source:HGNC Symbol;Acc:HGNC:29889]	2			NLRC3	NLRC3
NMBR	neuromedin B receptor [Source:HGNC Symbol;Acc:HGNC:7843]	2			NMBR	NMBR
NPIPB6	nuclear pore complex interacting protein family member B6 [Source:HGNC Symbol;Acc:HGNC:37454]	2			NPIPB6	NPIPB6
NPPA-AS1		2			NPPA-AS1	NPPA-AS1
NRG3	neuregulin 3 [Source:HGNC Symbol;Acc:HGNC:7999]	2			NRG3	NRG3
NRG4	neuregulin 4 [Source:HGNC Symbol;Acc:HGNC:29862]	2			NRG4	NRG4
NUTM1	NUT midline carcinoma family member 1 [Source:HGNC Symbol;Acc:HGNC:29919]	2			NUTM1	NUTM1
OAZ3	ornithine decarboxylase antizyme 3 [Source:HGNC Symbol;Acc:HGNC:8097]	2			OAZ3	OAZ3
ODF2	outer dense fiber of sperm tails 2 [Source:HGNC Symbol;Acc:HGNC:8114]	2			ODF2	ODF2
OPN5	opsin 5 [Source:HGNC Symbol;Acc:HGNC:19992]	2			OPN5	OPN5
OR1F2P	olfactory receptor family 1 subfamily F member 2 pseudogene [Source:HGNC Symbol;Acc:HGNC:8196]	2			OR1F2P	OR1F2P
OR52D1	olfactory receptor family 52 subfamily D member 1 [Source:HGNC Symbol;Acc:HGNC:15212]	2			OR52D1	OR52D1
OR7E14P	olfactory receptor family 7 subfamily E member 14 pseudogene [Source:HGNC Symbol;Acc:HGNC:8385]	2			OR7E14P	OR7E14P
OVOL1	ovo like transcriptional repressor 1 [Source:HGNC Symbol;Acc:HGNC:8525]	2			OVOL1	OVOL1
OVOL2	ovo like zinc finger 2 [Source:HGNC Symbol;Acc:HGNC:15804]	2			OVOL2	OVOL2
OXNAD1	oxidoreductase NAD binding domain containing 1 [Source:HGNC Symbol;Acc:HGNC:25128]	2			OXNAD1	OXNAD1
PBX4	PBX homeobox 4 [Source:HGNC Symbol;Acc:HGNC:13403]	2			PBX4	PBX4
PCDHB1	protocadherin beta 1 [Source:HGNC Symbol;Acc:HGNC:8680]	2			PCDHB1	PCDHB1
PCM1	pericentriolar material 1 [Source:HGNC Symbol;Acc:HGNC:8727]	2			PCM1	PCM1
PCP2	Purkinje cell protein 2 [Source:HGNC Symbol;Acc:HGNC:30209]	2			PCP2	PCP2
PDXK	pyridoxal kinase [Source:HGNC Symbol;Acc:HGNC:8819]	2			PDXK	PDXK
PEX11G	peroxisomal biogenesis factor 11 gamma [Source:HGNC Symbol;Acc:HGNC:20208]	2			PEX11G	PEX11G
PGAP2	post-GPI attachment to proteins 2 [Source:HGNC Symbol;Acc:HGNC:17893]	2			PGAP2	PGAP2
PGBD4	piggyBac transposable element derived 4 [Source:HGNC Symbol;Acc:HGNC:19401]	2			PGBD4	PGBD4
PHKG2	phosphorylase kinase catalytic subunit gamma 2 [Source:HGNC Symbol;Acc:HGNC:8931]	2			PHKG2	PHKG2
PIGV	phosphatidylinositol glycan anchor biosynthesis class V [Source:HGNC Symbol;Acc:HGNC:26031]	2			PIGV	PIGV
PITPNM1	phosphatidylinositol transfer protein membrane associated 1 [Source:HGNC Symbol;Acc:HGNC:9003]	2			PITPNM1	PITPNM1
PLA2G4E	phospholipase A2 group IVE [Source:HGNC Symbol;Acc:HGNC:24791]	2			PLA2G4E	PLA2G4E
PLCH1	phospholipase C eta 1 [Source:HGNC Symbol;Acc:HGNC:29185]	2			PLCH1	PLCH1
PLCH1-AS2	PLCH1 antisense RNA 2 [Source:HGNC Symbol;Acc:HGNC:41232]	2			PLCH1-AS2	PLCH1-AS2
PLS1	plastin 1 [Source:HGNC Symbol;Acc:HGNC:9090]	2			PLS1	PLS1
PLSCR2	phospholipid scramblase 2 [Source:HGNC Symbol;Acc:HGNC:16494]	2			PLSCR2	PLSCR2
PMFBP1	polyamine modulated factor 1 binding protein 1 [Source:HGNC Symbol;Acc:HGNC:17728]	2			PMFBP1	PMFBP1
POC5	POC5 centriolar protein [Source:HGNC Symbol;Acc:HGNC:26658]	2			POC5	POC5
POLL	DNA polymerase lambda [Source:HGNC Symbol;Acc:HGNC:9184]	2			POLL	POLL
POLR2I	RNA polymerase II subunit I [Source:HGNC Symbol;Acc:HGNC:9196]	2			POLR2I	POLR2I
PPFIBP2	PPFIA binding protein 2 [Source:HGNC Symbol;Acc:HGNC:9250]	2			PPFIBP2	PPFIBP2
PPM1E	protein phosphatase, Mg2+/Mn2+ dependent 1E [Source:HGNC Symbol;Acc:HGNC:19322]	2			PPM1E	PPM1E
PPM1J	protein phosphatase, Mg2+/Mn2+ dependent 1J [Source:HGNC Symbol;Acc:HGNC:20785]	2			PPM1J	PPM1J
PPP6R1	protein phosphatase 6 regulatory subunit 1 [Source:HGNC Symbol;Acc:HGNC:29195]	2			PPP6R1	PPP6R1
PRB3	proline rich protein BstNI subfamily 3 [Source:HGNC Symbol;Acc:HGNC:9339]	2			PRB3	PRB3
PRKAR2A-AS1	PRKAR2A antisense RNA 1 [Source:HGNC Symbol;Acc:HGNC:40471]	2			PRKAR2A-AS1	PRKAR2A-AS1
PRKCZ	protein kinase C zeta [Source:HGNC Symbol;Acc:HGNC:9412]	2			PRKCZ	PRKCZ
PRMT5-AS1	PRMT5 antisense RNA 1 [Source:HGNC Symbol;Acc:HGNC:40533]	2			PRMT5-AS1	PRMT5-AS1
PRMT8	protein arginine methyltransferase 8 [Source:HGNC Symbol;Acc:HGNC:5188]	2			PRMT8	PRMT8
PRR15L	proline rich 15 like [Source:HGNC Symbol;Acc:HGNC:28149]	2			PRR15L	PRR15L
PRR22	proline rich 22 [Source:HGNC Symbol;Acc:HGNC:28354]	2			PRR22	PRR22
PRSS30P	serine protease 30, pseudogene [Source:HGNC Symbol;Acc:HGNC:28753]	2			PRSS30P	PRSS30P
PRSS37	serine protease 37 [Source:HGNC Symbol;Acc:HGNC:29211]	2			PRSS37	PRSS37
PRSS51	serine protease 51 [Source:HGNC Symbol;Acc:HGNC:37321]	2			PRSS51	PRSS51
PRSS54	serine protease 54 [Source:HGNC Symbol;Acc:HGNC:26336]	2			PRSS54	PRSS54
PSENEN	presenilin enhancer, gamma-secretase subunit [Source:HGNC Symbol;Acc:HGNC:30100]	2			PSENEN	PSENEN
PTCHD3P3	patched domain containing 3 pseudogene 3 [Source:HGNC Symbol;Acc:HGNC:44947]	2			PTCHD3P3	PTCHD3P3
RAB11FIP4	RAB11 family interacting protein 4 [Source:HGNC Symbol;Acc:HGNC:30267]	2			RAB11FIP4	RAB11FIP4
RAB3IP	RAB3A interacting protein [Source:HGNC Symbol;Acc:HGNC:16508]	2			RAB3IP	RAB3IP
RABL5		2			RABL5	RABL5
RAD51AP1	RAD51 associated protein 1 [Source:HGNC Symbol;Acc:HGNC:16956]	2			RAD51AP1	RAD51AP1
RAE1	ribonucleic acid export 1 [Source:HGNC Symbol;Acc:HGNC:9828]	2			RAE1	RAE1
RAG2	recombination activating 2 [Source:HGNC Symbol;Acc:HGNC:9832]	2			RAG2	RAG2
RANBP17	RAN binding protein 17 [Source:HGNC Symbol;Acc:HGNC:14428]	2			RANBP17	RANBP17
RBBP8NL	RBBP8 N-terminal like [Source:HGNC Symbol;Acc:HGNC:16144]	2			RBBP8NL	RBBP8NL
RBKS	ribokinase [Source:HGNC Symbol;Acc:HGNC:30325]	2			RBKS	RBKS
RBM26-AS1	RBM26 antisense RNA 1 [Source:HGNC Symbol;Acc:HGNC:39805]	2			RBM26-AS1	RBM26-AS1
RBMXL2	RBMX like 2 [Source:HGNC Symbol;Acc:HGNC:17886]	2			RBMXL2	RBMXL2
RDM1	RAD52 motif containing 1 [Source:HGNC Symbol;Acc:HGNC:19950]	2			RDM1	RDM1
REC8	REC8 meiotic recombination protein [Source:HGNC Symbol;Acc:HGNC:16879]	2			REC8	REC8
RGMB-AS1	RGMB antisense RNA 1 [Source:HGNC Symbol;Acc:HGNC:48666]	2			RGMB-AS1	RGMB-AS1
RHBDD2	rhomboid domain containing 2 [Source:HGNC Symbol;Acc:HGNC:23082]	2			RHBDD2	RHBDD2
RHOT1P1	ras homolog family member T1 pseudogene 1 [Source:HGNC Symbol;Acc:HGNC:23777]	2			RHOT1P1	RHOT1P1
RMST	rhabdomyosarcoma 2 associated transcript [Source:HGNC Symbol;Acc:HGNC:29893]	2			RMST	RMST
RN7SL176P	RNA, 7SL, cytoplasmic 176, pseudogene [Source:HGNC Symbol;Acc:HGNC:46192]	2			RN7SL176P	RN7SL176P
RNF183	ring finger protein 183 [Source:HGNC Symbol;Acc:HGNC:28721]	2			RNF183	RNF183
RNF32	ring finger protein 32 [Source:HGNC Symbol;Acc:HGNC:17118]	2			RNF32	RNF32
RNFT2	ring finger protein, transmembrane 2 [Source:HGNC Symbol;Acc:HGNC:25905]	2			RNFT2	RNFT2
RP1-225E12.2		2			RP1-225E12.2	RP1-225E12.2
RP1-261D10.2		2			RP1-261D10.2	RP1-261D10.2
RP1-27K12.4		2			RP1-27K12.4	RP1-27K12.4
RP1-69D17.3		2			RP1-69D17.3	RP1-69D17.3
RP1-85F18.5		2			RP1-85F18.5	RP1-85F18.5
RP1-90J20.8		2			RP1-90J20.8	RP1-90J20.8
RP1-92O14.3		2			RP1-92O14.3	RP1-92O14.3
RP11-103B5.2		2			RP11-103B5.2	RP11-103B5.2
RP11-109E24.2		2			RP11-109E24.2	RP11-109E24.2
RP11-111M22.3		2			RP11-111M22.3	RP11-111M22.3
RP11-112J3.16		2			RP11-112J3.16	RP11-112J3.16
RP11-114H24.2		2			RP11-114H24.2	RP11-114H24.2
RP11-121M22.1		2			RP11-121M22.1	RP11-121M22.1
RP11-12K11.2		2			RP11-12K11.2	RP11-12K11.2
RP11-141B14.1		2			RP11-141B14.1	RP11-141B14.1
RP11-149I2.4		2			RP11-149I2.4	RP11-149I2.4
RP11-150O12.5		2			RP11-150O12.5	RP11-150O12.5
RP11-152N13.5		2			RP11-152N13.5	RP11-152N13.5
RP11-15E18.1		2			RP11-15E18.1	RP11-15E18.1
RP11-160H12.2		2			RP11-160H12.2	RP11-160H12.2
RP11-165F24.5		2			RP11-165F24.5	RP11-165F24.5
RP11-168E14.1		2			RP11-168E14.1	RP11-168E14.1
RP11-168K11.3		2			RP11-168K11.3	RP11-168K11.3
RP11-16B13.1		2			RP11-16B13.1	RP11-16B13.1
RP11-16C18.3		2			RP11-16C18.3	RP11-16C18.3
RP11-17M16.2		2			RP11-17M16.2	RP11-17M16.2
RP11-180O5.2		2			RP11-180O5.2	RP11-180O5.2
RP11-181C3.1		2			RP11-181C3.1	RP11-181C3.1
RP11-1E4.1		2			RP11-1E4.1	RP11-1E4.1
RP11-203J24.8		2			RP11-203J24.8	RP11-203J24.8
RP11-20B24.5		2			RP11-20B24.5	RP11-20B24.5
RP11-214C8.2		2			RP11-214C8.2	RP11-214C8.2
RP11-214D15.2		2			RP11-214D15.2	RP11-214D15.2
RP11-218M11.1		2			RP11-218M11.1	RP11-218M11.1
RP11-220I1.2		2			RP11-220I1.2	RP11-220I1.2
RP11-255A11.21		2			RP11-255A11.21	RP11-255A11.21
RP11-266L9.3		2			RP11-266L9.3	RP11-266L9.3
RP11-271K11.5		2			RP11-271K11.5	RP11-271K11.5
RP11-27M9.1		2			RP11-27M9.1	RP11-27M9.1
RP11-2N1.1		2			RP11-2N1.1	RP11-2N1.1
RP11-303E16.7		2			RP11-303E16.7	RP11-303E16.7
RP11-309I15.1		2			RP11-309I15.1	RP11-309I15.1
RP11-310E22.4		2			RP11-310E22.4	RP11-310E22.4
RP11-313P13.5		2			RP11-313P13.5	RP11-313P13.5
RP11-318A15.2		2			RP11-318A15.2	RP11-318A15.2
RP11-318M2.2		2			RP11-318M2.2	RP11-318M2.2
RP11-319G6.1		2			RP11-319G6.1	RP11-319G6.1
RP11-326K13.4		2			RP11-326K13.4	RP11-326K13.4
RP11-32F11.2		2			RP11-32F11.2	RP11-32F11.2
RP11-347C12.3		2			RP11-347C12.3	RP11-347C12.3
RP11-347C18.3		2			RP11-347C18.3	RP11-347C18.3
RP11-350N15.5		2			RP11-350N15.5	RP11-350N15.5
RP11-353K11.1		2			RP11-353K11.1	RP11-353K11.1
RP11-363J20.1		2			RP11-363J20.1	RP11-363J20.1
RP11-363L24.3		2			RP11-363L24.3	RP11-363L24.3
RP11-369E15.4		2			RP11-369E15.4	RP11-369E15.4
RP11-374P20.4		2			RP11-374P20.4	RP11-374P20.4
RP11-378J18.3		2			RP11-378J18.3	RP11-378J18.3
RP11-379J5.5		2			RP11-379J5.5	RP11-379J5.5
RP11-388C12.1		2			RP11-388C12.1	RP11-388C12.1
RP11-392P7.6		2			RP11-392P7.6	RP11-392P7.6
RP11-401F2.3		2			RP11-401F2.3	RP11-401F2.3
RP11-403A21.2		2			RP11-403A21.2	RP11-403A21.2
RP11-411B10.2		2			RP11-411B10.2	RP11-411B10.2
RP11-420K14.6		2			RP11-420K14.6	RP11-420K14.6
RP11-421M1.8		2			RP11-421M1.8	RP11-421M1.8
RP11-429J17.8		2			RP11-429J17.8	RP11-429J17.8
RP11-430G17.1		2			RP11-430G17.1	RP11-430G17.1
RP11-432J24.3		2			RP11-432J24.3	RP11-432J24.3
RP11-446J8.1		2			RP11-446J8.1	RP11-446J8.1
RP11-458F8.2		2			RP11-458F8.2	RP11-458F8.2
RP11-458F8.4		2			RP11-458F8.4	RP11-458F8.4
RP11-462G2.2		2			RP11-462G2.2	RP11-462G2.2
RP11-464F9.20		2			RP11-464F9.20	RP11-464F9.20
RP11-464F9.22		2			RP11-464F9.22	RP11-464F9.22
RP11-467D18.2		2			RP11-467D18.2	RP11-467D18.2
RP11-482M8.1		2			RP11-482M8.1	RP11-482M8.1
RP11-493E12.1		2			RP11-493E12.1	RP11-493E12.1
RP11-496I9.1		2			RP11-496I9.1	RP11-496I9.1
RP11-4K16.2		2			RP11-4K16.2	RP11-4K16.2
RP11-500G22.2		2			RP11-500G22.2	RP11-500G22.2
RP11-500M8.4		2			RP11-500M8.4	RP11-500M8.4
RP11-507K2.3		2			RP11-507K2.3	RP11-507K2.3
RP11-509J21.1		2			RP11-509J21.1	RP11-509J21.1
RP11-509J21.3		2			RP11-509J21.3	RP11-509J21.3
RP11-520B13.4		2			RP11-520B13.4	RP11-520B13.4
RP11-535A19.1		2			RP11-535A19.1	RP11-535A19.1
RP11-535A19.2		2			RP11-535A19.2	RP11-535A19.2
RP11-539G18.2		2			RP11-539G18.2	RP11-539G18.2
RP11-539I5.1		2			RP11-539I5.1	RP11-539I5.1
RP11-539L10.2		2			RP11-539L10.2	RP11-539L10.2
RP11-542F9.1		2			RP11-542F9.1	RP11-542F9.1
RP11-552D8.1		2			RP11-552D8.1	RP11-552D8.1
RP11-575L7.2		2			RP11-575L7.2	RP11-575L7.2
RP11-575L7.4		2			RP11-575L7.4	RP11-575L7.4
RP11-583F2.1		2			RP11-583F2.1	RP11-583F2.1
RP11-60L3.2		2			RP11-60L3.2	RP11-60L3.2
RP11-620J15.3		2			RP11-620J15.3	RP11-620J15.3
RP11-62H20.1		2			RP11-62H20.1	RP11-62H20.1
RP11-638I8.1		2			RP11-638I8.1	RP11-638I8.1
RP11-651P23.5		2			RP11-651P23.5	RP11-651P23.5
RP11-67L3.2		2			RP11-67L3.2	RP11-67L3.2
RP11-67L3.4		2			RP11-67L3.4	RP11-67L3.4
RP11-680N20.1		2			RP11-680N20.1	RP11-680N20.1
RP11-685M7.3		2			RP11-685M7.3	RP11-685M7.3
RP11-68L1.2		2			RP11-68L1.2	RP11-68L1.2
RP11-690I21.1		2			RP11-690I21.1	RP11-690I21.1
RP11-705O1.8		2			RP11-705O1.8	RP11-705O1.8
RP11-71E19.5		2			RP11-71E19.5	RP11-71E19.5
RP11-727A23.10		2			RP11-727A23.10	RP11-727A23.10
RP11-728K20.1		2			RP11-728K20.1	RP11-728K20.1
RP11-739N10.1		2			RP11-739N10.1	RP11-739N10.1
RP11-73B2.6		2			RP11-73B2.6	RP11-73B2.6
RP11-757O6.1		2			RP11-757O6.1	RP11-757O6.1
RP11-77C3.3		2			RP11-77C3.3	RP11-77C3.3
RP11-77K12.5		2			RP11-77K12.5	RP11-77K12.5
RP11-79P5.9		2			RP11-79P5.9	RP11-79P5.9
RP11-826N14.4		2			RP11-826N14.4	RP11-826N14.4
RP11-863K10.2		2			RP11-863K10.2	RP11-863K10.2
RP11-881M11.2		2			RP11-881M11.2	RP11-881M11.2
RP11-8P11.3		2			RP11-8P11.3	RP11-8P11.3
RP11-93H12.2		2			RP11-93H12.2	RP11-93H12.2
RP11-98D18.9		2			RP11-98D18.9	RP11-98D18.9
RP13-15E13.1		2			RP13-15E13.1	RP13-15E13.1
RP13-270P17.1		2			RP13-270P17.1	RP13-270P17.1
RP13-516M14.4		2			RP13-516M14.4	RP13-516M14.4
RP13-60M5.2		2			RP13-60M5.2	RP13-60M5.2
RP13-941N14.1		2			RP13-941N14.1	RP13-941N14.1
RP3-322G13.5		2			RP3-322G13.5	RP3-322G13.5
RP3-369A17.5		2			RP3-369A17.5	RP3-369A17.5
RP3-388M5.9		2			RP3-388M5.9	RP3-388M5.9
RP3-416H24.1		2			RP3-416H24.1	RP3-416H24.1
RP3-441A12.1		2			RP3-441A12.1	RP3-441A12.1
RP3-496C20.1		2			RP3-496C20.1	RP3-496C20.1
RP4-613A2.1		2			RP4-613A2.1	RP4-613A2.1
RP4-726N1.2		2			RP4-726N1.2	RP4-726N1.2
RP5-1024G6.5		2			RP5-1024G6.5	RP5-1024G6.5
RP5-1033H22.2		2			RP5-1033H22.2	RP5-1033H22.2
RP5-1061H20.4		2			RP5-1061H20.4	RP5-1061H20.4
RP5-1073O3.7		2			RP5-1073O3.7	RP5-1073O3.7
RP5-1132H15.3		2			RP5-1132H15.3	RP5-1132H15.3
RP5-1148A21.3		2			RP5-1148A21.3	RP5-1148A21.3
RP5-821D11.7		2			RP5-821D11.7	RP5-821D11.7
RP5-858B6.3		2			RP5-858B6.3	RP5-858B6.3
RP5-892K4.1		2			RP5-892K4.1	RP5-892K4.1
RP5-914P20.5		2			RP5-914P20.5	RP5-914P20.5
RP5-971N18.3		2			RP5-971N18.3	RP5-971N18.3
RP5-983L19.2		2			RP5-983L19.2	RP5-983L19.2
RP5-991G20.2		2			RP5-991G20.2	RP5-991G20.2
RPP38	ribonuclease P/MRP subunit p38 [Source:HGNC Symbol;Acc:HGNC:30329]	2			RPP38	RPP38
RPSAP9	ribosomal protein SA pseudogene 9 [Source:HGNC Symbol;Acc:HGNC:31463]	2			RPSAP9	RPSAP9
RSPH6A	radial spoke head 6 homolog A [Source:HGNC Symbol;Acc:HGNC:14241]	2			RSPH6A	RSPH6A
RSPO4	R-spondin 4 [Source:HGNC Symbol;Acc:HGNC:16175]	2			RSPO4	RSPO4
RTKN2	rhotekin 2 [Source:HGNC Symbol;Acc:HGNC:19364]	2			RTKN2	RTKN2
RUVBL2	RuvB like AAA ATPase 2 [Source:HGNC Symbol;Acc:HGNC:10475]	2			RUVBL2	RUVBL2
SCCPDH	saccharopine dehydrogenase (putative) [Source:HGNC Symbol;Acc:HGNC:24275]	2			SCCPDH	SCCPDH
SCIN	scinderin [Source:HGNC Symbol;Acc:HGNC:21695]	2			SCIN	SCIN
SENP8	SUMO peptidase family member, NEDD8 specific [Source:HGNC Symbol;Acc:HGNC:22992]	2			SENP8	SENP8
SEPT7P9	septin 7 pseudogene 9 [Source:HGNC Symbol;Acc:HGNC:30810]	2			SEPT7P9	SEPT7P9
SFMBT1	Scm like with four mbt domains 1 [Source:HGNC Symbol;Acc:HGNC:20255]	2			SFMBT1	SFMBT1
SH3RF2	SH3 domain containing ring finger 2 [Source:HGNC Symbol;Acc:HGNC:26299]	2			SH3RF2	SH3RF2
SHANK2-AS1	SHANK2 antisense RNA 1 [Source:HGNC Symbol;Acc:HGNC:40014]	2			SHANK2-AS1	SHANK2-AS1
SHBG	sex hormone binding globulin [Source:HGNC Symbol;Acc:HGNC:10839]	2			SHBG	SHBG
SIDT1	SID1 transmembrane family member 1 [Source:HGNC Symbol;Acc:HGNC:25967]	2			SIDT1	SIDT1
SKAP1	src kinase associated phosphoprotein 1 [Source:HGNC Symbol;Acc:HGNC:15605]	2			SKAP1	SKAP1
SLC16A5	solute carrier family 16 member 5 [Source:HGNC Symbol;Acc:HGNC:10926]	2			SLC16A5	SLC16A5
SLC16A6P1	SLC16A6 pseudogene 1 [Source:HGNC Symbol;Acc:HGNC:48932]	2			SLC16A6P1	SLC16A6P1
SLC22A18	solute carrier family 22 member 18 [Source:HGNC Symbol;Acc:HGNC:10964]	2			SLC22A18	SLC22A18
SLC22A23	solute carrier family 22 member 23 [Source:HGNC Symbol;Acc:HGNC:21106]	2			SLC22A23	SLC22A23
SLC25A10	solute carrier family 25 member 10 [Source:HGNC Symbol;Acc:HGNC:10980]	2			SLC25A10	SLC25A10
SLC25A35	solute carrier family 25 member 35 [Source:HGNC Symbol;Acc:HGNC:31921]	2			SLC25A35	SLC25A35
SLC25A5P1	solute carrier family 25 member 5 pseudogene 1 [Source:HGNC Symbol;Acc:HGNC:19250]	2			SLC25A5P1	SLC25A5P1
SLC34A2	solute carrier family 34 member 2 [Source:HGNC Symbol;Acc:HGNC:11020]	2			SLC34A2	SLC34A2
SLC37A1	solute carrier family 37 member 1 [Source:HGNC Symbol;Acc:HGNC:11024]	2			SLC37A1	SLC37A1
SLC44A5	solute carrier family 44 member 5 [Source:HGNC Symbol;Acc:HGNC:28524]	2			SLC44A5	SLC44A5
SLC45A2	solute carrier family 45 member 2 [Source:HGNC Symbol;Acc:HGNC:16472]	2			SLC45A2	SLC45A2
SLC5A2	solute carrier family 5 member 2 [Source:HGNC Symbol;Acc:HGNC:11037]	2			SLC5A2	SLC5A2
SLC6A13	solute carrier family 6 member 13 [Source:HGNC Symbol;Acc:HGNC:11046]	2			SLC6A13	SLC6A13
SLC7A11-AS1	SLC7A11 antisense RNA 1 [Source:HGNC Symbol;Acc:HGNC:44064]	2			SLC7A11-AS1	SLC7A11-AS1
SLPI	secretory leukocyte peptidase inhibitor [Source:HGNC Symbol;Acc:HGNC:11092]	2			SLPI	SLPI
SLX4	SLX4 structure-specific endonuclease subunit [Source:HGNC Symbol;Acc:HGNC:23845]	2			SLX4	SLX4
SMG7	SMG7, nonsense mediated mRNA decay factor [Source:HGNC Symbol;Acc:HGNC:16792]	2			SMG7	SMG7
SMG7-AS1	SMG7 antisense RNA 1 [Source:HGNC Symbol;Acc:HGNC:24518]	2			SMG7-AS1	SMG7-AS1
SMIM22	small integral membrane protein 22 [Source:HGNC Symbol;Acc:HGNC:48329]	2			SMIM22	SMIM22
SMIM6	small integral membrane protein 6 [Source:HGNC Symbol;Acc:HGNC:40032]	2			SMIM6	SMIM6
SOSTDC1	sclerostin domain containing 1 [Source:HGNC Symbol;Acc:HGNC:21748]	2			SOSTDC1	SOSTDC1
SOX30	SRY-box 30 [Source:HGNC Symbol;Acc:HGNC:30635]	2			SOX30	SOX30
SP140	SP140 nuclear body protein [Source:HGNC Symbol;Acc:HGNC:17133]	2			SP140	SP140
SPACA4	sperm acrosome associated 4 [Source:HGNC Symbol;Acc:HGNC:16441]	2			SPACA4	SPACA4
SPAG5-AS1	SPAG5 antisense RNA 1 [Source:HGNC Symbol;Acc:HGNC:41140]	2			SPAG5-AS1	SPAG5-AS1
SPATA24	spermatogenesis associated 24 [Source:HGNC Symbol;Acc:HGNC:27322]	2			SPATA24	SPATA24
SPATA31C2	SPATA31 subfamily C member 2 [Source:HGNC Symbol;Acc:HGNC:24508]	2			SPATA31C2	SPATA31C2
SPATA32	spermatogenesis associated 32 [Source:HGNC Symbol;Acc:HGNC:26349]	2			SPATA32	SPATA32
SPATA33	spermatogenesis associated 33 [Source:HGNC Symbol;Acc:HGNC:26463]	2			SPATA33	SPATA33
SPINT2	serine peptidase inhibitor, Kunitz type 2 [Source:HGNC Symbol;Acc:HGNC:11247]	2			SPINT2	SPINT2
SRRM5	serine/arginine repetitive matrix 5 [Source:HGNC Symbol;Acc:HGNC:37248]	2			SRRM5	SRRM5
ST7-AS2	ST7 antisense RNA 2 [Source:HGNC Symbol;Acc:HGNC:16044]	2			ST7-AS2	ST7-AS2
STK16	serine/threonine kinase 16 [Source:HGNC Symbol;Acc:HGNC:11394]	2			STK16	STK16
STK32C	serine/threonine kinase 32C [Source:HGNC Symbol;Acc:HGNC:21332]	2			STK32C	STK32C
STPG1	sperm tail PG-rich repeat containing 1 [Source:HGNC Symbol;Acc:HGNC:28070]	2			STPG1	STPG1
STRBP	spermatid perinuclear RNA binding protein [Source:HGNC Symbol;Acc:HGNC:16462]	2			STRBP	STRBP
STT3A-AS1		2			STT3A-AS1	STT3A-AS1
STX18-AS1	STX18 antisense RNA 1 (head to head) [Source:HGNC Symbol;Acc:HGNC:48877]	2			STX18-AS1	STX18-AS1
STYXL1	serine/threonine/tyrosine interacting like 1 [Source:HGNC Symbol;Acc:HGNC:18165]	2			STYXL1	STYXL1
SUGP1		2			SUGP1	SUGP1
SUN5	Sad1 and UNC84 domain containing 5 [Source:HGNC Symbol;Acc:HGNC:16252]	2			SUN5	SUN5
SURF2	surfeit 2 [Source:HGNC Symbol;Acc:HGNC:11475]	2			SURF2	SURF2
TCEA1P1	transcription elongation factor A1 pseudogene 1 [Source:HGNC Symbol;Acc:HGNC:11613]	2			TCEA1P1	TCEA1P1
TCP11	t-complex 11 [Source:HGNC Symbol;Acc:HGNC:11658]	2			TCP11	TCP11
TDP1	tyrosyl-DNA phosphodiesterase 1 [Source:HGNC Symbol;Acc:HGNC:18884]	2			TDP1	TDP1
TEX21P	testis expressed 21, pseudogene [Source:HGNC Symbol;Acc:HGNC:35455]	2			TEX21P	TEX21P
TEX22	testis expressed 22 [Source:HGNC Symbol;Acc:HGNC:40026]	2			TEX22	TEX22
TEX264	testis expressed 264 [Source:HGNC Symbol;Acc:HGNC:30247]	2			TEX264	TEX264
TJP3	tight junction protein 3 [Source:HGNC Symbol;Acc:HGNC:11829]	2			TJP3	TJP3
TLCD1	TLC domain containing 1 [Source:HGNC Symbol;Acc:HGNC:25177]	2			TLCD1	TLCD1
TM4SF19-AS1	TM4SF19 antisense RNA 1 [Source:HGNC Symbol;Acc:HGNC:41085]	2			TM4SF19-AS1	TM4SF19-AS1
TMC5	transmembrane channel like 5 [Source:HGNC Symbol;Acc:HGNC:22999]	2			TMC5	TMC5
TMEM125	transmembrane protein 125 [Source:HGNC Symbol;Acc:HGNC:28275]	2			TMEM125	TMEM125
TMEM139	transmembrane protein 139 [Source:HGNC Symbol;Acc:HGNC:22058]	2			TMEM139	TMEM139
TMEM144	transmembrane protein 144 [Source:HGNC Symbol;Acc:HGNC:25633]	2			TMEM144	TMEM144
TMEM191A	transmembrane protein 191A (pseudogene) [Source:HGNC Symbol;Acc:HGNC:25317]	2			TMEM191A	TMEM191A
TMEM219	transmembrane protein 219 [Source:HGNC Symbol;Acc:HGNC:25201]	2			TMEM219	TMEM219
TMF1	TATA element modulatory factor 1 [Source:HGNC Symbol;Acc:HGNC:11870]	2			TMF1	TMF1
TMPO-AS1	TMPO antisense RNA 1 [Source:HGNC Symbol;Acc:HGNC:44158]	2			TMPO-AS1	TMPO-AS1
TNFAIP8L1	TNF alpha induced protein 8 like 1 [Source:HGNC Symbol;Acc:HGNC:28279]	2			TNFAIP8L1	TNFAIP8L1
TOM1L1	target of myb1 like 1 membrane trafficking protein [Source:HGNC Symbol;Acc:HGNC:11983]	2			TOM1L1	TOM1L1
TOR2A	torsin family 2 member A [Source:HGNC Symbol;Acc:HGNC:11996]	2			TOR2A	TOR2A
TRAF3IP1	TRAF3 interacting protein 1 [Source:HGNC Symbol;Acc:HGNC:17861]	2			TRAF3IP1	TRAF3IP1
TRBV7-3	T cell receptor beta variable 7-3 [Source:HGNC Symbol;Acc:HGNC:12237]	2			TRBV7-3	TRBV7-3
TRIM13	tripartite motif containing 13 [Source:HGNC Symbol;Acc:HGNC:9976]	2			TRIM13	TRIM13
TRIM17	tripartite motif containing 17 [Source:HGNC Symbol;Acc:HGNC:13430]	2			TRIM17	TRIM17
TRIM59	tripartite motif containing 59 [Source:HGNC Symbol;Acc:HGNC:30834]	2			TRIM59	TRIM59
TRIM66	tripartite motif containing 66 [Source:HGNC Symbol;Acc:HGNC:29005]	2			TRIM66	TRIM66
TSACC	TSSK6 activating cochaperone [Source:HGNC Symbol;Acc:HGNC:30636]	2			TSACC	TSACC
TSSK1A	testis specific serine kinase 1A, pseudogene [Source:HGNC Symbol;Acc:HGNC:11400]	2			TSSK1A	TSSK1A
TSSK4	testis specific serine kinase 4 [Source:HGNC Symbol;Acc:HGNC:19825]	2			TSSK4	TSSK4
TSSK6	testis specific serine kinase 6 [Source:HGNC Symbol;Acc:HGNC:30410]	2			TSSK6	TSSK6
TTC12	tetratricopeptide repeat domain 12 [Source:HGNC Symbol;Acc:HGNC:23700]	2			TTC12	TTC12
TTC39A	tetratricopeptide repeat domain 39A [Source:HGNC Symbol;Acc:HGNC:18657]	2			TTC39A	TTC39A
TTLL13		2			TTLL13	TTLL13
TTLL5	tubulin tyrosine ligase like 5 [Source:HGNC Symbol;Acc:HGNC:19963]	2			TTLL5	TTLL5
TUBB4B	tubulin beta 4B class IVb [Source:HGNC Symbol;Acc:HGNC:20771]	2			TUBB4B	TUBB4B
UBAC1	UBA domain containing 1 [Source:HGNC Symbol;Acc:HGNC:30221]	2			UBAC1	UBAC1
UBAC2-AS1	UBAC2 antisense RNA 1 [Source:HGNC Symbol;Acc:HGNC:42502]	2			UBAC2-AS1	UBAC2-AS1
UBL7-AS1	UBL7 antisense RNA 1 (head to head) [Source:HGNC Symbol;Acc:HGNC:48614]	2			UBL7-AS1	UBL7-AS1
UNC79	unc-79 homolog, NALCN channel complex subunit [Source:HGNC Symbol;Acc:HGNC:19966]	2			UNC79	UNC79
USP12-AS2	USP12 antisense RNA 2 (head to head) [Source:HGNC Symbol;Acc:HGNC:39962]	2			USP12-AS2	USP12-AS2
VEPH1	ventricular zone expressed PH domain containing 1 [Source:HGNC Symbol;Acc:HGNC:25735]	2			VEPH1	VEPH1
VRK3	VRK serine/threonine kinase 3 [Source:HGNC Symbol;Acc:HGNC:18996]	2			VRK3	VRK3
VWA2	von Willebrand factor A domain containing 2 [Source:HGNC Symbol;Acc:HGNC:24709]	2			VWA2	VWA2
WBP2NL	WBP2 N-terminal like [Source:HGNC Symbol;Acc:HGNC:28389]	2			WBP2NL	WBP2NL
WDR31	WD repeat domain 31 [Source:HGNC Symbol;Acc:HGNC:21421]	2			WDR31	WDR31
WDR52-AS1		2			WDR52-AS1	WDR52-AS1
WDR60	WD repeat domain 60 [Source:HGNC Symbol;Acc:HGNC:21862]	2			WDR60	WDR60
WDR83	WD repeat domain 83 [Source:HGNC Symbol;Acc:HGNC:32672]	2			WDR83	WDR83
WDR88	WD repeat domain 88 [Source:HGNC Symbol;Acc:HGNC:26999]	2			WDR88	WDR88
WDR92	WD repeat domain 92 [Source:HGNC Symbol;Acc:HGNC:25176]	2			WDR92	WDR92
WISP3		2			WISP3	WISP3
XPNPEP3	X-prolyl aminopeptidase 3 [Source:HGNC Symbol;Acc:HGNC:28052]	2			XPNPEP3	XPNPEP3
XRCC2	X-ray repair cross complementing 2 [Source:HGNC Symbol;Acc:HGNC:12829]	2			XRCC2	XRCC2
XYLT2	xylosyltransferase 2 [Source:HGNC Symbol;Acc:HGNC:15517]	2			XYLT2	XYLT2
Y_RNA.728		2			Y_RNA.728	Y_RNA.728
YJEFN3	YjeF N-terminal domain containing 3 [Source:HGNC Symbol;Acc:HGNC:24785]	2			YJEFN3	YJEFN3
ZBED5-AS1	ZBED5 antisense RNA 1 [Source:HGNC Symbol;Acc:HGNC:48646]	2			ZBED5-AS1	ZBED5-AS1
ZBTB3	zinc finger and BTB domain containing 3 [Source:HGNC Symbol;Acc:HGNC:22918]	2			ZBTB3	ZBTB3
ZDHHC12	zinc finger DHHC-type containing 12 [Source:HGNC Symbol;Acc:HGNC:19159]	2			ZDHHC12	ZDHHC12
ZDHHC23	zinc finger DHHC-type containing 23 [Source:HGNC Symbol;Acc:HGNC:28654]	2			ZDHHC23	ZDHHC23
ZFR2	zinc finger RNA binding protein 2 [Source:HGNC Symbol;Acc:HGNC:29189]	2			ZFR2	ZFR2
ZMYND15	zinc finger MYND-type containing 15 [Source:HGNC Symbol;Acc:HGNC:20997]	2			ZMYND15	ZMYND15
ZNF165	zinc finger protein 165 [Source:HGNC Symbol;Acc:HGNC:12953]	2			ZNF165	ZNF165
ZNF18	zinc finger protein 18 [Source:HGNC Symbol;Acc:HGNC:12969]	2			ZNF18	ZNF18
ZNF204P	zinc finger protein 204, pseudogene [Source:HGNC Symbol;Acc:HGNC:12995]	2			ZNF204P	ZNF204P
ZNF233	zinc finger protein 233 [Source:HGNC Symbol;Acc:HGNC:30946]	2			ZNF233	ZNF233
ZNF317P1	zinc finger protein 317 pseudogene 1 [Source:HGNC Symbol;Acc:HGNC:31062]	2			ZNF317P1	ZNF317P1
ZNF391	zinc finger protein 391 [Source:HGNC Symbol;Acc:HGNC:18779]	2			ZNF391	ZNF391
ZNF473	zinc finger protein 473 [Source:HGNC Symbol;Acc:HGNC:23239]	2			ZNF473	ZNF473
ZNF525	zinc finger protein 525 [Source:HGNC Symbol;Acc:HGNC:29423]	2			ZNF525	ZNF525
ZNF571-AS1	ZNF571 antisense RNA 1 [Source:HGNC Symbol;Acc:HGNC:44324]	2			ZNF571-AS1	ZNF571-AS1
ZNF599	zinc finger protein 599 [Source:HGNC Symbol;Acc:HGNC:26408]	2			ZNF599	ZNF599
ZNF607	zinc finger protein 607 [Source:HGNC Symbol;Acc:HGNC:28192]	2			ZNF607	ZNF607
ZNF610	zinc finger protein 610 [Source:HGNC Symbol;Acc:HGNC:26687]	2			ZNF610	ZNF610
ZNF688	zinc finger protein 688 [Source:HGNC Symbol;Acc:HGNC:30489]	2			ZNF688	ZNF688
ZNF713	zinc finger protein 713 [Source:HGNC Symbol;Acc:HGNC:22043]	2			ZNF713	ZNF713
ZNF790	zinc finger protein 790 [Source:HGNC Symbol;Acc:HGNC:33114]	2			ZNF790	ZNF790
ZNHIT2	zinc finger HIT-type containing 2 [Source:HGNC Symbol;Acc:HGNC:1177]	2			ZNHIT2	ZNHIT2
ZNRD1-AS1		2			ZNRD1-AS1	ZNRD1-AS1
ZPBP	zona pellucida binding protein [Source:HGNC Symbol;Acc:HGNC:15662]	2			ZPBP	ZPBP
AC018717.1	pseudogene similar to part of CTAGE family, member 5 (CTAGE5)	1	AC018717.1
AC018865.9		1	AC018865.9
AC019330.1	novel transcript	1	AC019330.1
AC097713.3		1	AC097713.3
AC105402.2	ribosomal protein S20 (RPS20) pseudogene	1	AC105402.2
AC105402.4	novel transcript, antisense to KIF5C	1	AC105402.4
AL592528.1	novel transcript	1	AL592528.1
ALX4	ALX homeobox 4 [Source:HGNC Symbol;Acc:HGNC:450]	1	ALX4
BTC	betacellulin [Source:HGNC Symbol;Acc:HGNC:1121]	1	BTC
BZRAP1-AS1		1	BZRAP1-AS1
C10orf126		1	C10orf126
C14orf180	chromosome 14 open reading frame 180 [Source:HGNC Symbol;Acc:HGNC:33795]	1	C14orf180
CD24P4	CD24 molecule pseudogene 4 [Source:HGNC Symbol;Acc:HGNC:1649]	1	CD24P4
CD36	CD36 molecule [Source:HGNC Symbol;Acc:HGNC:1663]	1	CD36
COL4A6	collagen type IV alpha 6 chain [Source:HGNC Symbol;Acc:HGNC:2208]	1	COL4A6
COL5A1	collagen type V alpha 1 chain [Source:HGNC Symbol;Acc:HGNC:2209]	1	COL5A1
COL8A1	collagen type VIII alpha 1 chain [Source:HGNC Symbol;Acc:HGNC:2215]	1	COL8A1
CTC-301O7.4		1	CTC-301O7.4
DLX3	distal-less homeobox 3 [Source:NCBI gene;Acc:1747]	1	DLX3
ECM2	extracellular matrix protein 2 [Source:HGNC Symbol;Acc:HGNC:3154]	1	ECM2
FAM122C	family with sequence similarity 122C [Source:HGNC Symbol;Acc:HGNC:25202]	1	FAM122C
FNDC7	fibronectin type III domain containing 7 [Source:HGNC Symbol;Acc:HGNC:26668]	1	FNDC7
FRMPD2P1		1	FRMPD2P1
GPR144		1	GPR144
HMGB3P5	high mobility group box 3 pseudogene 5 [Source:HGNC Symbol;Acc:HGNC:39105]	1	HMGB3P5
IGFBP7-AS1	IGFBP7 antisense RNA 1 [Source:HGNC Symbol;Acc:HGNC:40296]	1	IGFBP7-AS1
KCNJ13	potassium voltage-gated channel subfamily J member 13 [Source:HGNC Symbol;Acc:HGNC:6259]	1	KCNJ13
LDLRAD2	low density lipoprotein receptor class A domain containing 2 [Source:HGNC Symbol;Acc:HGNC:32071]	1	LDLRAD2
LINC00907	long intergenic non-protein coding RNA 907 [Source:HGNC Symbol;Acc:HGNC:44327]	1	LINC00907
LOX	lysyl oxidase [Source:HGNC Symbol;Acc:HGNC:6664]	1	LOX
MTMR11	myotubularin related protein 11 [Source:HGNC Symbol;Acc:HGNC:24307]	1	MTMR11
MUSK	muscle associated receptor tyrosine kinase [Source:HGNC Symbol;Acc:HGNC:7525]	1	MUSK
NRK	Nik related kinase [Source:HGNC Symbol;Acc:HGNC:25391]	1	NRK
PTX4	pentraxin 4 [Source:HGNC Symbol;Acc:HGNC:14171]	1	PTX4
RASSF9	Ras association domain family member 9 [Source:HGNC Symbol;Acc:HGNC:15739]	1	RASSF9
ROR2	receptor tyrosine kinase like orphan receptor 2 [Source:HGNC Symbol;Acc:HGNC:10257]	1	ROR2
RP11-1112C15.1		1	RP11-1112C15.1
RP11-30J20.1		1	RP11-30J20.1
RP11-362K14.6		1	RP11-362K14.6
RP11-464C19.3		1	RP11-464C19.3
RP11-481H12.1		1	RP11-481H12.1
RP11-493L12.5		1	RP11-493L12.5
RP11-667K14.3		1	RP11-667K14.3
RP11-689P11.2		1	RP11-689P11.2
RP11-725M22.1		1	RP11-725M22.1
RP3-467K16.2		1	RP3-467K16.2
SLC28A3	solute carrier family 28 member 3 [Source:HGNC Symbol;Acc:HGNC:16484]	1	SLC28A3
SNORA42.3		1	SNORA42.3
SPICE1	spindle and centriole associated protein 1 [Source:HGNC Symbol;Acc:HGNC:25083]	1	SPICE1
STXBP4	syntaxin binding protein 4 [Source:HGNC Symbol;Acc:HGNC:19694]	1	STXBP4
TBX22	T-box 22 [Source:HGNC Symbol;Acc:HGNC:11600]	1	TBX22
TOB1	transducer of ERBB2, 1 [Source:HGNC Symbol;Acc:HGNC:11979]	1	TOB1
VWCE	von Willebrand factor C and EGF domains [Source:HGNC Symbol;Acc:HGNC:26487]	1	VWCE
ZDHHC1	zinc finger DHHC-type containing 1 [Source:HGNC Symbol;Acc:HGNC:17916]	1	ZDHHC1
ZDHHC8P1	zinc finger DHHC-type containing 8 pseudogene 1 [Source:HGNC Symbol;Acc:HGNC:26461]	1	ZDHHC8P1
ABCA13	ATP binding cassette subfamily A member 13 [Source:HGNC Symbol;Acc:HGNC:14638]	1		ABCA13
ALOX15	arachidonate 15-lipoxygenase [Source:HGNC Symbol;Acc:HGNC:433]	1		ALOX15
AQP4-AS1	AQP4 antisense RNA 1 [Source:HGNC Symbol;Acc:HGNC:26399]	1		AQP4-AS1
ARX	aristaless related homeobox [Source:HGNC Symbol;Acc:HGNC:18060]	1		ARX
ATP12A	ATPase H+/K+ transporting non-gastric alpha2 subunit [Source:HGNC Symbol;Acc:HGNC:13816]	1		ATP12A
BCAS1	breast carcinoma amplified sequence 1 [Source:HGNC Symbol;Acc:HGNC:974]	1		BCAS1
BPIFA1	BPI fold containing family A member 1 [Source:HGNC Symbol;Acc:HGNC:15749]	1		BPIFA1
C1orf110		1		C1orf110
CHST6	carbohydrate sulfotransferase 6 [Source:HGNC Symbol;Acc:HGNC:6938]	1		CHST6
CNTN5	contactin 5 [Source:HGNC Symbol;Acc:HGNC:2175]	1		CNTN5
CTC-436P18.3		1		CTC-436P18.3
CTD-2531D15.4		1		CTD-2531D15.4
CTXN1	cortexin 1 [Source:HGNC Symbol;Acc:HGNC:31108]	1		CTXN1
CYP2F1	cytochrome P450 family 2 subfamily F member 1 [Source:HGNC Symbol;Acc:HGNC:2632]	1		CYP2F1
DEGS2	delta 4-desaturase, sphingolipid 2 [Source:HGNC Symbol;Acc:HGNC:20113]	1		DEGS2
DNER	delta/notch like EGF repeat containing [Source:HGNC Symbol;Acc:HGNC:24456]	1		DNER
ERN2	endoplasmic reticulum to nucleus signaling 2 [Source:HGNC Symbol;Acc:HGNC:16942]	1		ERN2
EYA1	EYA transcriptional coactivator and phosphatase 1 [Source:HGNC Symbol;Acc:HGNC:3519]	1		EYA1
GBP6	guanylate binding protein family member 6 [Source:HGNC Symbol;Acc:HGNC:25395]	1		GBP6
GPR111		1		GPR111
GSTA1	glutathione S-transferase alpha 1 [Source:HGNC Symbol;Acc:HGNC:4626]	1		GSTA1
HS3ST6	heparan sulfate-glucosamine 3-sulfotransferase 6 [Source:HGNC Symbol;Acc:HGNC:14178]	1		HS3ST6
LINC00284	long intergenic non-protein coding RNA 284 [Source:HGNC Symbol;Acc:HGNC:26981]	1		LINC00284
MIR205HG	MIR205 host gene [Source:HGNC Symbol;Acc:HGNC:43562]	1		MIR205HG
MUC5B	mucin 5B, oligomeric mucus/gel-forming [Source:HGNC Symbol;Acc:HGNC:7516]	1		MUC5B
NGEF	neuronal guanine nucleotide exchange factor [Source:HGNC Symbol;Acc:HGNC:7807]	1		NGEF
OSBPL6	oxysterol binding protein like 6 [Source:HGNC Symbol;Acc:HGNC:16388]	1		OSBPL6
PAX9	paired box 9 [Source:HGNC Symbol;Acc:HGNC:8623]	1		PAX9
PCYT1B	phosphate cytidylyltransferase 1, choline, beta [Source:HGNC Symbol;Acc:HGNC:8755]	1		PCYT1B
PRR15	proline rich 15 [Source:HGNC Symbol;Acc:HGNC:22310]	1		PRR15
PRSS12	serine protease 12 [Source:HGNC Symbol;Acc:HGNC:9477]	1		PRSS12
PSCA	prostate stem cell antigen [Source:HGNC Symbol;Acc:HGNC:9500]	1		PSCA
RP11-1036E20.9		1		RP11-1036E20.9
RP11-196E1.3		1		RP11-196E1.3
RP11-294O2.2		1		RP11-294O2.2
RP11-30O15.1		1		RP11-30O15.1
RP11-323C15.2		1		RP11-323C15.2
RP11-428C19.4		1		RP11-428C19.4
RP11-489M13.3		1		RP11-489M13.3
RP11-77K12.4		1		RP11-77K12.4
RP11-964E11.2		1		RP11-964E11.2
SCGB1A1	secretoglobin family 1A member 1 [Source:HGNC Symbol;Acc:HGNC:12523]	1		SCGB1A1
SEC14L3	SEC14 like lipid binding 3 [Source:HGNC Symbol;Acc:HGNC:18655]	1		SEC14L3
SIX1	SIX homeobox 1 [Source:HGNC Symbol;Acc:HGNC:10887]	1		SIX1
SLC25A47P1	solute carrier family 25 member 47 pseudogene 1 [Source:HGNC Symbol;Acc:HGNC:43860]	1		SLC25A47P1
SLC4A11	solute carrier family 4 member 11 [Source:HGNC Symbol;Acc:HGNC:16438]	1		SLC4A11
SOX2	SRY-box 2 [Source:HGNC Symbol;Acc:HGNC:11195]	1		SOX2
TFAP2A	transcription factor AP-2 alpha [Source:HGNC Symbol;Acc:HGNC:11742]	1		TFAP2A
TNS4	tensin 4 [Source:HGNC Symbol;Acc:HGNC:24352]	1		TNS4
TP63	tumor protein p63 [Source:HGNC Symbol;Acc:HGNC:15979]	1		TP63
7SK		1			7SK
A1BG-AS1	A1BG antisense RNA 1 [Source:HGNC Symbol;Acc:HGNC:37133]	1			A1BG-AS1
ABCA2	ATP binding cassette subfamily A member 2 [Source:HGNC Symbol;Acc:HGNC:32]	1			ABCA2
ABCA7	ATP binding cassette subfamily A member 7 [Source:HGNC Symbol;Acc:HGNC:37]	1			ABCA7
ABCC13	ATP binding cassette subfamily C member 13 (pseudogene) [Source:HGNC Symbol;Acc:HGNC:16022]	1			ABCC13
ABCC6	ATP binding cassette subfamily C member 6 [Source:HGNC Symbol;Acc:HGNC:57]	1			ABCC6
ABCC6P1	ATP binding cassette subfamily C member 6 pseudogene 1 [Source:HGNC Symbol;Acc:HGNC:33352]	1			ABCC6P1
ABCG8	ATP binding cassette subfamily G member 8 [Source:HGNC Symbol;Acc:HGNC:13887]	1			ABCG8
ABHD10	abhydrolase domain containing 10 [Source:HGNC Symbol;Acc:HGNC:25656]	1			ABHD10
ABHD11	abhydrolase domain containing 11 [Source:HGNC Symbol;Acc:HGNC:16407]	1			ABHD11
ABHD17B	abhydrolase domain containing 17B [Source:HGNC Symbol;Acc:HGNC:24278]	1			ABHD17B
ABHD17C	abhydrolase domain containing 17C [Source:HGNC Symbol;Acc:HGNC:26925]	1			ABHD17C
ABO	ABO, alpha 1-3-N-acetylgalactosaminyltransferase and alpha 1-3-galactosyltransferase [Source:HGNC Symbol;Acc:HGNC:79]	1			ABO
AC000068.10		1			AC000068.10
AC000068.5		1			AC000068.5
AC002116.7		1			AC002116.7
AC002398.11		1			AC002398.11
AC002472.1	novel transcript	1			AC002472.1
AC002511.2	novel transcript	1			AC002511.2
AC002511.3	free fatty acid receptor 2 (FFAR2) pseudogene	1			AC002511.3
AC002984.2		1			AC002984.2
AC003003.5		1			AC003003.5
AC003102.3		1			AC003102.3
AC004017.1		1			AC004017.1
AC004066.2	novel transcript	1			AC004066.2
AC004066.3		1			AC004066.3
AC004069.2	nucleoporin 43kDa (NUP43) pseudogene	1			AC004069.2
AC004156.3		1			AC004156.3
AC004237.1		1			AC004237.1
AC004449.6		1			AC004449.6
AC004463.6		1			AC004463.6
AC004485.3		1			AC004485.3
AC004528.4		1			AC004528.4
AC004540.4		1			AC004540.4
AC004893.10		1			AC004893.10
AC005041.11		1			AC005041.11
AC005083.1	novel transcript	1			AC005083.1
AC005152.2		1			AC005152.2
AC005152.3		1			AC005152.3
AC005154.7		1			AC005154.7
AC005154.8		1			AC005154.8
AC005162.5		1			AC005162.5
AC005281.2		1			AC005281.2
AC005306.3		1			AC005306.3
AC005329.7		1			AC005329.7
AC005355.2	TEC	1			AC005355.2
AC005399.1		1			AC005399.1
AC005517.3		1			AC005517.3
AC005534.6		1			AC005534.6
AC005534.8		1			AC005534.8
AC006111.1	novel transcript	1			AC006111.1
AC006116.1	glycerol-3-phosphate dehydrogenase 2 (mitochondrial), pseudogene	1			AC006116.1
AC006116.24		1			AC006116.24
AC006129.4		1			AC006129.4
AC006160.5		1			AC006160.5
AC006273.4		1			AC006273.4
AC006273.5		1			AC006273.5
AC006273.7		1			AC006273.7
AC006369.2	novel transcript	1			AC006369.2
AC006509.4		1			AC006509.4
AC006994.2	novel transcript	1			AC006994.2
AC007292.6		1			AC007292.6
AC007292.7		1			AC007292.7
AC007405.4		1			AC007405.4
AC007461.1		1			AC007461.1
AC007563.3	ribosomal protein L31 (RPL31) pseudogene	1			AC007563.3
AC007566.10		1			AC007566.10
AC007773.2		1			AC007773.2
AC007966.1		1			AC007966.1
AC007970.1		1			AC007970.1
AC008060.7		1			AC008060.7
AC008154.4		1			AC008154.4
AC008174.3		1			AC008174.3
AC009120.5	novel transcript	1			AC009120.5
AC009237.11	pseudogene similar to part of tripartite motif-containing family protein	1			AC009237.11
AC009237.8	pseudogene similar to part of tripartite motif-containing family protein	1			AC009237.8
AC009299.3	novel transcript, antisense to TANK	1			AC009299.3
AC009336.24		1			AC009336.24
AC009403.2	novel transcript	1			AC009403.2
AC009495.3	novel transcript	1			AC009495.3
AC009495.4		1			AC009495.4
AC009960.3		1			AC009960.3
AC010203.1	TBC1 domain family, member 2B (TBC1D2B) pseudogene	1			AC010203.1
AC010327.2	nuclear transport factor 2, pseudogene	1			AC010327.2
AC010504.2	novel transcript, antisense to KIAA0355	1			AC010504.2
AC010642.2	novel transcript, antisense to ERVK3-1	1			AC010642.2
AC010731.6		1			AC010731.6
AC010733.4		1			AC010733.4
AC010761.9		1			AC010761.9
AC010883.5		1			AC010883.5
AC010890.1		1			AC010890.1
AC011322.1	novel transcript	1			AC011322.1
AC011385.1		1			AC011385.1
AC011526.1		1			AC011526.1
AC011747.3		1			AC011747.3
AC012123.1	novel transcript, antisense to KLHL14	1			AC012123.1
AC012309.5		1			AC012309.5
AC012314.8	membrane bound O-acyltransferase domain containing 7 [Source:NCBI gene;Acc:79143]	1			AC012314.8
AC012358.7		1			AC012358.7
AC012358.8		1			AC012358.8
AC012485.2	novel transcript	1			AC012485.2
AC013268.3	pseudogene similar to part of zinc finger protein 532 (ZNF532)	1			AC013268.3
AC013268.5	novel transcript	1			AC013268.5
AC013271.3		1			AC013271.3
AC016738.3		1			AC016738.3
AC016747.3	novel transcript	1			AC016747.3
AC016768.1		1			AC016768.1
AC016772.4		1			AC016772.4
AC016773.1	novel transcript	1			AC016773.1
AC018470.4		1			AC018470.4
AC018630.1	iron-responsive element binding protein 2 (IREB2)	1			AC018630.1
AC018720.10		1			AC018720.10
AC018755.1	novel transcript	1			AC018755.1
AC018755.16		1			AC018755.16
AC018766.4		1			AC018766.4
AC018766.5		1			AC018766.5
AC019097.7		1			AC019097.7
AC019294.1	Golgin subfamily A member 6 pseudogene	1			AC019294.1
AC020910.2	zinc finger protein 134 pseudogene	1			AC020910.2
AC022182.1	novel transcript	1			AC022182.1
AC023115.1	novel transcript	1			AC023115.1
AC023590.1	novel transcript, antisense to SAMD12	1			AC023590.1
AC024580.1	TEC	1			AC024580.1
AC024937.4		1			AC024937.4
AC024937.6		1			AC024937.6
AC025171.1	novel transcript, sense overlapping to ANXA2R	1			AC025171.1
AC025918.2	ribosome binding factor A (putative) (RBFA) pseudogene	1			AC025918.2
AC026740.1	novel transcript, antisense to TPPP	1			AC026740.1
AC027763.2	novel transcript, antisense to ALOX12P2	1			AC027763.2
AC034220.3		1			AC034220.3
AC055811.5		1			AC055811.5
AC062029.1		1			AC062029.1
AC068134.5		1			AC068134.5
AC068134.6		1			AC068134.6
AC068138.1	similar to part of the heterogeneous nuclear ribonucleoprotein H2 (H') (HNRNPH2) pseudogene	1			AC068138.1
AC068587.2	40S ribosomal protein S24 (Rps24) pseudogene	1			AC068587.2
AC068718.1		1			AC068718.1
AC068831.3	golgin A5 (GOLGA5) pseudogene	1			AC068831.3
AC069257.6		1			AC069257.6
AC069257.8		1			AC069257.8
AC072052.7		1			AC072052.7
AC073072.7		1			AC073072.7
AC073218.2	novel transcript	1			AC073218.2
AC073218.3		1			AC073218.3
AC073236.3		1			AC073236.3
AC073271.1		1			AC073271.1
AC073415.2		1			AC073415.2
AC074117.10		1			AC074117.10
AC074212.5		1			AC074212.5
AC074212.6		1			AC074212.6
AC074286.1	novel transcript	1			AC074286.1
AC078852.1	novel transcript	1			AC078852.1
AC078941.1		1			AC078941.1
AC079354.6		1			AC079354.6
AC079602.1	ribosomal protein L10 (RPL10)	1			AC079602.1
AC083884.8		1			AC083884.8
AC084219.4		1			AC084219.4
AC087163.2	ribosomal protein S2 (RPS2) pseudogene	1			AC087163.2
AC090286.2	RAN binding protein 1 (RANBP1) pseudogene	1			AC090286.2
AC090587.2	novel transcript, sense overlapping STIM1	1			AC090587.2
AC090616.2	bromodomain PHD finger transcription factor (BPTF) pseudogene	1			AC090616.2
AC090627.1	novel transcript, antisense to SKAP1	1			AC090627.1
AC090952.5		1			AC090952.5
AC092198.1	novel transcript	1			AC092198.1
AC092295.7		1			AC092295.7
AC092535.3	novel transcript	1			AC092535.3
AC092574.1	novel transcript	1			AC092574.1
AC092574.2	novel transcript, antisense to ZNF721	1			AC092574.2
AC092580.4		1			AC092580.4
AC092653.5		1			AC092653.5
AC093162.5		1			AC093162.5
AC093495.4		1			AC093495.4
AC093627.10	novel transcript	1			AC093627.10
AC093627.9	novel transcript	1			AC093627.9
AC093818.1		1			AC093818.1
AC096574.5		1			AC096574.5
AC098592.6		1			AC098592.6
AC098820.2	novel transcript	1			AC098820.2
AC098820.3	novel transcript	1			AC098820.3
AC098820.4		1			AC098820.4
AC103965.1		1			AC103965.1
AC104600.1		1			AC104600.1
AC104820.2		1			AC104820.2
AC104986.1	ubiquitin-conjugating enzyme E2 variant 1 (UBE2V1) pseudogene	1			AC104986.1
AC105393.2	novel transcript	1			AC105393.2
AC105402.3	novel transcript	1			AC105402.3
AC108051.2		1			AC108051.2
AC108059.4		1			AC108059.4
AC108676.1	novel transcript, sense overlapping to ATP13A3	1			AC108676.1
AC110299.5		1			AC110299.5
AC112200.1	TEC	1			AC112200.1
AC112229.4	novel transcript	1			AC112229.4
AC112229.7		1			AC112229.7
AC114730.3	novel transcript	1			AC114730.3
AC114877.3		1			AC114877.3
AC115617.2		1			AC115617.2
AC116035.2		1			AC116035.2
AC116366.5		1			AC116366.5
AC118278.1		1			AC118278.1
AC124861.1	novel transcript	1			AC124861.1
AC129492.6	ribosomal protein L11 (RPL11) pseudogene	1			AC129492.6
AC132192.1	novel transcript	1			AC132192.1
AC138655.6		1			AC138655.6
AC139100.3		1			AC139100.3
AC140481.7		1			AC140481.7
AC147651.3	novel transcript	1			AC147651.3
AC159540.1	novel transcript	1			AC159540.1
AC226118.1	novel transcript	1			AC226118.1
ACA64.1		1			ACA64.1
ACAA1	acetyl-CoA acyltransferase 1 [Source:HGNC Symbol;Acc:HGNC:82]	1			ACAA1
ACAD10	acyl-CoA dehydrogenase family member 10 [Source:HGNC Symbol;Acc:HGNC:21597]	1			ACAD10
ACBD7	acyl-CoA binding domain containing 7 [Source:HGNC Symbol;Acc:HGNC:17715]	1			ACBD7
ACER2	alkaline ceramidase 2 [Source:HGNC Symbol;Acc:HGNC:23675]	1			ACER2
ACP6	acid phosphatase 6, lysophosphatidic [Source:HGNC Symbol;Acc:HGNC:29609]	1			ACP6
ACSL5	acyl-CoA synthetase long chain family member 5 [Source:HGNC Symbol;Acc:HGNC:16526]	1			ACSL5
ACTG1P1	actin gamma 1 pseudogene 1 [Source:HGNC Symbol;Acc:HGNC:146]	1			ACTG1P1
ACTR3C	ARP3 actin related protein 3 homolog C [Source:HGNC Symbol;Acc:HGNC:37282]	1			ACTR3C
AD000090.2		1			AD000090.2
AD000684.2		1			AD000684.2
ADAM1A	ADAM metallopeptidase domain 1A (pseudogene) [Source:HGNC Symbol;Acc:HGNC:187]	1			ADAM1A
ADAM28	ADAM metallopeptidase domain 28 [Source:HGNC Symbol;Acc:HGNC:206]	1			ADAM28
ADAM5	ADAM metallopeptidase domain 5 (pseudogene) [Source:HGNC Symbol;Acc:HGNC:212]	1			ADAM5
ADAMTS13	ADAM metallopeptidase with thrombospondin type 1 motif 13 [Source:HGNC Symbol;Acc:HGNC:1366]	1			ADAMTS13
ADARB2	adenosine deaminase, RNA specific B2 (inactive) [Source:HGNC Symbol;Acc:HGNC:227]	1			ADARB2
ADAT3	adenosine deaminase, tRNA specific 3 [Source:HGNC Symbol;Acc:HGNC:25151]	1			ADAT3
ADCK1	aarF domain containing kinase 1 [Source:HGNC Symbol;Acc:HGNC:19038]	1			ADCK1
ADCK4		1			ADCK4
ADCY8	adenylate cyclase 8 [Source:HGNC Symbol;Acc:HGNC:239]	1			ADCY8
ADPGK	ADP dependent glucokinase [Source:HGNC Symbol;Acc:HGNC:25250]	1			ADPGK
ADPRHL1	ADP-ribosylhydrolase like 1 [Source:HGNC Symbol;Acc:HGNC:21303]	1			ADPRHL1
ADPRHL2	ADP-ribosylhydrolase like 2 [Source:HGNC Symbol;Acc:HGNC:21304]	1			ADPRHL2
AF011889.2		1			AF011889.2
AF127577.11		1			AF127577.11
AF131215.5	novel transcript	1			AF131215.5
AF131215.8		1			AF131215.8
AF131215.9		1			AF131215.9
AF178030.2		1			AF178030.2
AF186192.5	novel transcript	1			AF186192.5
AF196972.9		1			AF196972.9
AFMID	arylformamidase [Source:HGNC Symbol;Acc:HGNC:20910]	1			AFMID
AGAP9	ArfGAP with GTPase domain, ankyrin repeat and PH domain 9 [Source:HGNC Symbol;Acc:HGNC:23463]	1			AGAP9
AGER	advanced glycosylation end-product specific receptor [Source:HGNC Symbol;Acc:HGNC:320]	1			AGER
AGGF1P1	angiogenic factor with G-patch and FHA domains 1 pseudogene 1 [Source:HGNC Symbol;Acc:HGNC:38051]	1			AGGF1P1
AGK	acylglycerol kinase [Source:HGNC Symbol;Acc:HGNC:21869]	1			AGK
AGMAT	agmatinase [Source:HGNC Symbol;Acc:HGNC:18407]	1			AGMAT
AGPAT2	1-acylglycerol-3-phosphate O-acyltransferase 2 [Source:HGNC Symbol;Acc:HGNC:325]	1			AGPAT2
AGR2	anterior gradient 2, protein disulphide isomerase family member [Source:HGNC Symbol;Acc:HGNC:328]	1			AGR2
AGRN	agrin [Source:HGNC Symbol;Acc:HGNC:329]	1			AGRN
AGTRAP	angiotensin II receptor associated protein [Source:HGNC Symbol;Acc:HGNC:13539]	1			AGTRAP
AHCYL1	adenosylhomocysteinase like 1 [Source:HGNC Symbol;Acc:HGNC:344]	1			AHCYL1
AIFM1	apoptosis inducing factor mitochondria associated 1 [Source:HGNC Symbol;Acc:HGNC:8768]	1			AIFM1
AIFM3	apoptosis inducing factor, mitochondria associated 3 [Source:HGNC Symbol;Acc:HGNC:26398]	1			AIFM3
AIM1		1			AIM1
AK1	adenylate kinase 1 [Source:HGNC Symbol;Acc:HGNC:361]	1			AK1
AKAP9	A-kinase anchoring protein 9 [Source:HGNC Symbol;Acc:HGNC:379]	1			AKAP9
AKR1CL1		1			AKR1CL1
AL009178.1	serine palmitoyltransferase, long chain base subunit 2 (SPTLC2) pseudogene	1			AL009178.1
AL020996.1	novel transcript	1			AL020996.1
AL022345.8		1			AL022345.8
AL079342.1	small EDRK-rich factor 2 (SERF2) pseudogene	1			AL079342.1
AL109947.2		1			AL109947.2
AL118506.1	novel transcript, antisense to ABHD16B	1			AL118506.1
AL133247.2	catenin (cadherin-associated protein), alpha 1, 102kDa (CTNNA1) pseudogene	1			AL133247.2
AL133458.1		1			AL133458.1
AL136531.1	novel transcript	1			AL136531.1
AL158147.2		1			AL158147.2
AL358813.2		1			AL358813.2
AL359542.1		1			AL359542.1
AL359878.1	novel transcript, antisense to GTPBP4	1			AL359878.1
AL450992.2	novel transcript, antisense to THEM4	1			AL450992.2
AL589739.1	novel transcript, sense intronic to MORN1	1			AL589739.1
AL590452.1		1			AL590452.1
AL590708.2		1			AL590708.2
AL591479.1	CDRT15 protein pseudogene	1			AL591479.1
AL713999.1	novel transcript	1			AL713999.1
ALCAM	activated leukocyte cell adhesion molecule [Source:HGNC Symbol;Acc:HGNC:400]	1			ALCAM
ALDH3B1	aldehyde dehydrogenase 3 family member B1 [Source:HGNC Symbol;Acc:HGNC:410]	1			ALDH3B1
ALDH3B2	aldehyde dehydrogenase 3 family member B2 [Source:HGNC Symbol;Acc:HGNC:411]	1			ALDH3B2
ALDH5A1	aldehyde dehydrogenase 5 family member A1 [Source:HGNC Symbol;Acc:HGNC:408]	1			ALDH5A1
ALG10	ALG10, alpha-1,2-glucosyltransferase [Source:HGNC Symbol;Acc:HGNC:23162]	1			ALG10
ALG10B	ALG10B, alpha-1,2-glucosyltransferase [Source:HGNC Symbol;Acc:HGNC:31088]	1			ALG10B
ALG1L12P	asparagine-linked glycosylation 1-like 12, pseudogene [Source:HGNC Symbol;Acc:HGNC:44381]	1			ALG1L12P
ALG1L13P	asparagine-linked glycosylation 1-like 13, pseudogene [Source:HGNC Symbol;Acc:HGNC:44382]	1			ALG1L13P
ALG1L2	ALG1, chitobiosyldiphosphodolichol beta-mannosyltransferase like 2 [Source:HGNC Symbol;Acc:HGNC:37258]	1			ALG1L2
ALG1L5P	asparagine-linked glycosylation 1-like 5, pseudogene [Source:HGNC Symbol;Acc:HGNC:44374]	1			ALG1L5P
ALG6	ALG6, alpha-1,3-glucosyltransferase [Source:HGNC Symbol;Acc:HGNC:23157]	1			ALG6
ALKBH6	alkB homolog 6 [Source:HGNC Symbol;Acc:HGNC:28243]	1			ALKBH6
ALOX12P2	arachidonate 12-lipoxygenase pseudogene 2 [Source:HGNC Symbol;Acc:HGNC:432]	1			ALOX12P2
ALOXE3	arachidonate lipoxygenase 3 [Source:HGNC Symbol;Acc:HGNC:13743]	1			ALOXE3
ALPP	alkaline phosphatase, placental [Source:HGNC Symbol;Acc:HGNC:439]	1			ALPP
ALPPL2		1			ALPPL2
AMN	amnion associated transmembrane protein [Source:HGNC Symbol;Acc:HGNC:14604]	1			AMN
AMPD3	adenosine monophosphate deaminase 3 [Source:HGNC Symbol;Acc:HGNC:470]	1			AMPD3
AMY1A	amylase, alpha 1A (salivary) [Source:HGNC Symbol;Acc:HGNC:474]	1			AMY1A
AMY2B	amylase, alpha 2B (pancreatic) [Source:HGNC Symbol;Acc:HGNC:478]	1			AMY2B
ANAPC1	anaphase promoting complex subunit 1 [Source:HGNC Symbol;Acc:HGNC:19988]	1			ANAPC1
ANAPC4	anaphase promoting complex subunit 4 [Source:HGNC Symbol;Acc:HGNC:19990]	1			ANAPC4
ANGPTL6	angiopoietin like 6 [Source:HGNC Symbol;Acc:HGNC:23140]	1			ANGPTL6
ANK3	ankyrin 3 [Source:HGNC Symbol;Acc:HGNC:494]	1			ANK3
ANKRD17	ankyrin repeat domain 17 [Source:HGNC Symbol;Acc:HGNC:23575]	1			ANKRD17
ANKRD18A	ankyrin repeat domain 18A [Source:HGNC Symbol;Acc:HGNC:23643]	1			ANKRD18A
ANKRD18B	ankyrin repeat domain 18B [Source:HGNC Symbol;Acc:HGNC:23644]	1			ANKRD18B
ANKRD20A7P	ankyrin repeat domain 20 family member A7, pseudogene [Source:HGNC Symbol;Acc:HGNC:31980]	1			ANKRD20A7P
ANKRD23	ankyrin repeat domain 23 [Source:HGNC Symbol;Acc:HGNC:24470]	1			ANKRD23
ANKRD24	ankyrin repeat domain 24 [Source:HGNC Symbol;Acc:HGNC:29424]	1			ANKRD24
ANKRD31	ankyrin repeat domain 31 [Source:HGNC Symbol;Acc:HGNC:26853]	1			ANKRD31
ANKRD32		1			ANKRD32
ANKRD36BP2	ankyrin repeat domain 36B pseudogene 2 [Source:HGNC Symbol;Acc:HGNC:33607]	1			ANKRD36BP2
ANKRD54	ankyrin repeat domain 54 [Source:HGNC Symbol;Acc:HGNC:25185]	1			ANKRD54
ANKRD6	ankyrin repeat domain 6 [Source:HGNC Symbol;Acc:HGNC:17280]	1			ANKRD6
ANKRD65	ankyrin repeat domain 65 [Source:HGNC Symbol;Acc:HGNC:42950]	1			ANKRD65
ANO7P1		1			ANO7P1
ANO9	anoctamin 9 [Source:HGNC Symbol;Acc:HGNC:20679]	1			ANO9
ANXA4	annexin A4 [Source:HGNC Symbol;Acc:HGNC:542]	1			ANXA4
AP000221.1	novel transcript	1			AP000221.1
AP000230.1		1			AP000230.1
AP000253.1	novel transcript	1			AP000253.1
AP000322.53		1			AP000322.53
AP000344.3	pseudogene similar to rat RGD1563782 protein	1			AP000344.3
AP000344.4	MAD1 mitotic arrest deficient-like 1 (yeast)(MAD1L1) pseudogene	1			AP000344.4
AP000640.2	novel transcript	1			AP000640.2
AP000662.9		1			AP000662.9
AP000889.1	MOB1, Mps One Binder kinase activator-like 3 (yeast) (MOBKL3) pseudogene	1			AP000889.1
AP001258.4		1			AP001258.4
AP001412.1	novel transcript, antisense to DSCR3	1			AP001412.1
AP001469.9		1			AP001469.9
AP001619.2	novel transcript	1			AP001619.2
AP001625.6		1			AP001625.6
AP001626.1	novel transcript	1			AP001626.1
AP001626.2		1			AP001626.2
AP003068.18		1			AP003068.18
AP005530.2		1			AP005530.2
AP006621.9		1			AP006621.9
AP1G1	adaptor related protein complex 1 subunit gamma 1 [Source:HGNC Symbol;Acc:HGNC:555]	1			AP1G1
AP1G2	adaptor related protein complex 1 subunit gamma 2 [Source:HGNC Symbol;Acc:HGNC:556]	1			AP1G2
AP3M2	adaptor related protein complex 3 subunit mu 2 [Source:HGNC Symbol;Acc:HGNC:570]	1			AP3M2
AP4B1	adaptor related protein complex 4 subunit beta 1 [Source:HGNC Symbol;Acc:HGNC:572]	1			AP4B1
APOBEC3D	apolipoprotein B mRNA editing enzyme catalytic subunit 3D [Source:HGNC Symbol;Acc:HGNC:17354]	1			APOBEC3D
APOBEC3F	apolipoprotein B mRNA editing enzyme catalytic subunit 3F [Source:HGNC Symbol;Acc:HGNC:17356]	1			APOBEC3F
APOBEC3G	apolipoprotein B mRNA editing enzyme catalytic subunit 3G [Source:HGNC Symbol;Acc:HGNC:17357]	1			APOBEC3G
APOBEC3H	apolipoprotein B mRNA editing enzyme catalytic subunit 3H [Source:HGNC Symbol;Acc:HGNC:24100]	1			APOBEC3H
APTX	aprataxin [Source:HGNC Symbol;Acc:HGNC:15984]	1			APTX
AQP10	aquaporin 10 [Source:HGNC Symbol;Acc:HGNC:16029]	1			AQP10
AQP3	aquaporin 3 (Gill blood group) [Source:HGNC Symbol;Acc:HGNC:636]	1			AQP3
ARAP1	ArfGAP with RhoGAP domain, ankyrin repeat and PH domain 1 [Source:HGNC Symbol;Acc:HGNC:16925]	1			ARAP1
ARFGEF1	ADP ribosylation factor guanine nucleotide exchange factor 1 [Source:HGNC Symbol;Acc:HGNC:15772]	1			ARFGEF1
ARFIP2	ADP ribosylation factor interacting protein 2 [Source:HGNC Symbol;Acc:HGNC:17160]	1			ARFIP2
ARGFXP1	arginine-fifty homeobox pseudogene 1 [Source:HGNC Symbol;Acc:HGNC:17252]	1			ARGFXP1
ARHGAP18	Rho GTPase activating protein 18 [Source:HGNC Symbol;Acc:HGNC:21035]	1			ARHGAP18
ARHGAP26	Rho GTPase activating protein 26 [Source:HGNC Symbol;Acc:HGNC:17073]	1			ARHGAP26
ARHGAP27	Rho GTPase activating protein 27 [Source:HGNC Symbol;Acc:HGNC:31813]	1			ARHGAP27
ARHGAP32	Rho GTPase activating protein 32 [Source:HGNC Symbol;Acc:HGNC:17399]	1			ARHGAP32
ARHGAP8	Rho GTPase activating protein 8 [Source:HGNC Symbol;Acc:HGNC:677]	1			ARHGAP8
ARHGEF16	Rho guanine nucleotide exchange factor 16 [Source:HGNC Symbol;Acc:HGNC:15515]	1			ARHGEF16
ARHGEF26-AS1	ARHGEF26 antisense RNA 1 [Source:HGNC Symbol;Acc:HGNC:41048]	1			ARHGEF26-AS1
ARHGEF34P	Rho guanine nucleotide exchange factor 34, pseudogene [Source:HGNC Symbol;Acc:HGNC:38086]	1			ARHGEF34P
ARHGEF38	Rho guanine nucleotide exchange factor 38 [Source:HGNC Symbol;Acc:HGNC:25968]	1			ARHGEF38
ARHGEF38-IT1	ARHGEF38 intronic transcript 1 [Source:HGNC Symbol;Acc:HGNC:41483]	1			ARHGEF38-IT1
ARHGEF4	Rho guanine nucleotide exchange factor 4 [Source:HGNC Symbol;Acc:HGNC:684]	1			ARHGEF4
ARHGEF5	Rho guanine nucleotide exchange factor 5 [Source:HGNC Symbol;Acc:HGNC:13209]	1			ARHGEF5
ARL16	ADP ribosylation factor like GTPase 16 [Source:HGNC Symbol;Acc:HGNC:27902]	1			ARL16
ARL4P		1			ARL4P
ARL5B-AS1		1			ARL5B-AS1
ARMC4P1	armadillo repeat containing 4 pseudogene 1 [Source:HGNC Symbol;Acc:HGNC:44937]	1			ARMC4P1
ARRDC1	arrestin domain containing 1 [Source:HGNC Symbol;Acc:HGNC:28633]	1			ARRDC1
ARSA	arylsulfatase A [Source:HGNC Symbol;Acc:HGNC:713]	1			ARSA
ARSD	arylsulfatase D [Source:HGNC Symbol;Acc:HGNC:717]	1			ARSD
ARSH	arylsulfatase family member H [Source:HGNC Symbol;Acc:HGNC:32488]	1			ARSH
ASAH2	N-acylsphingosine amidohydrolase 2 [Source:HGNC Symbol;Acc:HGNC:18860]	1			ASAH2
ASAH2B	N-acylsphingosine amidohydrolase 2B [Source:HGNC Symbol;Acc:HGNC:23456]	1			ASAH2B
ASB14	ankyrin repeat and SOCS box containing 14 [Source:HGNC Symbol;Acc:HGNC:19766]	1			ASB14
ASB16	ankyrin repeat and SOCS box containing 16 [Source:HGNC Symbol;Acc:HGNC:19768]	1			ASB16
ASCL5	achaete-scute family bHLH transcription factor 5 [Source:HGNC Symbol;Acc:HGNC:33169]	1			ASCL5
ASH1L-AS1	ASH1L antisense RNA 1 [Source:HGNC Symbol;Acc:HGNC:44146]	1			ASH1L-AS1
ASS1P2	argininosuccinate synthetase 1 pseudogene 2 [Source:HGNC Symbol;Acc:HGNC:765]	1			ASS1P2
[truncated: 8,070 more rows]

## Sheet: Signature
Human motile cilia associated signature and evidence
Table overview Each sgnature gene (rows) has been given evidence based on 1) literature, 2) relevent databases (CilDB & CentrosomeDB) and the 3) human protein atlas (protein staitning in bronchus and fallopian tube, and expression across different tissues).
Literature (gene colour) : Each gene is colour based on the type of evidence found in the literature in the context of cilia. 1) In grey studies provide encoded protein localization in cilia. 2) In green, studies showed cilia/centrosomal association without localization experiments. 3) In orange, no ciliary evidence was found for these genes
Human protein atlas (Staining and gene expression): Encoded proteins of signature genes were examined for their positive staining cilia/centrosomal localization in the bronchus and fallopian tube. Cases of non-specific stainging have been taken into account. Expression patterns of signature genes have been examined for FOXJ1 like expression or associated with known motile ciliated tissues (brian,…
Human protein atlas (gene confidence): 1) High confidence (Motile cilia tissue associated), encoded protein postively stain for cilia/centrosome in atleast one tissue without non-specific staining and expressed highly in any motile ciliated tissue (brain, lung, male tissue, female tissue) of the human protein atlas. 2) High confidence (FOXJ1 associated), encoded protein postively stain for cilia/…
Ensembl ID	Gene description	Gene symbol	Evidence (PMID or PMCID)	Literature (localization & function)	Databases (Human)				Human protien atlas
									Confidence	Bronchus			Fallopian tube			Motile cilia tissue associated gene expression	FOXJ1 gene expression profile
					CentrosomeDB	CilDB (number of evidence)	SysCilia	CiliCarta		Cilia	Centrosomal	Non-specific	Cilia	Centrosomal	Non-specific
ENSG00000165695	adenylate kinase 8	AK8	21746835	Cilia-association		4	SysCilia	CiliaCarta	Medium confidence	Positive stain	Unsure	Non-specific	Positive stain	Unsure	Non-specific	Non-associated	Non-associated
ENSG00000186471	A-kinase anchoring protein 14	AKAP14	12475942	Axoneme		3		CiliaCarta	High confidence (FOXJ1 associated)	Positive stain	Positive stain	Non-specific	Positive stain	Positive stain	Non-specific	Associated	Associated
ENSG00000155749	amyotrophic lateral sclerosis 2 chromosome region 12	ALS2CR12	21402173	Cilia		1			No data	NA	NA	NA	NA	NA	NA	Associated	Non-associated
ENSG00000118492	androglobin	ADGB	PMC6297935	Spermatogenesis		2		CiliaCarta	High confidence (FOXJ1 associated)	Positive stain	Unsure	No stain	Positive stain	Unsure	No stain	Associated	Associated
ENSG00000153930	ankyrin repeat and fibronectin type III domain containing 1	ANKFN1	20428338	Cilia-association		1			High confidence (Motile cilia tissue associated)	Positive stain	Positive stain	No stain	Positive stain	Positive stain	No stain	Associated	Non-associated
ENSG00000206199	ankyrin repeat and ubiquitin domain containing 1	ANKUB1	20428338	Cilia-association		1			Medium confidence	Positive stain	Positive stain	Non-specific	Positive stain	Positive stain	Non-specific	Associated	Associated
ENSG00000173627	apolipoprotein B mRNA editing enzyme catalytic polypeptide like 4	APOBEC4	31095607	Cilia-association		3		CiliaCarta	High confidence (Motile cilia tissue associated)	Positive stain	Positive stain	No stain	Positive stain	Positive stain	No stain	Associated	Non-associated
ENSG00000118690	armadillo repeat containing 2	ARMC2	30686508	Cilia assmebly		2			High confidence (Motile cilia tissue associated)	Positive stain	Positive stain	No stain	Positive stain	Positive stain	No stain	Associated	Non-associated
ENSG00000165309	armadillo repeat containing 3	ARMC3	31095607	Cila base		2		CiliaCarta	High confidence (FOXJ1 associated)	Positive stain	Positive stain	No stain	Positive stain	Positive stain	No stain	Associated	Associated
ENSG00000169126	armadillo repeat containing 4	ARMC4	23849778	Cilia assmebly - Docking complex		4		CiliaCarta	High confidence (FOXJ1 associated)	Positive stain	Positive stain	No stain	Positive stain	Positive stain	No stain	Associated	Associated
ENSG00000165923	ATP/GTP binding protein like 2	AGBL2	23085998	Cila base - Basal body		3		CiliaCarta	Unsure	NA	NA	NA	Positive stain	Unsure	NA	Non-associated	Non-associated
ENSG00000119636	basal body orientation factor 1	BBOF1	23900544	Cila base - Basal body	Centrosome	3		CiliaCarta	Medium confidence	No stain	Positive stain	Non-specific	No stain	Positive stain	Non-specific	Associated	Non-associated
ENSG00000137707	BTG anti-proliferation factor 4	BTG4	25660503	Cell cycle					No data	NA	NA	NA	NA	NA	NA	Associated	Non-associated
ENSG00000128536	cadherin related family member 3	CDHR3	28472984	Cell-cell adhesion		3		CiliaCarta	High confidence (Motile cilia tissue associated)	Positive stain	Positive stain	No stain	Positive stain	Positive stain	No stain	Associated	Non-associated
ENSG00000187492	cadherin related family member 4	CDHR4	27588449	Cell-cell adhesion					High confidence (Motile cilia tissue associated)	Positive stain	Positive stain	No stain	Positive stain	Positive stain	No stain	Associated	Non-associated
ENSG00000152611	calcyphosine like	CAPSL	24739965	Cilia-association		4		CiliaCarta	High confidence (FOXJ1 associated)	Positive stain	Positive stain	No stain	Positive stain	Positive stain	No stain	Associated	Associated
ENSG00000118307	cancer susceptibility 1	CASC1	21953912	Dynein arm - Inner dynein arm		3		CiliaCarta	High confidence (Motile cilia tissue associated)	Positive stain	No stain	No stain	Positive stain	Positive stain	No stain	Associated	Non-associated
ENSG00000177640	cancer susceptibility 2	CASC2	PMC3555842	Cilia-association					No data	NA	NA	NA	NA	NA	NA	NA	NA
ENSG00000174898	cation channel sperm associated auxiliary subunit delta	CATSPERD	24270791	Spermatogenesis	Centrosome	1		CiliaCarta	Unsure	No stain	No stain	No stain	No stain	No stain	No stain	Associated	Non-associated
ENSG00000157330	chromosome 1 open reading frame 158	C1orf158	20428338	Cilia-association		5			No data	NA	NA	NA	NA	NA	NA	Associated	Non-associated
ENSG00000163263	chromosome 1 open reading frame 189	C1orf189	26168773	Cilia-association		1			Medium confidence	Positive stain	Positive stain	No stain	Positive stain	Positive stain	No stain	Non-associated	Non-associated
ENSG00000179902	chromosome 1 open reading frame 194	C1orf194	31095607	Cilia-association		2		CiliaCarta	High confidence (FOXJ1 associated)	Positive stain	Positive stain	No stain	Positive stain	Positive stain	No stain	Associated	Associated
ENSG00000162598	chromosome 1 open reading frame 87	C1orf87	28282151	Cilia tip		5			High confidence (Motile cilia tissue associated)	Positive stain	Positive stain	No stain	Positive stain	Positive stain	No stain	Associated	Non-associated
ENSG00000176236	chromosome 10 open reading frame 111	C10orf111							No data	NA	NA	NA	NA	NA	NA	NA	NA
ENSG00000176029	chromosome 11 open reading frame 16	C11orf16	12169685	Cilia-association		3			No data	NA	NA	NA	NA	NA	NA	Associated	Associated
ENSG00000183644	chromosome 11 open reading frame 88	C11orf88	27444420	Cilia-association		2		CiliaCarta	No data	NA	NA	NA	NA	NA	NA	Associated	Associated
ENSG00000257057	chromosome 11 open reading frame 97	C11orf97	28666954	Cila base - Basal body					No data	NA	NA	NA	NA	NA	NA	Associated	Non-associated
ENSG00000166246	chromosome 16 open reading frame 71	C16orf71	31095607	Cilia-association		1		CiliaCarta	High confidence (FOXJ1 associated)	Positive stain	Positive stain	No stain	Positive stain	Positive stain	No stain	Associated	Associated
ENSG00000173557	chromosome 2 open reading frame 70	C2orf70	24794867	Cilia-association		1			High confidence (Motile cilia tissue associated)	Positive stain	Positive stain	No stain	Positive stain	Positive stain	No stain	Associated	Non-associated
ENSG00000177994	chromosome 2 open reading frame 73	C2orf73	31095607	Cilia-association		2		CiliaCarta	Medium confidence	Positive stain	Positive stain	Non-specific	Positive stain	Positive stain	Non-specific	Associated	Non-associated
ENSG00000159239	chromosome 2 open reading frame 81	C2orf81	23300604	Cilia-association					No data	NA	NA	NA	NA	NA	NA	NA	NA
ENSG00000124237	chromosome 20 open reading frame 85	C20orf85	30149579	Cilia-association		3		CiliaCarta	High confidence (Motile cilia tissue associated)	Positive stain	Positive stain	No stain	Positive stain	Positive stain	No stain	Associated	Non-associated
ENSG00000169314	chromosome 22 open reading frame 15	C22orf15	20428338	Cilia-association					No data	NA	NA	NA	NA	NA	NA	Associated	Non-associated
ENSG00000163689	chromosome 3 open reading frame 67	C3orf67	23300604	Cilia-association					No data	NA	NA	NA	NA	NA	NA	Associated	Non-associated
ENSG00000205129	chromosome 4 open reading frame 47	C4orf47	25074808	Cytoplasm		1			Medium confidence	Positive stain	Positive stain	Non-specific	Positive stain	Positive stain	Non-specific	Non-associated	Non-associated
ENSG00000215217	chromosome 5 open reading frame 49	C5orf49	29257953	Cila base		2		CiliaCarta	High confidence (Motile cilia tissue associated)	Positive stain	Positive stain	No stain	Positive stain	Positive stain	No stain	Associated	Non-associated
ENSG00000112539	chromosome 6 open reading frame 118	C6orf118	16809635	Cilia-association		2		CiliaCarta	Medium confidence	Positive stain	Positive stain	Non-specific	Positive stain	Positive stain	Non-specific	Non-associated	Non-associated
ENSG00000164746	chromosome 7 open reading frame 57	C7orf57	31095607	Cilia-association		3		CiliaCarta	High confidence (FOXJ1 associated)	Positive stain	Positive stain	No stain	Positive stain	Positive stain	No stain	Associated	Associated
ENSG00000160345	chromosome 9 open reading frame 116	C9orf116	29257953	Cilia		4		CiliaCarta	High confidence (Motile cilia tissue associated)	Positive stain	Positive stain	No stain	Positive stain	Positive stain	No stain	Associated	Non-associated
ENSG00000204711	chromosome 9 open reading frame 135	C9orf135	20428338	Cilia-association		3		CiliaCarta	High confidence (Motile cilia tissue associated)	Positive stain	No stain	No stain	Positive stain	Positive stain	No stain	Associated	Non-associated
ENSG00000164972	chromosome 9 open reading frame 24	C9orf24	28601408	Cilia assmebly		3		CiliaCarta	High confidence (Motile cilia tissue associated)	No stain	No stain	x1	No stain	Positive stain	x1	Associated	Non-associated
ENSG00000163885	cilia and flagella associated protein 100	CFAP100	29257953	Cilia		3	SysCilia	CiliaCarta	High confidence (FOXJ1 associated)	Positive stain	Positive stain	No stain	Positive stain	Positive stain	No stain	Associated	Associated
ENSG00000188931	cilia and flagella associated protein 126	CFAP126	28264821	Cilia		3		CiliaCarta	High confidence (FOXJ1 associated)	Positive stain	Positive stain	No stain	Positive stain	Positive stain	No stain	Associated	Associated
ENSG00000160401	cilia and flagella associated protein 157	CFAP157	27965440	Cila base - Basal body		3		CiliaCarta	High confidence (FOXJ1 associated)	Positive stain	Positive stain	No stain	Positive stain	Positive stain	No stain	Associated	Associated
ENSG00000156206	cilia and flagella associated protein 161	CFAP161	20428338	Cilia-association		3		CiliaCarta	Medium confidence	Positive stain	Positive stain	Non-specific	Positive stain	Positive stain	Non-specific	Associated	Associated
ENSG00000272514	cilia and flagella associated protein 206	CFAP206	20428338	Cilia-association		3			High confidence (Motile cilia tissue associated)	Positive stain	Positive stain	Non-specific	Positive stain	Positive stain	Non-specific	Associated	Non-associated
ENSG00000197826	cilia and flagella associated protein 299	CFAP299	29257953	Cilia		2		CiliaCarta	Medium confidence	NA	NA	NA	Positive stain	Positive stain	Non-specific	Associated	Non-associated
ENSG00000137691	cilia and flagella associated protein 300	CFAP300	29727692	Cilia assmebly		3		CiliaCarta	High confidence (Motile cilia tissue associated)	Positive stain	Positive stain	No stain	Positive stain	Positive stain	No stain	Associated	Non-associated
ENSG00000197748	cilia and flagella associated protein 43	CFAP43	29449551	Axoneme		3		CiliaCarta	No data	NA	NA	NA	NA	NA	NA	Associated	Associated
ENSG00000213085	cilia and flagella associated protein 45	CFAP45	30191714	Nuclear		3		CiliaCarta	High confidence (FOXJ1 associated)	Positive stain	Unsure	Non-specific	Positive stain	Positive stain	Non-specific	Associated	Associated
ENSG00000171811	cilia and flagella associated protein 46	CFAP46	20428338	Cilia-association		2		CiliaCarta	Medium confidence	Positive stain	Positive stain	Non-specific	Positive stain	Positive stain	Non-specific	Associated	Non-associated
ENSG00000205081	cilia and flagella associated protein 47	CFAP47							No data	NA	NA	NA	NA	NA	NA	NA	NA
ENSG00000166596	cilia and flagella associated protein 52	CFAP52	20428338	Cilia-association		3		CiliaCarta	High confidence (FOXJ1 associated)	Positive stain	Positive stain	No stain	Positive stain	Positive stain	No stain	Associated	Associated
ENSG00000172361	cilia and flagella associated protein 53	CFAP53	28621423	Centrosomal - Centriole		4		CiliaCarta	High confidence (FOXJ1 associated)	Positive stain	Positive stain	No stain	Positive stain	Positive stain	No stain	Associated	Associated
ENSG00000188596	cilia and flagella associated protein 54	CFAP54	26224312	Central apparatus				CiliaCarta	High confidence (Motile cilia tissue associated)	Positive stain	Positive stain	No stain	Positive stain	Positive stain	No stain	Associated	Non-associated
ENSG00000243710	cilia and flagella associated protein 57	CFAP57	29687140	Cilia-association					High confidence (FOXJ1 associated)	Positive stain	Positive stain	No stain	Positive stain	Positive stain	No stain	Associated	Associated
ENSG00000120051	cilia and flagella associated protein 58	CFAP58	20428338	Cilia-association		3		CiliaCarta	High confidence (Motile cilia tissue associated)	Positive stain	No stain	No stain	Positive stain	No stain	No stain	Associated	Non-associated
ENSG00000089101	cilia and flagella associated protein 61	CFAP61	28282151	Cilia		4		CiliaCarta	Medium confidence	Positive stain	Positive stain	Non-specific	Positive stain	Positive stain	Non-specific	Associated	Non-associated
ENSG00000181378	cilia and flagella associated protein 65	CFAP65	25074808	Centrosomal - Centriole				CiliaCarta	High confidence (FOXJ1 associated)	Positive stain	Positive stain	Non-specific	Positive stain	Positive stain	Non-specific	Associated	Associated
ENSG00000156042	cilia and flagella associated protein 70	CFAP70	30158508	Dynein arm - Outer dynein arm		4		CiliaCarta	High confidence (FOXJ1 associated)	Positive stain	Positive stain	No stain	Positive stain	Positive stain	No stain	Associated	Associated
ENSG00000142609	cilia and flagella associated protein 74	CFAP74	20428338	Cilia-association		2		CiliaCarta	High confidence (Motile cilia tissue associated)	Positive stain	Positive stain	No stain	Positive stain	Positive stain	No stain	Associated	Non-associated
ENSG00000188523	cilia and flagella associated protein 77	CFAP77	28282151	Cilia		1		CiliaCarta	High confidence (FOXJ1 associated)	Positive stain	Positive stain	No stain	Positive stain	Positive stain	No stain	Associated	Associated
ENSG00000206113	cilia and flagella associated protein 99	CFAP99	27444420	Cilia-association					No data	NA	NA	NA	NA	NA	NA	Associated	Non-associated
ENSG00000183346	ciliary associated calcium binding coiled-coil 1	CABCOCO1	26990073	Cila base - Basal body	Centrosome	3		CiliaCarta	High confidence (FOXJ1 associated)	Positive stain	Unsure	No stain	Positive stain	Unsure	No stain	Associated	Associated
ENSG00000158428	ciliogenesis associated TTC17 interacting protein	CATIP	24475127	Cytoskeleton		2			High confidence (Motile cilia tissue associated)	Positive stain	Positive stain	Non-specific	Positive stain	Positive stain	Non-specific	Associated	Non-associated
ENSG00000103021	coiled-coil domain containing 113	CCDC113	25074808	Centrosomal		2		CiliaCarta	Medium confidence	Positive stain	Positive stain	Non-specific	Positive stain	Positive stain	Non-specific	Associated	Non-associated
ENSG00000105479	coiled-coil domain containing 114	CCDC114	23261303	Cilia assmebly - Docking complex		5	SysCilia	CiliaCarta	High confidence (Motile cilia tissue associated)	Positive stain	Positive stain	No stain	Positive stain	Positive stain	No stain	Associated	Non-associated
ENSG00000244607	coiled-coil domain containing 13	CCDC13	24816561	Cila base - Basal body		1		CiliaCarta	High confidence (Motile cilia tissue associated)	Positive stain	Positive stain	Non-specific	Positive stain	Positive stain	Non-specific	Associated	Non-associated
ENSG00000135205	coiled-coil domain containing 146	CCDC146	25074808	Centrosomal - Centriolar satellite		3		CiliaCarta	Medium confidence	Positive stain	No stain	No stain	Positive stain	Positive stain	No stain	Non-associated	Non-associated
ENSG00000153237	coiled-coil domain containing 148	CCDC148	22558177	Cilia-association					Medium confidence	Positive stain	Positive stain	Non-specific	Positive stain	Positive stain	Non-specific	Associated	Non-associated
ENSG00000198003	coiled-coil domain containing 151	CCDC151	25192045	Cilia assmebly		4		CiliaCarta	High confidence (Motile cilia tissue associated)	Positive stain	Positive stain	No stain	Positive stain	Positive stain	No stain	Associated	Non-associated
ENSG00000248712	coiled-coil domain containing 153	CCDC153	27914912	Cilia-association		3			High confidence (Motile cilia tissue associated)	No stain	No stain	Non-specific	No stain	Positive stain	Non-specific	Associated	Non-associated
ENSG00000187860	coiled-coil domain containing 157	CCDC157	28203405	Cilia-association					Medium confidence	Positive stain	Positive stain	Non-specific	Positive stain	Positive stain	Non-specific	Associated	Non-associated
ENSG00000120262	coiled-coil domain containing 170	CCDC170	29257953	Cila base		4		CiliaCarta	High confidence (Motile cilia tissue associated)	Positive stain	Positive stain	No stain	Positive stain	Positive stain	No stain	Associated	Non-associated
ENSG00000154479	coiled-coil domain containing 173	CCDC173	28282151	Axoneme		3		CiliaCarta	High confidence (FOXJ1 associated)	Positive stain	Positive stain	No stain	Positive stain	Positive stain	No stain	Associated	Associated
ENSG00000197816	coiled-coil domain containing 180	CCDC180	31092556	Central apparatus		2			No data	NA	NA	NA	NA	NA	NA	Associated	Non-associated
ENSG00000159214	coiled-coil domain containing 24	CCDC24	26947080	Cilia-association		1			High confidence (Motile cilia tissue associated)	No stain	Positive stain	No stain	No stain	Positive stain	No stain	Associated	Non-associated
ENSG00000186409	coiled-coil domain containing 30	CCDC30	26947080	Cilia-association					Medium confidence	Positive stain	Positive stain	Non-specific	Positive stain	Positive stain	Non-specific	Non-associated	Non-associated
ENSG00000140481	coiled-coil domain containing 33	CCDC33	29180514	Axoneme		2		CiliaCarta	No data	NA	NA	NA	NA	NA	NA	Associated	Associated
ENSG00000141519	coiled-coil domain containing 40	CCDC40	21131974	Cilia assmebly - Dynein regulatory complex		3	SysCilia	CiliaCarta	High confidence (Motile cilia tissue associated)	Positive stain	Positive stain	No stain	Positive stain	Positive stain	No stain	Associated	Non-associated
ENSG00000183273	coiled-coil domain containing 60	CCDC60	26947080	Cilia-association	Centrosome	3			No data	NA	NA	NA	NA	NA	NA	Associated	Associated
ENSG00000139537	coiled-coil domain containing 65	CCDC65	24094744	Cilia assmebly - Dynein regulatory complex		3		CiliaCarta	High confidence (Motile cilia tissue associated)	Positive stain	No stain	Non-specific	Positive stain	Positive stain	Non-specific	Associated	Non-associated
ENSG00000152076	coiled-coil domain containing 74B	CCDC74B	28340181	Cilia-association		3		CiliaCarta	No data	NA	NA	NA	NA	NA	NA	Associated	Non-associated
ENSG00000149201	coiled-coil domain containing 81	CCDC81	25074808	Centrosomal - Centriolar satellite		3		CiliaCarta	Medium confidence	Positive stain	Positive stain	Non-specific	Positive stain	Positive stain	Non-specific	Associated	Non-associated
ENSG00000173013	coiled-coil domain containing 96	CCDC96	25074808	Centrosomal - Centriolar satellite		3			High confidence (Motile cilia tissue associated)	Positive stain	Positive stain	No stain	Positive stain	Positive stain	No stain	Associated	Non-associated
ENSG00000132259	cyclic nucleotide gated channel alpha 4	CNGA4	23886944	Ion flow		2	SysCilia	CiliaCarta	No data	NA	NA	NA	NA	NA	NA	Associated	Associated
ENSG00000133101	cyclin A1	CCNA1	30152757	Nuclear	Centrosome	3			No data	NA	NA	NA	NA	NA	NA	Associated	Non-associated
ENSG00000197057	death domain containing 1	DTHD1	20428338	Cilia-association		2			No data	NA	NA	NA	NA	NA	NA	Associated	Non-associated
ENSG00000165325	deuterosome assembly protein 1	DEUP1	24296417	Centrosomal - Centriolar multiplication		1			High confidence (Motile cilia tissue associated)	No stain	No stain	Non-specific	Positive stain	Positive stain	Non-specific	Associated	Non-associated
ENSG00000187726	DnaJ heat shock protein family (Hsp40) member B13	DNAJB13	28282151	Radial spokes		3		CiliaCarta	High confidence (FOXJ1 associated)	Positive stain	Unsure	No stain	Positive stain	Unsure	No stain	Associated	Associated
ENSG00000236756	DNAJC9 antisense RNA 1	DNAJC9-AS1							No data	NA	NA	NA	NA	NA	NA	NA	NA
ENSG00000089091	double zinc ribbon and ankyrin repeat domains 1	DZANK1	26485514	Cilia assmebly - Dynein motor 1 complex		2		CiliaCarta	Medium confidence	Positive stain	Positive stain	Non-specific	Positive stain	Positive stain	Non-specific	Non-associated	Non-associated
ENSG00000170959	doublecortin domain containing 1	DCDC1	22159412	Cytoskeleton		2			No data	NA	NA	NA	NA	NA	NA	Associated	Non-associated
ENSG00000170629	DPY19L2 pseudogene 2	DPY19L2P2							No data	NA	NA	NA	NA	NA	NA	NA	NA
ENSG00000133665	DPY30 domain containing 2	DYDC2	27940518	Radial spokes		4		CiliaCarta	High confidence (FOXJ1 associated)	Positive stain	Positive stain	No stain	Positive stain	Positive stain	No stain	Associated	Associated
ENSG00000123977	dynein assembly factor with WD repeats 1	DAW1	21953912	Cilia assmebly		3		CiliaCarta	High confidence (FOXJ1 associated)	Positive stain	Positive stain	Non-specific	Positive stain	Positive stain	Non-specific	Associated	Associated
ENSG00000154099	dynein axonemal assembly factor 1	DNAAF1	21953912	Cilia assmebly	Centrosome	4	SysCilia	CiliaCarta	High confidence (FOXJ1 associated)	Positive stain	Positive stain	No stain	Positive stain	Positive stain	No stain	Associated	Associated
ENSG00000167646	dynein axonemal assembly factor 3	DNAAF3	22387996	Cilia assmebly		4	SysCilia	CiliaCarta	No data	NA	NA	NA	NA	NA	NA	Associated	Non-associated
ENSG00000197653	dynein axonemal heavy chain 10	DNAH10	21953912	Dynein arm - Inner dynein arm, heavy chain			SysCilia	CiliaCarta	High confidence (Motile cilia tissue associated)	Positive stain	Positive stain	No stain	Positive stain	Positive stain	No stain	Associated	Non-associated
ENSG00000174844	dynein axonemal heavy chain 12	DNAH12	21953912	Dynein arm - Inner dynein arm, heavy chain		4		CiliaCarta	High confidence (FOXJ1 associated)	Positive stain	Positive stain	Non-specific	Positive stain	Positive stain	Non-specific	Associated	Associated
ENSG00000183914	dynein axonemal heavy chain 2	DNAH2	21953912	Dynein arm - Inner dynein arm, heavy chain		2	SysCilia	CiliaCarta	High confidence (Motile cilia tissue associated)	Positive stain	Positive stain	No stain	Positive stain	Positive stain	No stain	Associated	Non-associated
ENSG00000115423	dynein axonemal heavy chain 6	DNAH6	21953912	Dynein arm - Inner dynein arm, heavy chain		2	SysCilia	CiliaCarta	High confidence (Motile cilia tissue associated)	Positive stain	Positive stain	No stain	Positive stain	Positive stain	No stain	Associated	Non-associated
ENSG00000007174	dynein axonemal heavy chain 9	DNAH9	21953912	Dynein arm - Outer dynein arm, heavy chain		5		CiliaCarta	High confidence (Motile cilia tissue associated)	Positive stain	Unsure	No stain	Positive stain	Positive stain	No stain	Associated	Non-associated
ENSG00000122735	dynein axonemal intermediate chain 1	DNAI1	21953912	Dynein arm - Outer dynein arm, intermediate chain		5	SysCilia	CiliaCarta	High confidence (FOXJ1 associated)	Positive stain	Positive stain	No stain	Positive stain	Positive stain	No stain	Associated	Associated
ENSG00000171595	dynein axonemal intermediate chain 2	DNAI2	21953912	Dynein arm - Outer dynein arm, intermediate chain		5	SysCilia	CiliaCarta	High confidence (FOXJ1 associated)	Positive stain	Positive stain	No stain	Positive stain	Positive stain	No stain	Associated	Associated
ENSG00000163879	dynein axonemal light intermediate chain 1	DNALI1	21953912	Dynein arm - Inner dynein arm, light chain		5	SysCilia	CiliaCarta	High confidence (Motile cilia tissue associated)	Positive stain	No stain	No stain	Positive stain	No stain	No stain	Associated	Non-associated
ENSG00000168589	dynein light chain roadblock-type 2	DYNLRB2	25205765	Dynein arm - Outer dynein arm, light chain	Centrosome	5		CiliaCarta	No data	NA	NA	NA	NA	NA	NA	Associated	Non-associated
ENSG00000157856	dynein regulatory complex subunit 1	DRC1	23354437	Cilia assmebly - Dynein regulatory complex		3	SysCilia	CiliaCarta	No data	NA	NA	NA	NA	NA	NA	Associated	Associated
ENSG00000171962	dynein regulatory complex subunit 3	DRC3	28630322	Cilia assmebly - Dynein regulatory complex		4		CiliaCarta	High confidence (Motile cilia tissue associated)	Positive stain	Positive stain	No stain	Positive stain	Positive stain	No stain	Associated	Non-associated
ENSG00000159625	dynein regulatory complex subunit 7	DRC7	28630322	Cilia assmebly - Dynein regulatory complex		4		CiliaCarta	No data	NA	NA	NA	NA	NA	NA	Associated	Non-associated
ENSG00000034239	EF-hand calcium binding domain 1	EFCAB1	29257953	Cilia		3		CiliaCarta	High confidence (FOXJ1 associated)	Positive stain	Positive stain	No stain	Positive stain	Positive stain	No stain	Associated	Associated
ENSG00000185055	EF-hand calcium binding domain 10	EFCAB10	26947080	Cilia-association					High confidence (Motile cilia tissue associated)	Positive stain	Positive stain	Non-specific	Positive stain	Positive stain	Non-specific	Associated	Non-associated
ENSG00000172771	EF-hand calcium binding domain 12	EFCAB12	28203405	Cilia-association		3		CiliaCarta	Medium confidence	Positive stain	Positive stain	Non-specific	Positive stain	Positive stain	Non-specific	Associated	Non-associated
ENSG00000186976	EF-hand calcium binding domain 6	EFCAB6	28203405	Cilia-association		3			No data	NA	NA	NA	NA	NA	NA	Associated	Non-associated
ENSG00000096093	EF-hand domain containing 1	EFHC1	15670853	Axoneme		5	SysCilia	CiliaCarta	Medium confidence	Positive stain	Positive stain	Non-specific	Positive stain	Positive stain	Non-specific	Non-associated	Non-associated
ENSG00000183690	EF-hand domain containing 2	EFHC2	29180514	Axoneme		4		CiliaCarta	Medium confidence	No stain	Positive stain	Non-specific	No stain	Positive stain	Non-specific	Non-associated	Non-associated
ENSG00000163576	EF-hand domain family member B	EFHB	30481768	Cilia-association		2			No data	NA	NA	NA	NA	NA	NA	Associated	Non-associated
ENSG00000151023	enkurin, TRPC channel interacting protein	ENKUR	29257953	Cila base - Basal body		5		CiliaCarta	High confidence (Motile cilia tissue associated)	Positive stain	Positive stain	No stain	Positive stain	Positive stain	No stain	Associated	Non-associated
ENSG00000203734	epithelial cell transforming 2 like	ECT2L	25139857	Cilia-association					High confidence (Motile cilia tissue associated)	NA	NA	NA	Positive stain	Positive stain	NA	Associated	Non-associated
ENSG00000186973	family with sequence similarity 183 member A	FAM183A	30279523	Motility					High confidence (FOXJ1 associated)	Positive stain	Positive stain	No stain	Positive stain	Positive stain	No stain	Associated	Associated
ENSG00000184949	family with sequence similarity 227 member A	FAM227A							Medium confidence	Positive stain	Positive stain	Non-specific	Positive stain	Positive stain	Non-specific	Associated	Non-associated
ENSG00000153347	family with sequence similarity 81 member B	FAM81B	24472183	Cilia-association		3		CiliaCarta	High confidence (Motile cilia tissue associated)	No stain	Positive stain	No stain	No stain	Positive stain	No stain	Associated	Non-associated
ENSG00000161040	F-box and leucine rich repeat protein 13	FBXL13	28630322	Cilia assmebly - Dynein regulatory complex		1			Medium confidence	No stain	Positive stain	Non-specific	No stain	Positive stain	Non-specific	Non-associated	Non-associated
ENSG00000171931	F-box and WD repeat domain containing 10	FBXW10	27444420	Cilia-association					No data	NA	NA	NA	NA	NA	NA	Associated	Non-associated
ENSG00000141665	F-box protein 15	FBXO15	20428338	Cilia-association		3		CiliaCarta	No data	NA	NA	NA	NA	NA	NA	Associated	Non-associated
ENSG00000170324	FERM and PDZ domain containing 2	FRMPD2							No data	NA	NA	NA	NA	NA	NA	Non-associated	Non-associated
ENSG00000203780	fibronectin type III and ankyrin repeat domains 1	FANK1	27914912	Cilia		4		CiliaCarta	No data	NA	NA	NA	NA	NA	NA	Associated	Non-associated
ENSG00000125531	fibronectin type III domain containing 11	FNDC11	20428338	Cilia-association		1			No data	NA	NA	NA	NA	NA	NA	Associated	Non-associated
ENSG00000142621	forkhead associated phosphopeptide binding domain 1	FHAD1	27444420	Cilia-association		2			High confidence (FOXJ1 associated)	Positive stain	Positive stain	No stain	Positive stain	Positive stain	No stain	Associated	Associated
ENSG00000129654	forkhead box J1	FOXJ1	30152757	Nuclear	Centrosome	3	SysCilia	CiliaCarta	High confidence (FOXJ1 associated)	Positive stain	Positive stain	No stain	Positive stain	Positive stain	No stain	Associated	Associated
ENSG00000157423	HYDIN, axonemal central pair apparatus protein	HYDIN	17296796	Central apparatus		3	SysCilia	CiliaCarta	High confidence (Motile cilia tissue associated)	NA	NA	NA	Positive stain	Positive stain	NA	Associated	Non-associated
ENSG00000091181	interleukin 5 receptor subunit alpha	IL5RA	20428338	Cilia-association		2			No data	NA	NA	NA	NA	NA	NA	Associated	Non-associated
ENSG00000164675	IQ motif and ubiquitin domain containing	IQUB	21289087	Cilia		3		CiliaCarta	No data	NA	NA	NA	NA	NA	NA	Associated	Non-associated
ENSG00000166578	IQ motif containing D	IQCD	29257953	Cilia		2		CiliaCarta	High confidence (Motile cilia tissue associated)	No stain	Positive stain	No stain	No stain	Positive stain	No stain	Associated	Non-associated
ENSG00000114473	IQ motif containing G	IQCG	27914912	Cytoplasm		3		CiliaCarta	High confidence (Motile cilia tissue associated)	Positive stain	Positive stain	No stain	Positive stain	Positive stain	No stain	Associated	Non-associated
ENSG00000103599	IQ motif containing H	IQCH	15897968	Spermatogenesis				CiliaCarta	High confidence (Motile cilia tissue associated)	Positive stain	Positive stain	Non-specific	Positive stain	Positive stain	Non-specific	Associated	Non-associated
ENSG00000174628	IQ motif containing K	IQCK	24739965	Cilia-association		1		CiliaCarta	Medium confidence	Positive stain	Positive stain	Non-specific	Positive stain	Positive stain	Non-specific	Non-associated	Non-associated
ENSG00000182329	KIAA2012	KIAA2012	28891297	Cilia-association					No data	NA	NA	NA	NA	NA	NA	Associated	Non-associated
ENSG00000186638	kinesin family member 24	KIF24	26290419	Centrosomal - Centriole	Centrosome	1	SysCilia	CiliaCarta	High confidence (Motile cilia tissue associated)	NA	NA	NA	No stain	Positive stain	NA	Associated	Non-associated
ENSG00000152936	lamin tail domain containing 1	LMNTD1	27444420	Cilia-association					Medium confidence	Positive stain	Positive stain	Non-specific	Positive stain	Positive stain	Non-specific	Associated	Non-associated
ENSG00000157578	LCA5L, lebercilin like	LCA5L	PMC3555842	Cilia-association		2			High confidence (FOXJ1 associated)	Positive stain	Positive stain	No stain	Positive stain	Positive stain	No stain	Associated	Associated
ENSG00000165383	leucine rich repeat containing 18	LRRC18	PMC3555842	Cilia-association		3			High confidence (FOXJ1 associated)	Positive stain	Positive stain	No stain	Positive stain	Positive stain	No stain	Associated	Associated
ENSG00000010626	leucine rich repeat containing 23	LRRC23	27914912	Cytoplasm		5		CiliaCarta	High confidence (FOXJ1 associated)	Positive stain	Positive stain	No stain	Positive stain	Positive stain	No stain	Associated	Associated
ENSG00000171757	leucine rich repeat containing 34	LRRC34	28460059	Cilia		4		CiliaCarta	Medium confidence	Positive stain	Positive stain	No stain	Positive stain	Positive stain	No stain	Non-associated	Non-associated
ENSG00000158113	leucine rich repeat containing 43	LRRC43	27444420	Cilia-association		2		CiliaCarta	Medium confidence	Positive stain	Positive stain	Non-specific	Positive stain	Positive stain	Non-specific	Associated	Non-associated
ENSG00000141294	leucine rich repeat containing 46	LRRC46	PMC3555842	Cilia-association		4		CiliaCarta	High confidence (Motile cilia tissue associated)	Positive stain	Positive stain	No stain	Positive stain	Positive stain	No stain	Associated	Non-associated
ENSG00000129295	leucine rich repeat containing 6	LRRC6	23527195	Cilia assmebly		2	SysCilia	CiliaCarta	High confidence (Motile cilia tissue associated)	No stain	Positive stain	No stain	No stain	Positive stain	No stain	Associated	Non-associated
ENSG00000160838	leucine rich repeat containing 71	LRRC71	27444420	Cilia-association		3			No data	NA	NA	NA	NA	NA	NA	Associated	Non-associated
ENSG00000187905	leucine rich repeat containing 74B	LRRC74B	27444420	Cilia-association					Medium confidence	Positive stain	Positive stain	Non-specific	Positive stain	Positive stain	Non-specific	Associated	Associated
ENSG00000155530	leucine rich repeats and guanylate kinase domain containing	LRGUK	25781171	Axoneme - Peri axoneme		3		CiliaCarta	High confidence (Motile cilia tissue associated)	Positive stain	Positive stain	Non-specific	Positive stain	Positive stain	Non-specific	Associated	Non-associated
ENSG00000133640	leucine rich repeats and IQ motif containing 1	LRRIQ1	20428338	Cilia-association		1			Medium confidence	Positive stain	Unsure	Non-specific	No stain	Positive stain	Non-specific	Associated	Non-associated
ENSG00000197980	leucine, glutamate and lysine rich 1	LEKR1							Medium confidence	No stain	No stain	Non-specific	Positive stain	Positive stain	Non-specific	Associated	Non-associated
ENSG00000246016	long intergenic non-protein coding RNA 1513	LINC01513							No data	NA	NA	NA	NA	NA	NA	NA	NA
ENSG00000260259	long intergenic non-protein coding RNA 2166	LINC02166							No data	NA	NA	NA	NA	NA	NA	NA	NA
ENSG00000138400	malate dehydrogenase 1B	MDH1B	17971504	Cilia-association		4		CiliaCarta	High confidence (FOXJ1 associated)	Positive stain	Unsure	No stain	Positive stain	Positive stain	No stain	Associated	Associated
ENSG00000111837	male germ cell associated kinase	MAK	21148103	Cilia assmebly	Centrosome	4	SysCilia	CiliaCarta	No data	NA	NA	NA	NA	NA	NA	Associated	Non-associated
ENSG00000138587	meiosis specific nuclear structural 1	MNS1	22396656	Cilia assmebly - Docking complex		4	SysCilia	CiliaCarta	High confidence (Motile cilia tissue associated)	Positive stain	Unsure	Non-specific	Positive stain	Positive stain	Non-specific	Associated	Non-associated
ENSG00000173838	membrane associated ring-CH-type finger 10	MARCH10	21937444	Cilia assmebly		2			High confidence (Motile cilia tissue associated)	No stain	Positive stain	No stain	No stain	Positive stain	No stain	Associated	Non-associated
ENSG00000181085	mitogen-activated protein kinase 15	MAPK15	29021280	Cila base - Basal body		1			No data	NA	NA	NA	NA	NA	NA	Associated	Non-associated
ENSG00000176601	mitogen-activated protein kinase kinase kinase 19	MAP3K19	27144281	Nuclear		3			No data	NA	NA	NA	NA	NA	NA	Associated	Non-associated
ENSG00000116151	MORN repeat containing 1	MORN1	20808817	Cila base - Basal body		1			Medium confidence	Unsure	Positive stain	Non-specific	Unsure	Positive stain	Non-specific	Non-associated	Non-associated
ENSG00000139714	MORN repeat containing 3	MORN3	25248657	Cytoplasm		4		CiliaCarta	High confidence (Motile cilia tissue associated)	Positive stain	Positive stain	Non-specific	Positive stain	Positive stain	Non-specific	Associated	Non-associated
ENSG00000185681	MORN repeat containing 5	MORN5	29257953	Cilia-association		2		CiliaCarta	No data	NA	NA	NA	NA	NA	NA	Associated	Non-associated
ENSG00000183833	MYCBP associated and testis expressed 1	MAATS1	12223483	Spermatogenesis		4		CiliaCarta	No data	NA	NA	NA	NA	NA	NA	Associated	Non-associated
ENSG00000136449	MYCBP associated protein	MYCBPAP	29257953	Cilia-association		1			High confidence (FOXJ1 associated)	~	Positive stain	No stain	Positive stain	Positive stain	No stain	Associated	Associated
ENSG00000144061	nephrocystin 1	NPHP1	16885411	Cilia base - Transition zone		4	SysCilia	CiliaCarta	Medium confidence	Unsure	Positive stain	Non-specific	Unsure	Positive stain	Non-specific	Non-associated	Non-associated
ENSG00000163491	NIMA related kinase 10	NEK10	29581457	Centrosomal - Centriolar satellite		2			High confidence (Motile cilia tissue associated)	NA	NA	NA	No stain	Positive stain	NA	Associated	Non-associated
ENSG00000114670	NIMA related kinase 11	NEK11	15161910	Nuclear		4		CiliaCarta	Unsure	No stain	No stain	Non-specific	No stain	Positive stain	Non-specific	Non-associated	Non-associated
ENSG00000197168	NIMA related kinase 5	NEK5	25963817	Centrosomal - Centriole					High confidence (Motile cilia tissue associated)	Positive stain	Positive stain	No stain	Positive stain	Positive stain	No stain	Associated	Non-associated
ENSG00000181322	NME/NM23 family member 9	NME9	21953912	Dynein arm - Outer dynein arm, light chain		1			High confidence (Motile cilia tissue associated)	Positive stain	Positive stain	No stain	Positive stain	Positive stain	No stain	Associated	Non-associated
ENSG00000112530	parkin coregulated	PACRG	23351225	Nuclear		5	SysCilia	CiliaCarta	High confidence (Motile cilia tissue associated)	NA	NA	NA	Positive stain	Positive stain	NA	Associated	Associated
ENSG00000185250	peptidylprolyl isomerase like 6	PPIL6	28282151	Radial spokes		4			High confidence (Motile cilia tissue associated)	Positive stain	Positive stain	No stain	Positive stain	Unsure	No stain	Associated	Non-associated
ENSG00000150773	PIH1 domain containing 2	PIH1D2	29741156	Cilia assmebly		3		CiliaCarta	No data	NA	NA	NA	NA	NA	NA	Associated	Non-associated
ENSG00000080572	PIH1 domain containing 3	PIH1D3	28176794	Cilia assmebly		3		CiliaCarta	High confidence (FOXJ1 associated)	No stain	Positive stain	No stain	No stain	Positive stain	No stain	Associated	Associated
ENSG00000173947	primary cilia formation	PIFO	20643351	Golgi-cilia network		4		CiliaCarta	No data	NA	NA	NA	NA	NA	NA	Associated	Non-associated
ENSG00000224383	proline rich 29	PRR29	20428338	Cilia-association		1			No data	NA	NA	NA	NA	NA	NA	Associated	Non-associated
ENSG00000162148	protein phosphatase 1 regulatory subunit 32	PPP1R32	28194645	Axoneme		3			High confidence (FOXJ1 associated)	Positive stain	Positive stain	No stain	Positive stain	Positive stain	No stain	Associated	Associated
ENSG00000178125	protein phosphatase 1 regulatory subunit 42	PPP1R42	23718219	Cila base - Basal body	Centrosome				Medium confidence	Positive stain	Positive stain	Non-specific	Positive stain	Positive stain	Non-specific	Associated	Non-associated
ENSG00000155026	radial spoke head 10 homolog B	RSPH10B	27940518	Radial spokes		3		CiliaCarta	Medium confidence	Positive stain	Positive stain	Non-specific	Positive stain	Positive stain	Non-specific	Associated	Associated
ENSG00000169402	radial spoke head 10 homolog B2	RSPH10B2	27940518	Radial spokes		3		CiliaCarta	Medium confidence	Positive stain	Unsure	Non-specific	Positive stain	Positive stain	Non-specific	Associated	Non-associated
ENSG00000100218	radial spoke head 14 homolog	RSPH14	28282151	Radial spokes		4		CiliaCarta	Medium confidence	Positive stain	Unsure	Non-specific	Positive stain	Positive stain	Non-specific	Associated	Non-associated
ENSG00000172426	radial spoke head 9 homolog	RSPH9	30383886	Radial spokes		4	SysCilia	CiliaCarta	High confidence (FOXJ1 associated)	Positive stain	Unsure	No stain	Positive stain	Unsure	No stain	Associated	Associated
ENSG00000160188	radial spoke head component 1	RSPH1	24518672	Radial spokes		4	SysCilia	CiliaCarta	High confidence (FOXJ1 associated)	Positive stain	Unsure	No stain	Positive stain	Unsure	No stain	Associated	Associated
ENSG00000111834	radial spoke head component 4A	RSPH4A	19200523	Radial spokes		3	SysCilia	CiliaCarta	High confidence (FOXJ1 associated)	Positive stain	Unsure	No stain	Positive stain	Unsure	No stain	Associated	Associated
ENSG00000132554	regulator of G protein signaling 22	RGS22	PMC3555842	Cilia-association		3		CiliaCarta	No data	NA	NA	NA	NA	NA	NA	Associated	Non-associated
ENSG00000145491	rhophilin associated tail protein 1 like	ROPN1L	28282151	Radial spokes		4	SysCilia	CiliaCarta	High confidence (FOXJ1 associated)	Positive stain	Unsure	No stain	Positive stain	Unsure	No stain	Associated	Associated
ENSG00000158423	RIB43A domain with coiled-coils 1	RIBC1	20428338	Cilia-association		2		CiliaCarta	High confidence (Motile cilia tissue associated)	Positive stain	Positive stain	Non-specific	Positive stain	Positive stain	Non-specific	Associated	Non-associated
ENSG00000128408	RIB43A domain with coiled-coils 2	RIBC2	24424412	Axoneme		3		CiliaCarta	High confidence (FOXJ1 associated)	Positive stain	Positive stain	No stain	Positive stain	Positive stain	No stain	Associated	Associated
ENSG00000130413	serine/threonine kinase 33	STK33	29155043	Cytoplasm		2		CiliaCarta	Medium confidence	Positive stain	Positive stain	Non-specific	Positive stain	Positive stain	Non-specific	Non-associated	Non-associated
ENSG00000183921	short chain dehydrogenase/reductase family 42E, member 2	SDR42E2							Unsure	No stain	No stain	No stain	No stain	No stain	No stain	Non-associated	Non-associated
ENSG00000165698	sperm acrosome associated 9	SPACA9	28282151	Axoneme		3			High confidence (FOXJ1 associated)	Positive stain	No stain	No stain	Positive stain	Positive stain	No stain	Associated	Associated
ENSG00000155761	sperm associated antigen 17	SPAG17	28548327	Central apparatus		4	SysCilia	CiliaCarta	High confidence (FOXJ1 associated)	Positive stain	Positive stain	No stain	Positive stain	Positive stain	No stain	Associated	Associated
ENSG00000077327	sperm associated antigen 6	SPAG6	25333478	Central apparatus		4	SysCilia	CiliaCarta	High confidence (Motile cilia tissue associated)	Positive stain	Unsure	No stain	Positive stain	Positive stain	No stain	Associated	Non-associated
ENSG00000137098	sperm associated antigen 8	SPAG8	20488182	Cilia	Centrosome	3			High confidence (FOXJ1 associated)	Positive stain	Positive stain	No stain	Positive stain	Positive stain	No stain	Associated	Associated
ENSG00000064199	sperm autoantigenic protein 17	SPA17	17971504	Cilia		4	SysCilia	CiliaCarta	High confidence (FOXJ1 associated)	Positive stain	Positive stain	No stain	Positive stain	Positive stain	No stain	Associated	Associated
ENSG00000162814	spermatogenesis associated 17	SPATA17	27444420	Cilia-association		4		CiliaCarta	High confidence (FOXJ1 associated)	Positive stain	Positive stain	No stain	Positive stain	Positive stain	No stain	Associated	Associated
ENSG00000163071	spermatogenesis associated 18	SPATA18	21744413	Axoneme - Peri axoneme		4			High confidence (Motile cilia tissue associated)	Positive stain	Positive stain	No stain	Positive stain	Positive stain	No stain	Associated	Non-associated
ENSG00000150628	spermatogenesis associated 4	SPATA4	23604077	Nuclear		3		CiliaCarta	High confidence (Motile cilia tissue associated)	No stain	Positive stain	No stain	No stain	Positive stain	No stain	Associated	Non-associated
ENSG00000249481	spermatogenesis associated serine rich 1	SPATS1	19948251	Spermatogenesis		2			High confidence (Motile cilia tissue associated)	NA	NA	NA	No stain	Positive stain	NA	Associated	Non-associated
ENSG00000188659	stabilizer of axonemal microtubules 2	SAXO2	25673876	Nuclear		3		CiliaCarta	High confidence (Motile cilia tissue associated)	Positive stain	Positive stain	No stain	Positive stain	Positive stain	No stain	Associated	Non-associated
ENSG00000100583	sterile alpha motif domain containing 15	SAMD15	27444420	Cilia-association		1			Medium confidence	Positive stain	Positive stain	Non-specific	Positive stain	Positive stain	Non-specific	Non-associated	Non-associated
ENSG00000146221	t-complex-associated-testis-expressed 1	TCTE1	28630322	Cilia assmebly - Dynein regulatory complex		1			No data	NA	NA	NA	NA	NA	NA	Associated	Non-associated
ENSG00000203288	TDRKH antisense RNA 1	TDRKH-AS1							No data	NA	NA	NA	NA	NA	NA	NA	NA
ENSG00000167858	tektin 1	TEKT1	29121203	Axoneme		4		CiliaCarta	High confidence (FOXJ1 associated)	Positive stain	Positive stain	No stain	Positive stain	Positive stain	No stain	Associated	Associated
ENSG00000092850	tektin 2	TEKT2	20822404	Axoneme - Outer dense fibre		5	SysCilia	CiliaCarta	Medium confidence	Positive stain	Positive stain	Non-specific	Positive stain	Unsure	Non-specific	Non-associated	Non-associated
ENSG00000125409	tektin 3	TEKT3	21744413	Axoneme - Peri axoneme	Centrosome	4		CiliaCarta	Medium confidence	No stain	No stain	No stain	Positive stain	Positive stain	Non-specific	Associated	Associated
ENSG00000163060	tektin 4	TEKT4	16596631	Axoneme - Outer dense fibre		2	SysCilia	CiliaCarta	Medium confidence	Positive stain	Positive stain	Non-specific	Positive stain	Positive stain	Non-specific	Associated	Non-associated
ENSG00000151575	testis expressed 9	TEX9	26638075	Centrosomal - Centriolar satellite		3		CiliaCarta	Medium confidence	No stain	No stain	Non-specific	Positive stain	Positive stain	Non-specific	Associated	Non-associated
ENSG00000135951	testis specific 10	TSGA10	23900544	Cila base - Basal body		2		CiliaCarta	No data	NA	NA	NA	NA	NA	NA	Associated	Non-associated
ENSG00000167094	tetratricopeptide repeat domain 16	TTC16	27444420	Cilia-association					No data	NA	NA	NA	NA	NA	NA	Associated	Associated
ENSG00000205838	tetratricopeptide repeat domain 23 like	TTC23L	29312482	Cytoskeleton					High confidence (Motile cilia tissue associated)	Positive stain	Positive stain	No stain	Positive stain	Positive stain	No stain	Associated	Non-associated
ENSG00000204815	tetratricopeptide repeat domain 25	TTC25	27486780	Cilia assmebly - Docking complex					High confidence (FOXJ1 associated)	Positive stain	Positive stain	No stain	Positive stain	Positive stain	No stain	Associated	Associated
ENSG00000137473	tetratricopeptide repeat domain 29	TTC29	24424412	Axoneme		3	SysCilia	CiliaCarta	High confidence (Motile cilia tissue associated)	Positive stain	Positive stain	No stain	Positive stain	Positive stain	No stain	Associated	Non-associated
ENSG00000215912	tetratricopeptide repeat domain 34	TTC34							Medium confidence	NA	NA	NA	Unsure	Positive stain	Non-specific	Associated	Non-associated
ENSG00000169989	tigger transposable element derived 4	TIGD4	20428338	Cilia-association		1			Medium confidence	No stain	Positive stain	Non-specific	No stain	Positive stain	Non-specific	Non-associated	Non-associated
ENSG00000189350	TOG array regulator of axonemal microtubules 2	TOGARAM2	26378256	Cilia-association		2		CiliaCarta	Medium confidence	Positive stain	Positive stain	Non-specific	Positive stain	Positive stain	Non-specific	Associated	Non-associated
ENSG00000102904	translin associated factor X interacting protein 1	TSNAXIP1	30412589	Spermatogenesis		3		CiliaCarta	No data	NA	NA	NA	NA	NA	NA	Associated	Non-associated
ENSG00000186952	transmembrane protein 232	TMEM232	28203405	Cilia-association				CiliaCarta	Medium confidence	No stain	Positive stain	Non-specific	No stain	Positive stain	Non-specific	Associated	Non-associated
ENSG00000175877	transmembrane protein 270	TMEM270							No data	NA	NA	NA	NA	NA	NA	Associated	Non-associated
ENSG00000162543	UBX domain protein 10	UBXN10	28534617	Cilia assmebly		2		CiliaCarta	Medium confidence	Unsure	Positive stain	Non-specific	Unsure	Positive stain	Non-specific	Non-associated	Non-associated
ENSG00000245248	USP2 antisense RNA 1 (head to head)	USP2-AS1							No data	NA	NA	NA	NA	NA	NA	NA	NA
ENSG00000175267	von Willebrand factor A domain containing 3A	VWA3A	PMC3555842	Cilia-association					High confidence (FOXJ1 associated)	Positive stain	Positive stain	No stain	Positive stain	Positive stain	No stain	Associated	Associated
ENSG00000168658	von Willebrand factor A domain containing 3B	VWA3B	27444420	Cilia-association		4		CiliaCarta	High confidence (FOXJ1 associated)	Unsure	Positive stain	No stain	Unsure	Positive stain	No stain	Associated	Associated
ENSG00000136918	WD repeat domain 38	WDR38	PMC3555842	Cilia-association		2			High confidence (FOXJ1 associated)	Positive stain	Positive stain	Non-specific	Positive stain	Positive stain	Non-specific	Associated	Associated
ENSG00000162643	WD repeat domain 63	WDR63	21953912	Dynein arm - Inner dynein arm, heavy chain		3		CiliaCarta	Medium confidence	Positive stain	Positive stain	Non-specific	Positive stain	Positive stain	Non-specific	Associated	Non-associated
ENSG00000158023	WD repeat domain 66	WDR66	30122541	Cilia		3		CiliaCarta	Medium confidence	Positive stain	Positive stain	Non-specific	Positive stain	Positive stain	Non-specific	Non-associated	Non-associated
ENSG00000152763	WD repeat domain 78	WDR78	21953912	Dynein arm - Inner dynein arm, heavy chain		4	SysCilia	CiliaCarta	No data	NA	NA	NA	NA	NA	NA	Associated	Non-associated
ENSG00000140527	WD repeat domain 93	WDR93	22573824	Central apparatus		2			Medium confidence	Positive stain	Positive stain	Non-specific	Positive stain	Positive stain	Non-specific	Associated	Non-associated
ENSG00000169064	zinc finger B-box domain containing	ZBBX	PMC3555842	Cilia-association		3		CiliaCarta	High confidence (FOXJ1 associated)	Positive stain	Positive stain	No stain	Positive stain	Positive stain	No stain	Associated	Associated
ENSG00000119703	zinc finger C2HC-type containing 1C	ZC2HC1C	20428338	Cilia-association		1			High confidence (Motile cilia tissue associated)	Positive stain	Positive stain	Non-specific	Positive stain	Positive stain	Non-specific	Associated	Non-associated
ENSG00000136367	zinc finger homeobox 2	ZEB2	20428338	Nuclear		1			High confidence (Motile cilia tissue associated)	Positive stain	Positive stain	No stain	Unsure	Positive stain	No stain	Associated	Non-associated
ENSG00000004838	zinc finger MYND-type containing 10	ZMYND10	23891469	Cilia assmebly		4		CiliaCarta	No data	NA	NA	NA	NA	NA	NA	Associated	Non-associated
ENSG00000066185	zinc finger MYND-type containing 12	ZMYND12	21953912	Dynein arm - Inner dynein arm		4		CiliaCarta	No data	NA	NA	NA	NA	NA	NA	Associated	Non-associated
ENSG00000198039	zinc finger protein 273	ZNF273	19274049	Transcriptional regulator					No data	NA	NA	NA	NA	NA	NA	Non-associated	Non-associated
ENSG00000164185	zinc finger protein 474	ZNF474	20428338	Cilia-association		1		CiliaCarta	No data	NA	NA	NA	NA	NA	NA	Associated	Non-associated
ENSG00000243660	zinc finger protein 487	ZNF487							No data	NA	NA	NA	NA	NA	NA	Associated	Non-associated
ENSG00000232862		LOC100128093							No data	NA	NA	NA	NA	NA	NA	NA	NA
ENSG00000224090		LOC100129175							No data	NA	NA	NA	NA	NA	NA	NA	NA
ENSG00000233485		LOC101927417							No data	NA	NA	NA	NA	NA	NA	NA	NA
ENSG00000248399		LOC105374353							No data	NA	NA	NA	NA	NA	NA	NA	NA
ENSG00000251307		LOC105378973							No data	NA	NA	NA	NA	NA	NA	NA	NA
ENSG00000204666		LOC400710							No data	NA	NA	NA	NA	NA	NA	NA	NA
ENSG00000231057		LOC91548							No data	NA	NA	NA	NA	NA	NA	NA	NA
ENSG00000247311									No data	NA	NA	NA	NA	NA	NA	NA	NA
ENSG00000255847									No data	NA	NA	NA	NA	NA	NA	NA	NA
ENSG00000260183									No data	NA	NA	NA	NA	NA	NA	NA	NA
ENSG00000263011									No data	NA	NA	NA	NA	NA	NA	NA	NA
ENSG00000266106									No data	NA	NA	NA	NA	NA	NA	NA	NA
