# Supplementary material for: The transcriptional signature associated with human motile cilia
Source: Sci Rep. 2020 Jul 2;10:10814. doi: 10.1038/s41598-020-66453-4 (PMC7331728; doi:10.1038/s41598-020-66453-4)
Supplement: Supplementary file 4 — Supplementary Information4. [file 41598_2020_66453_MOESM4_ESM.xlsx]

## Sheet: Cluster analysis of GTEx
Ensembl ID	Gene symbol	Gene description	MCL Clustering	Derived signature	Databases
					CilDB	CentrosomeDB	SysCilia	CiliaCarta
ENSG00000074696	HACD3	3-hydroxyacyl-CoA dehydratase 3 [Source:HGNC Symbol;Acc:HGNC:24175]	Cluster01		CilDB
ENSG00000164039	BDH2	3-hydroxybutyrate dehydrogenase 2 [Source:HGNC Symbol;Acc:HGNC:32389]	Cluster01		CilDB
ENSG00000138363	ATIC	5-aminoimidazole-4-carboxamide ribonucleotide formyltransferase/IMP cyclohydrolase [Source:HGNC Symbol;Acc:HGNC:794]	Cluster01		CilDB
ENSG00000130313	AC010618.1	6-phosphogluconolactonase [Source:NCBI gene;Acc:25796]	Cluster01			CentrosomeDB
ENSG00000114026	OGG1	8-oxoguanine DNA glycosylase [Source:HGNC Symbol;Acc:HGNC:8125]	Cluster01		CilDB	CentrosomeDB
ENSG00000135541	AHI1	Abelson helper integration site 1 [Source:HGNC Symbol;Acc:HGNC:21575]	Cluster01			CentrosomeDB	SysCilia	CiliaCarta
ENSG00000139826	ABHD13	abhydrolase domain containing 13 [Source:HGNC Symbol;Acc:HGNC:20293]	Cluster01		CilDB
ENSG00000154175	ABI3BP	ABI family member 3 binding protein [Source:HGNC Symbol;Acc:HGNC:17265]	Cluster01		CilDB
ENSG00000136938	ANP32B	acidic nuclear phosphoprotein 32 family member B [Source:HGNC Symbol;Acc:HGNC:16677]	Cluster01		CilDB
ENSG00000143401	ANP32E	acidic nuclear phosphoprotein 32 family member E [Source:HGNC Symbol;Acc:HGNC:16673]	Cluster01		CilDB
ENSG00000146476	ARMT1	acidic residue methyltransferase 1 [Source:HGNC Symbol;Acc:HGNC:17872]	Cluster01		CilDB
ENSG00000184009	ACTG1	actin gamma 1 [Source:HGNC Symbol;Acc:HGNC:144]	Cluster01		CilDB
ENSG00000131966	ACTR10	actin related protein 10 homolog [Source:HGNC Symbol;Acc:HGNC:17372]	Cluster01		CilDB	CentrosomeDB
ENSG00000107796	ACTA2	actin, alpha 2, smooth muscle, aorta [Source:HGNC Symbol;Acc:HGNC:130]	Cluster01		CilDB
ENSG00000112249	ASCC3	activating signal cointegrator 1 complex subunit 3 [Source:HGNC Symbol;Acc:HGNC:18697]	Cluster01		CilDB
ENSG00000173209	AHSA2P	activator of HSP90 ATPase homolog 2, pseudogene [Source:HGNC Symbol;Acc:HGNC:20437]	Cluster01		CilDB
ENSG00000119640	ACYP1	acylphosphatase 1 [Source:HGNC Symbol;Acc:HGNC:179]	Cluster01		CilDB
ENSG00000157500	APPL1	adaptor protein, phosphotyrosine interacting with PH domain and leucine zipper 1 [Source:HGNC Symbol;Acc:HGNC:24035]	Cluster01			CentrosomeDB
ENSG00000072958	AP1M1	adaptor related protein complex 1 subunit mu 1 [Source:HGNC Symbol;Acc:HGNC:13667]	Cluster01			CentrosomeDB
ENSG00000196961	AP2A1	adaptor related protein complex 2 subunit alpha 1 [Source:HGNC Symbol;Acc:HGNC:561]	Cluster01		CilDB
ENSG00000006125	AP2B1	adaptor related protein complex 2 subunit beta 1 [Source:HGNC Symbol;Acc:HGNC:563]	Cluster01		CilDB
ENSG00000070718	AP3M2	adaptor related protein complex 3 subunit mu 2 [Source:HGNC Symbol;Acc:HGNC:570]	Cluster01					CiliaCarta
ENSG00000221838	AP4M1	adaptor related protein complex 4 subunit mu 1 [Source:HGNC Symbol;Acc:HGNC:574]	Cluster01		CilDB
ENSG00000138031	ADCY3	adenylate cyclase 3 [Source:HGNC Symbol;Acc:HGNC:234]	Cluster01				SysCilia	CiliaCarta
ENSG00000174233	ADCY6	adenylate cyclase 6 [Source:HGNC Symbol;Acc:HGNC:237]	Cluster01					CiliaCarta
ENSG00000004455	AK2	adenylate kinase 2 [Source:HGNC Symbol;Acc:HGNC:362]	Cluster01					CiliaCarta
ENSG00000155085	AK9	adenylate kinase 9 [Source:HGNC Symbol;Acc:HGNC:33814]	Cluster01		CilDB
ENSG00000069122	ADGRF5	adhesion G protein-coupled receptor F5 [Source:HGNC Symbol;Acc:HGNC:19030]	Cluster01		CilDB
ENSG00000130706	ADRM1	adhesion regulating molecule 1 [Source:HGNC Symbol;Acc:HGNC:15759]	Cluster01		CilDB
ENSG00000134287	ARF3	ADP ribosylation factor 3 [Source:HGNC Symbol;Acc:HGNC:654]	Cluster01		CilDB
ENSG00000168374	ARF4	ADP ribosylation factor 4 [Source:HGNC Symbol;Acc:HGNC:655]	Cluster01				SysCilia	CiliaCarta
ENSG00000124198	ARFGEF2	ADP ribosylation factor guanine nucleotide exchange factor 2 [Source:HGNC Symbol;Acc:HGNC:15853]	Cluster01					CiliaCarta
ENSG00000169379	ARL13B	ADP ribosylation factor like GTPase 13B [Source:HGNC Symbol;Acc:HGNC:25419]	Cluster01		CilDB		SysCilia	CiliaCarta
ENSG00000213465	ARL2	ADP ribosylation factor like GTPase 2 [Source:HGNC Symbol;Acc:HGNC:693]	Cluster01			CentrosomeDB
ENSG00000102931	ARL2BP	ADP ribosylation factor like GTPase 2 binding protein [Source:HGNC Symbol;Acc:HGNC:17146]	Cluster01			CentrosomeDB		CiliaCarta
ENSG00000177917	ARL6IP6	ADP ribosylation factor like GTPase 6 interacting protein 6 [Source:HGNC Symbol;Acc:HGNC:24048]	Cluster01			CentrosomeDB
ENSG00000134108	ARL8B	ADP ribosylation factor like GTPase 8B [Source:HGNC Symbol;Acc:HGNC:25564]	Cluster01		CilDB
ENSG00000129474	AJUBA	ajuba LIM protein [Source:HGNC Symbol;Acc:HGNC:20250]	Cluster01		CilDB	CentrosomeDB
ENSG00000023516	AKAP11	A-kinase anchoring protein 11 [Source:HGNC Symbol;Acc:HGNC:369]	Cluster01		CilDB
ENSG00000127914	AKAP9	A-kinase anchoring protein 9 [Source:HGNC Symbol;Acc:HGNC:379]	Cluster01		CilDB	CentrosomeDB		CiliaCarta
ENSG00000166452	AKIP1	A-kinase interacting protein 1 [Source:HGNC Symbol;Acc:HGNC:1170]	Cluster01		CilDB
ENSG00000142208	AKT1	AKT serine/threonine kinase 1 [Source:HGNC Symbol;Acc:HGNC:391]	Cluster01		CilDB	CentrosomeDB		CiliaCarta
ENSG00000094914	AAAS	aladin WD repeat nucleoporin [Source:HGNC Symbol;Acc:HGNC:13666]	Cluster01			CentrosomeDB
ENSG00000059573	ALDH18A1	aldehyde dehydrogenase 18 family member A1 [Source:HGNC Symbol;Acc:HGNC:9722]	Cluster01		CilDB
ENSG00000101901	ALG13	ALG13, UDP-N-acetylglucosaminyltransferase subunit [Source:HGNC Symbol;Acc:HGNC:30881]	Cluster01		CilDB
ENSG00000116127	ALMS1	ALMS1, centrosome and basal body associated protein [Source:HGNC Symbol;Acc:HGNC:428]	Cluster01		CilDB	CentrosomeDB	SysCilia	CiliaCarta
ENSG00000215067	ALOX12-AS1	ALOX12 antisense RNA 1 [Source:HGNC Symbol;Acc:HGNC:51342]	Cluster01			CentrosomeDB
ENSG00000137343	ATAT1	alpha tubulin acetyltransferase 1 [Source:HGNC Symbol;Acc:HGNC:21186]	Cluster01					CiliaCarta
ENSG00000183684	ALYREF	Aly/REF export factor [Source:HGNC Symbol;Acc:HGNC:19071]	Cluster01		CilDB
ENSG00000142192	APP	amyloid beta precursor protein [Source:HGNC Symbol;Acc:HGNC:620]	Cluster01					CiliaCarta
ENSG00000153107	ANAPC1	anaphase promoting complex subunit 1 [Source:HGNC Symbol;Acc:HGNC:19988]	Cluster01			CentrosomeDB
ENSG00000164162	ANAPC10	anaphase promoting complex subunit 10 [Source:HGNC Symbol;Acc:HGNC:24077]	Cluster01		CilDB	CentrosomeDB
ENSG00000141552	ANAPC11	anaphase promoting complex subunit 11 [Source:HGNC Symbol;Acc:HGNC:14452]	Cluster01			CentrosomeDB
ENSG00000129055	ANAPC13	anaphase promoting complex subunit 13 [Source:HGNC Symbol;Acc:HGNC:24540]	Cluster01			CentrosomeDB
ENSG00000176248	ANAPC2	anaphase promoting complex subunit 2 [Source:HGNC Symbol;Acc:HGNC:19989]	Cluster01			CentrosomeDB
ENSG00000053900	ANAPC4	anaphase promoting complex subunit 4 [Source:HGNC Symbol;Acc:HGNC:19990]	Cluster01			CentrosomeDB
ENSG00000196510	ANAPC7	anaphase promoting complex subunit 7 [Source:HGNC Symbol;Acc:HGNC:17380]	Cluster01		CilDB	CentrosomeDB
ENSG00000174606	ANGEL2	angel homolog 2 [Source:HGNC Symbol;Acc:HGNC:30534]	Cluster01		CilDB
ENSG00000151687	ANKAR	ankyrin and armadillo repeat containing [Source:HGNC Symbol;Acc:HGNC:26350]	Cluster01			CentrosomeDB
ENSG00000131503	ANKHD1	ankyrin repeat and KH domain containing 1 [Source:HGNC Symbol;Acc:HGNC:24714]	Cluster01		CilDB
ENSG00000176915	ANKLE2	ankyrin repeat and LEM domain containing 2 [Source:HGNC Symbol;Acc:HGNC:29101]	Cluster01		CilDB
ENSG00000144504	ANKMY1	ankyrin repeat and MYND domain containing 1 [Source:HGNC Symbol;Acc:HGNC:20987]	Cluster01		CilDB
ENSG00000106524	ANKMY2	ankyrin repeat and MYND domain containing 2 [Source:HGNC Symbol;Acc:HGNC:25370]	Cluster01					CiliaCarta
ENSG00000107890	ANKRD26	ankyrin repeat domain 26 [Source:HGNC Symbol;Acc:HGNC:29186]	Cluster01		CilDB	CentrosomeDB
ENSG00000137494	ANKRD42	ankyrin repeat domain 42 [Source:HGNC Symbol;Acc:HGNC:26752]	Cluster01		CilDB
ENSG00000196975	ANXA4	annexin A4 [Source:HGNC Symbol;Acc:HGNC:542]	Cluster01		CilDB
ENSG00000138279	ANXA7	annexin A7 [Source:HGNC Symbol;Acc:HGNC:545]	Cluster01		CilDB
ENSG00000169604	ANTXR1	ANTXR cell adhesion molecule 1 [Source:HGNC Symbol;Acc:HGNC:21014]	Cluster01		CilDB
ENSG00000100823	APEX1	apurinic/apyrimidinic endodeoxyribonuclease 1 [Source:HGNC Symbol;Acc:HGNC:587]	Cluster01			CentrosomeDB
ENSG00000111011	RSRC2	arginine and serine rich coiled-coil 2 [Source:HGNC Symbol;Acc:HGNC:30559]	Cluster01			CentrosomeDB
ENSG00000166233	ARIH1	ariadne RBR E3 ubiquitin protein ligase 1 [Source:HGNC Symbol;Acc:HGNC:689]	Cluster01		CilDB
ENSG00000138107	ACTR1A	ARP1 actin related protein 1 homolog A [Source:HGNC Symbol;Acc:HGNC:167]	Cluster01		CilDB	CentrosomeDB		CiliaCarta
ENSG00000115073	ACTR1B	ARP1 actin related protein 1 homolog B [Source:HGNC Symbol;Acc:HGNC:168]	Cluster01		CilDB	CentrosomeDB
ENSG00000138071	ACTR2	ARP2 actin related protein 2 homolog [Source:HGNC Symbol;Acc:HGNC:169]	Cluster01					CiliaCarta
ENSG00000115866	DARS	aspartyl-tRNA synthetase [Source:HGNC Symbol;Acc:HGNC:2678]	Cluster01		CilDB
ENSG00000130638	ATXN10	ataxin 10 [Source:HGNC Symbol;Acc:HGNC:10549]	Cluster01		CilDB		SysCilia	CiliaCarta
ENSG00000166454	ATMIN	ATM interactor [Source:HGNC Symbol;Acc:HGNC:29034]	Cluster01		CilDB			CiliaCarta
ENSG00000135776	ABCB10	ATP binding cassette subfamily B member 10 [Source:HGNC Symbol;Acc:HGNC:41]	Cluster01		CilDB
ENSG00000164163	ABCE1	ATP binding cassette subfamily E member 1 [Source:HGNC Symbol;Acc:HGNC:69]	Cluster01		CilDB
ENSG00000131473	ACLY	ATP citrate lyase [Source:HGNC Symbol;Acc:HGNC:115]	Cluster01		CilDB
ENSG00000155097	ATP6V1C1	ATPase H+ transporting V1 subunit C1 [Source:HGNC Symbol;Acc:HGNC:856]	Cluster01		CilDB			CiliaCarta
ENSG00000175054	ATR	ATR serine/threonine kinase [Source:HGNC Symbol;Acc:HGNC:882]	Cluster01		CilDB	CentrosomeDB
ENSG00000110497	AMBRA1	autophagy and beclin 1 regulator 1 [Source:HGNC Symbol;Acc:HGNC:25990]	Cluster01					CiliaCarta
ENSG00000126775	ATG14	autophagy related 14 [Source:HGNC Symbol;Acc:HGNC:19962]	Cluster01					CiliaCarta
ENSG00000085978	ATG16L1	autophagy related 16 like 1 [Source:HGNC Symbol;Acc:HGNC:21498]	Cluster01					CiliaCarta
ENSG00000066739	ATG2B	autophagy related 2B [Source:HGNC Symbol;Acc:HGNC:20187]	Cluster01		CilDB
ENSG00000057663	ATG5	autophagy related 5 [Source:HGNC Symbol;Acc:HGNC:589]	Cluster01			CentrosomeDB		CiliaCarta
ENSG00000197548	ATG7	autophagy related 7 [Source:HGNC Symbol;Acc:HGNC:16935]	Cluster01					CiliaCarta
ENSG00000115760	BIRC6	baculoviral IAP repeat containing 6 [Source:HGNC Symbol;Acc:HGNC:13516]	Cluster01			CentrosomeDB
ENSG00000174483	BBS1	Bardet-Biedl syndrome 1 [Source:HGNC Symbol;Acc:HGNC:966]	Cluster01		CilDB	CentrosomeDB	SysCilia	CiliaCarta
ENSG00000179941	BBS10	Bardet-Biedl syndrome 10 [Source:HGNC Symbol;Acc:HGNC:26291]	Cluster01				SysCilia	CiliaCarta
ENSG00000181004	BBS12	Bardet-Biedl syndrome 12 [Source:HGNC Symbol;Acc:HGNC:26648]	Cluster01				SysCilia	CiliaCarta
ENSG00000125124	BBS2	Bardet-Biedl syndrome 2 [Source:HGNC Symbol;Acc:HGNC:967]	Cluster01				SysCilia	CiliaCarta
ENSG00000140463	BBS4	Bardet-Biedl syndrome 4 [Source:HGNC Symbol;Acc:HGNC:969]	Cluster01		CilDB	CentrosomeDB	SysCilia	CiliaCarta
ENSG00000163093	BBS5	Bardet-Biedl syndrome 5 [Source:HGNC Symbol;Acc:HGNC:970]	Cluster01		CilDB	CentrosomeDB	SysCilia	CiliaCarta
ENSG00000138686	BBS7	Bardet-Biedl syndrome 7 [Source:HGNC Symbol;Acc:HGNC:18758]	Cluster01		CilDB	CentrosomeDB	SysCilia	CiliaCarta
ENSG00000122507	BBS9	Bardet-Biedl syndrome 9 [Source:HGNC Symbol;Acc:HGNC:30000]	Cluster01				SysCilia	CiliaCarta
ENSG00000214413	BBIP1	BBSome interacting protein 1 [Source:HGNC Symbol;Acc:HGNC:28093]	Cluster01					CiliaCarta
ENSG00000085185	BCORL1	BCL6 corepressor like 1 [Source:HGNC Symbol;Acc:HGNC:25657]	Cluster01		CilDB
ENSG00000186174	BCL9L	BCL9 like [Source:HGNC Symbol;Acc:HGNC:23688]	Cluster01		CilDB
ENSG00000166167	BTRC	beta-transducin repeat containing E3 ubiquitin protein ligase [Source:HGNC Symbol;Acc:HGNC:1144]	Cluster01		CilDB
ENSG00000151746	BICD1	BICD cargo adaptor 1 [Source:HGNC Symbol;Acc:HGNC:1049]	Cluster01			CentrosomeDB
ENSG00000104164	BLOC1S6	biogenesis of lysosomal organelles complex 1 subunit 6 [Source:HGNC Symbol;Acc:HGNC:8549]	Cluster01		CilDB	CentrosomeDB
ENSG00000125378	BMP4	bone morphogenetic protein 4 [Source:HGNC Symbol;Acc:HGNC:1071]	Cluster01		CilDB
ENSG00000136122	BORA	bora, aurora kinase A activator [Source:HGNC Symbol;Acc:HGNC:24724]	Cluster01		CilDB
ENSG00000157764	BRAF	B-Raf proto-oncogene, serine/threonine kinase [Source:HGNC Symbol;Acc:HGNC:1097]	Cluster01			CentrosomeDB
ENSG00000147439	BIN3	bridging integrator 3 [Source:HGNC Symbol;Acc:HGNC:1054]	Cluster01		CilDB
ENSG00000174744	BRMS1	BRMS1, transcriptional repressor and anoikis regulator [Source:HGNC Symbol;Acc:HGNC:17262]	Cluster01			CentrosomeDB
ENSG00000112983	BRD8	bromodomain containing 8 [Source:HGNC Symbol;Acc:HGNC:19874]	Cluster01		CilDB
ENSG00000154640	BTG3	BTG anti-proliferation factor 3 [Source:HGNC Symbol;Acc:HGNC:1132]	Cluster01		CilDB
ENSG00000154473	BUB3	BUB3, mitotic checkpoint protein [Source:HGNC Symbol;Acc:HGNC:1151]	Cluster01		CilDB
ENSG00000106245	BUD31	BUD31 homolog [Source:HGNC Symbol;Acc:HGNC:29629]	Cluster01			CentrosomeDB
ENSG00000168014	C2CD3	C2 calcium dependent domain containing 3 [Source:HGNC Symbol;Acc:HGNC:24564]	Cluster01		CilDB	CentrosomeDB	SysCilia	CiliaCarta
ENSG00000147044	CASK	calcium/calmodulin dependent serine protein kinase [Source:HGNC Symbol;Acc:HGNC:1497]	Cluster01					CiliaCarta
ENSG00000180881	CAPS2	calcyphosine 2 [Source:HGNC Symbol;Acc:HGNC:16471]	Cluster01		CilDB	CentrosomeDB
ENSG00000143933	CALM2	calmodulin 2 [Source:HGNC Symbol;Acc:HGNC:1445]	Cluster01		CilDB	CentrosomeDB
ENSG00000111269	CREBL2	cAMP responsive element binding protein like 2 [Source:HGNC Symbol;Acc:HGNC:2350]	Cluster01		CilDB
ENSG00000168734	PKIG	cAMP-dependent protein kinase inhibitor gamma [Source:HGNC Symbol;Acc:HGNC:9019]	Cluster01		CilDB			CiliaCarta
ENSG00000130779	CLIP1	CAP-Gly domain containing linker protein 1 [Source:HGNC Symbol;Acc:HGNC:10461]	Cluster01		CilDB	CentrosomeDB
ENSG00000110888	CAPRIN2	caprin family member 2 [Source:HGNC Symbol;Acc:HGNC:21259]	Cluster01		CilDB	CentrosomeDB
ENSG00000150281	CTF1	cardiotrophin 1 [Source:HGNC Symbol;Acc:HGNC:2499]	Cluster01		CilDB
ENSG00000138615	CILP	cartilage intermediate layer protein [Source:HGNC Symbol;Acc:HGNC:1980]	Cluster01		CilDB
ENSG00000113712	CSNK1A1	casein kinase 1 alpha 1 [Source:HGNC Symbol;Acc:HGNC:2451]	Cluster01		CilDB	CentrosomeDB		CiliaCarta
ENSG00000141551	CSNK1D	casein kinase 1 delta [Source:HGNC Symbol;Acc:HGNC:2452]	Cluster01		CilDB	CentrosomeDB		CiliaCarta
ENSG00000213923	CSNK1E	casein kinase 1 epsilon [Source:HGNC Symbol;Acc:HGNC:2453]	Cluster01		CilDB	CentrosomeDB		CiliaCarta
ENSG00000169118	CSNK1G1	casein kinase 1 gamma 1 [Source:HGNC Symbol;Acc:HGNC:2454]	Cluster01					CiliaCarta
ENSG00000101266	CSNK2A1	casein kinase 2 alpha 1 [Source:HGNC Symbol;Acc:HGNC:2457]	Cluster01		CilDB	CentrosomeDB
ENSG00000070770	CSNK2A2	casein kinase 2 alpha 2 [Source:HGNC Symbol;Acc:HGNC:2459]	Cluster01		CilDB
ENSG00000204435	CSNK2B	casein kinase 2 beta [Source:HGNC Symbol;Acc:HGNC:2460]	Cluster01		CilDB			CiliaCarta
ENSG00000138794	CASP6	caspase 6 [Source:HGNC Symbol;Acc:HGNC:1507]	Cluster01		CilDB
ENSG00000168036	CTNNB1	catenin beta 1 [Source:HGNC Symbol;Acc:HGNC:2514]	Cluster01		CilDB	CentrosomeDB	SysCilia	CiliaCarta
ENSG00000198561	CTNND1	catenin delta 1 [Source:HGNC Symbol;Acc:HGNC:2515]	Cluster01		CilDB	CentrosomeDB
ENSG00000143387	CTSK	cathepsin K [Source:HGNC Symbol;Acc:HGNC:2536]	Cluster01		CilDB
ENSG00000256043	CTSO	cathepsin O [Source:HGNC Symbol;Acc:HGNC:2542]	Cluster01		CilDB
ENSG00000166762	CATSPER2	cation channel sperm associated 2 [Source:HGNC Symbol;Acc:HGNC:18810]	Cluster01					CiliaCarta
ENSG00000105974	CAV1	caveolin 1 [Source:HGNC Symbol;Acc:HGNC:1527]	Cluster01		CilDB			CiliaCarta
ENSG00000102974	CTCF	CCCTC-binding factor [Source:HGNC Symbol;Acc:HGNC:13723]	Cluster01		CilDB	CentrosomeDB
ENSG00000182973	CNOT10	CCR4-NOT transcription complex subunit 10 [Source:HGNC Symbol;Acc:HGNC:23817]	Cluster01					CiliaCarta
ENSG00000144580	CNOT9	CCR4-NOT transcription complex subunit 9 [Source:HGNC Symbol;Acc:HGNC:10445]	Cluster01		CilDB
ENSG00000143776	CDC42BPA	CDC42 binding protein kinase alpha [Source:HGNC Symbol;Acc:HGNC:1737]	Cluster01		CilDB
ENSG00000108465	CDK5RAP3	CDK5 regulatory subunit associated protein 3 [Source:HGNC Symbol;Acc:HGNC:18673]	Cluster01			CentrosomeDB
ENSG00000135387	CAPRIN1	cell cycle associated protein 1 [Source:HGNC Symbol;Acc:HGNC:6743]	Cluster01		CilDB
ENSG00000130177	CDC16	cell division cycle 16 [Source:HGNC Symbol;Acc:HGNC:1720]	Cluster01		CilDB	CentrosomeDB
ENSG00000101224	CDC25B	cell division cycle 25B [Source:HGNC Symbol;Acc:HGNC:1726]	Cluster01		CilDB	CentrosomeDB
ENSG00000004897	CDC27	cell division cycle 27 [Source:HGNC Symbol;Acc:HGNC:1728]	Cluster01		CilDB	CentrosomeDB
ENSG00000170779	CDCA4	cell division cycle associated 4 [Source:HGNC Symbol;Acc:HGNC:14625]	Cluster01			CentrosomeDB
ENSG00000118523	CCN2	cellular communication network factor 2 [Source:HGNC Symbol;Acc:HGNC:2500]	Cluster01		CilDB
ENSG00000044459	CNTLN	centlein [Source:HGNC Symbol;Acc:HGNC:23432]	Cluster01			CentrosomeDB
ENSG00000147400	CETN2	centrin 2 [Source:HGNC Symbol;Acc:HGNC:1867]	Cluster01		CilDB	CentrosomeDB		CiliaCarta
ENSG00000153140	CETN3	centrin 3 [Source:HGNC Symbol;Acc:HGNC:1868]	Cluster01		CilDB	CentrosomeDB		CiliaCarta
ENSG00000119397	CNTRL	centriolin [Source:HGNC Symbol;Acc:HGNC:1858]	Cluster01		CilDB	CentrosomeDB		CiliaCarta
ENSG00000170037	CNTROB	centrobin, centriole duplication and spindle assembly protein [Source:HGNC Symbol;Acc:HGNC:29616]	Cluster01		CilDB	CentrosomeDB
ENSG00000151849	CENPJ	centromere protein J [Source:HGNC Symbol;Acc:HGNC:17272]	Cluster01		CilDB	CentrosomeDB	SysCilia	CiliaCarta
ENSG00000116198	CEP104	centrosomal protein 104 [Source:HGNC Symbol;Acc:HGNC:24866]	Cluster01		CilDB	CentrosomeDB	SysCilia	CiliaCarta
ENSG00000154240	CEP112	centrosomal protein 112 [Source:HGNC Symbol;Acc:HGNC:28514]	Cluster01		CilDB	CentrosomeDB
ENSG00000168944	CEP120	centrosomal protein 120 [Source:HGNC Symbol;Acc:HGNC:26690]	Cluster01		CilDB	CentrosomeDB		CiliaCarta
ENSG00000110318	CEP126	centrosomal protein 126 [Source:HGNC Symbol;Acc:HGNC:29264]	Cluster01		CilDB			CiliaCarta
ENSG00000100629	CEP128	centrosomal protein 128 [Source:HGNC Symbol;Acc:HGNC:20359]	Cluster01		CilDB	CentrosomeDB
ENSG00000141577	CEP131	centrosomal protein 131 [Source:HGNC Symbol;Acc:HGNC:29511]	Cluster01		CilDB	CentrosomeDB	SysCilia	CiliaCarta
ENSG00000174799	CEP135	centrosomal protein 135 [Source:HGNC Symbol;Acc:HGNC:29086]	Cluster01		CilDB	CentrosomeDB	SysCilia	CiliaCarta
ENSG00000103995	CEP152	centrosomal protein 152 [Source:HGNC Symbol;Acc:HGNC:29298]	Cluster01		CilDB	CentrosomeDB		CiliaCarta
ENSG00000135315	CEP162	centrosomal protein 162 [Source:HGNC Symbol;Acc:HGNC:21107]	Cluster01		CilDB	CentrosomeDB		CiliaCarta
ENSG00000110274	CEP164	centrosomal protein 164 [Source:HGNC Symbol;Acc:HGNC:29182]	Cluster01		CilDB	CentrosomeDB	SysCilia	CiliaCarta
ENSG00000143702	CEP170	centrosomal protein 170 [Source:HGNC Symbol;Acc:HGNC:28920]	Cluster01		CilDB	CentrosomeDB
ENSG00000101639	CEP192	centrosomal protein 192 [Source:HGNC Symbol;Acc:HGNC:25515]	Cluster01		CilDB	CentrosomeDB		CiliaCarta
ENSG00000126001	CEP250	centrosomal protein 250 [Source:HGNC Symbol;Acc:HGNC:1859]	Cluster01		CilDB	CentrosomeDB	SysCilia	CiliaCarta
ENSG00000198707	CEP290	centrosomal protein 290 [Source:HGNC Symbol;Acc:HGNC:29021]	Cluster01		CilDB	CentrosomeDB	SysCilia	CiliaCarta
ENSG00000166004	CEP295	centrosomal protein 295 [Source:HGNC Symbol;Acc:HGNC:29366]	Cluster01		CilDB	CentrosomeDB
ENSG00000135837	CEP350	centrosomal protein 350 [Source:HGNC Symbol;Acc:HGNC:24238]	Cluster01		CilDB	CentrosomeDB
ENSG00000164118	CEP44	centrosomal protein 44 [Source:HGNC Symbol;Acc:HGNC:29356]	Cluster01		CilDB	CentrosomeDB
ENSG00000166037	CEP57	centrosomal protein 57 [Source:HGNC Symbol;Acc:HGNC:30794]	Cluster01		CilDB	CentrosomeDB		CiliaCarta
ENSG00000183137	CEP57L1	centrosomal protein 57 like 1 [Source:HGNC Symbol;Acc:HGNC:21561]	Cluster01		CilDB
ENSG00000182923	CEP63	centrosomal protein 63 [Source:HGNC Symbol;Acc:HGNC:25815]	Cluster01		CilDB	CentrosomeDB		CiliaCarta
ENSG00000011523	CEP68	centrosomal protein 68 [Source:HGNC Symbol;Acc:HGNC:29076]	Cluster01		CilDB
ENSG00000114107	CEP70	centrosomal protein 70 [Source:HGNC Symbol;Acc:HGNC:29972]	Cluster01		CilDB	CentrosomeDB		CiliaCarta
ENSG00000112877	CEP72	centrosomal protein 72 [Source:HGNC Symbol;Acc:HGNC:25547]	Cluster01		CilDB	CentrosomeDB	SysCilia	CiliaCarta
ENSG00000101624	CEP76	centrosomal protein 76 [Source:HGNC Symbol;Acc:HGNC:25727]	Cluster01		CilDB	CentrosomeDB		CiliaCarta
ENSG00000148019	CEP78	centrosomal protein 78 [Source:HGNC Symbol;Acc:HGNC:25740]	Cluster01		CilDB	CentrosomeDB		CiliaCarta
ENSG00000173588	CEP83	centrosomal protein 83 [Source:HGNC Symbol;Acc:HGNC:17966]	Cluster01		CilDB	CentrosomeDB	SysCilia	CiliaCarta
ENSG00000121289	CEP89	centrosomal protein 89 [Source:HGNC Symbol;Acc:HGNC:25907]	Cluster01		CilDB	CentrosomeDB	SysCilia	CiliaCarta
ENSG00000258890	CEP95	centrosomal protein 95 [Source:HGNC Symbol;Acc:HGNC:25141]	Cluster01		CilDB	CentrosomeDB
ENSG00000182504	CEP97	centrosomal protein 97 [Source:HGNC Symbol;Acc:HGNC:26244]	Cluster01		CilDB	CentrosomeDB	SysCilia	CiliaCarta
ENSG00000104218	CSPP1	centrosome and spindle pole associated protein 1 [Source:HGNC Symbol;Acc:HGNC:26193]	Cluster01		CilDB
ENSG00000113851	CRBN	cereblon [Source:HGNC Symbol;Acc:HGNC:30185]	Cluster01		CilDB
ENSG00000166226	CCT2	chaperonin containing TCP1 subunit 2 [Source:HGNC Symbol;Acc:HGNC:1615]	Cluster01		CilDB			CiliaCarta
ENSG00000163468	CCT3	chaperonin containing TCP1 subunit 3 [Source:HGNC Symbol;Acc:HGNC:1616]	Cluster01		CilDB			CiliaCarta
ENSG00000115484	CCT4	chaperonin containing TCP1 subunit 4 [Source:HGNC Symbol;Acc:HGNC:1617]	Cluster01		CilDB	CentrosomeDB
ENSG00000150753	CCT5	chaperonin containing TCP1 subunit 5 [Source:HGNC Symbol;Acc:HGNC:1618]	Cluster01		CilDB	CentrosomeDB
ENSG00000146731	CCT6A	chaperonin containing TCP1 subunit 6A [Source:HGNC Symbol;Acc:HGNC:1620]	Cluster01		CilDB
ENSG00000135624	CCT7	chaperonin containing TCP1 subunit 7 [Source:HGNC Symbol;Acc:HGNC:1622]	Cluster01		CilDB
ENSG00000156261	CCT8	chaperonin containing TCP1 subunit 8 [Source:HGNC Symbol;Acc:HGNC:1623]	Cluster01		CilDB	CentrosomeDB		CiliaCarta
ENSG00000131165	CHMP1A	charged multivesicular body protein 1A [Source:HGNC Symbol;Acc:HGNC:8740]	Cluster01			CentrosomeDB
ENSG00000115561	CHMP3	charged multivesicular body protein 3 [Source:HGNC Symbol;Acc:HGNC:29865]	Cluster01		CilDB	CentrosomeDB
ENSG00000100211	CBY1	chibby family member 1, beta catenin antagonist [Source:HGNC Symbol;Acc:HGNC:1307]	Cluster01				SysCilia	CiliaCarta
ENSG00000169504	CLIC4	chloride intracellular channel 4 [Source:HGNC Symbol;Acc:HGNC:13518]	Cluster01		CilDB	CentrosomeDB
ENSG00000011021	CLCN6	chloride voltage-gated channel 6 [Source:HGNC Symbol;Acc:HGNC:2024]	Cluster01		CilDB
ENSG00000166352	C11orf74	chromosome 11 open reading frame 74 [Source:HGNC Symbol;Acc:HGNC:25142]	Cluster01		CilDB			CiliaCarta
ENSG00000139637	C12orf10	chromosome 12 open reading frame 10 [Source:HGNC Symbol;Acc:HGNC:17590]	Cluster01					CiliaCarta
ENSG00000151131	C12orf45	chromosome 12 open reading frame 45 [Source:HGNC Symbol;Acc:HGNC:28628]	Cluster01		CilDB
ENSG00000130921	C12orf65	chromosome 12 open reading frame 65 [Source:HGNC Symbol;Acc:HGNC:26784]	Cluster01			CentrosomeDB
ENSG00000204954	C12orf73	chromosome 12 open reading frame 73 [Source:HGNC Symbol;Acc:HGNC:34450]	Cluster01			CentrosomeDB
ENSG00000196476	C20orf96	chromosome 20 open reading frame 96 [Source:HGNC Symbol;Acc:HGNC:16227]	Cluster01		CilDB
ENSG00000172244	C5orf34	chromosome 5 open reading frame 34 [Source:HGNC Symbol;Acc:HGNC:24738]	Cluster01		CilDB
ENSG00000204387	C6orf48	chromosome 6 open reading frame 48 [Source:HGNC Symbol;Acc:HGNC:19078]	Cluster01		CilDB
ENSG00000156172	C8orf37	chromosome 8 open reading frame 37 [Source:HGNC Symbol;Acc:HGNC:27232]	Cluster01				SysCilia	CiliaCarta
ENSG00000176731	C8orf59	chromosome 8 open reading frame 59 [Source:HGNC Symbol;Acc:HGNC:32235]	Cluster01		CilDB
ENSG00000124207	CSE1L	chromosome segregation 1 like [Source:HGNC Symbol;Acc:HGNC:2431]	Cluster01		CilDB
ENSG00000070761	CFAP20	cilia and flagella associated protein 20 [Source:HGNC Symbol;Acc:HGNC:29523]	Cluster01		CilDB			CiliaCarta
ENSG00000159079	CFAP298	cilia and flagella associated protein 298 [Source:HGNC Symbol;Acc:HGNC:1301]	Cluster01		CilDB			CiliaCarta
ENSG00000163001	CFAP36	cilia and flagella associated protein 36 [Source:HGNC Symbol;Acc:HGNC:30540]	Cluster01		CilDB			CiliaCarta
ENSG00000160226	CFAP410	cilia and flagella associated protein 410 [Source:HGNC Symbol;Acc:HGNC:1260]	Cluster01		CilDB		SysCilia	CiliaCarta
ENSG00000206530	CFAP44	cilia and flagella associated protein 44 [Source:HGNC Symbol;Acc:HGNC:25631]	Cluster01		CilDB
ENSG00000105792	CFAP69	cilia and flagella associated protein 69 [Source:HGNC Symbol;Acc:HGNC:26107]	Cluster01		CilDB			CiliaCarta
ENSG00000164323	CFAP97	cilia and flagella associated protein 97 [Source:HGNC Symbol;Acc:HGNC:29276]	Cluster01		CilDB
ENSG00000058453	CROCC	ciliary rootlet coiled-coil, rootletin [Source:HGNC Symbol;Acc:HGNC:21299]	Cluster01		CilDB	CentrosomeDB	SysCilia	CiliaCarta
ENSG00000197603	CPLANE1	ciliogenesis and planar polarity effector 1 [Source:HGNC Symbol;Acc:HGNC:25801]	Cluster01					CiliaCarta
ENSG00000140104	CLBA1	clathrin binding box of aftiphilin containing 1 [Source:HGNC Symbol;Acc:HGNC:20126]	Cluster01		CilDB			CiliaCarta
ENSG00000141367	CLTC	clathrin heavy chain [Source:HGNC Symbol;Acc:HGNC:2092]	Cluster01		CilDB			CiliaCarta
ENSG00000080822	CLDND1	claudin domain containing 1 [Source:HGNC Symbol;Acc:HGNC:1322]	Cluster01			CentrosomeDB
ENSG00000176102	CSTF3	cleavage stimulation factor subunit 3 [Source:HGNC Symbol;Acc:HGNC:2485]	Cluster01		CilDB
ENSG00000103351	CLUAP1	clusterin associated protein 1 [Source:HGNC Symbol;Acc:HGNC:19009]	Cluster01		CilDB		SysCilia	CiliaCarta
ENSG00000122218	COPA	coatomer protein complex subunit alpha [Source:HGNC Symbol;Acc:HGNC:2230]	Cluster01		CilDB
ENSG00000184432	COPB2	coatomer protein complex subunit beta 2 [Source:HGNC Symbol;Acc:HGNC:2232]	Cluster01		CilDB
ENSG00000140326	CDAN1	codanin 1 [Source:HGNC Symbol;Acc:HGNC:1713]	Cluster01		CilDB
ENSG00000167186	COQ7	coenzyme Q7, hydroxylase [Source:HGNC Symbol;Acc:HGNC:2244]	Cluster01		CilDB
ENSG00000172757	CFL1	cofilin 1 [Source:HGNC Symbol;Acc:HGNC:1874]	Cluster01		CilDB
ENSG00000204536	CCHCR1	coiled-coil alpha-helical rod protein 1 [Source:HGNC Symbol;Acc:HGNC:13930]	Cluster01		CilDB	CentrosomeDB
ENSG00000132024	CC2D1A	coiled-coil and C2 domain containing 1A [Source:HGNC Symbol;Acc:HGNC:30237]	Cluster01			CentrosomeDB
ENSG00000154222	CC2D1B	coiled-coil and C2 domain containing 1B [Source:HGNC Symbol;Acc:HGNC:29386]	Cluster01		CilDB
ENSG00000048342	CC2D2A	coiled-coil and C2 domain containing 2A [Source:HGNC Symbol;Acc:HGNC:29253]	Cluster01		CilDB		SysCilia	CiliaCarta
ENSG00000135736	CCDC102A	coiled-coil domain containing 102A [Source:HGNC Symbol;Acc:HGNC:28097]	Cluster01		CilDB	CentrosomeDB
ENSG00000175455	CCDC14	coiled-coil domain containing 14 [Source:HGNC Symbol;Acc:HGNC:25766]	Cluster01		CilDB	CentrosomeDB
ENSG00000135205	CCDC146	coiled-coil domain containing 146 [Source:HGNC Symbol;Acc:HGNC:29296]	Cluster01	Derived signature	CilDB			CiliaCarta
ENSG00000197816	CCDC180	coiled-coil domain containing 180 [Source:HGNC Symbol;Acc:HGNC:29303]	Cluster01	Derived signature	CilDB
ENSG00000163617	CCDC191	coiled-coil domain containing 191 [Source:HGNC Symbol;Acc:HGNC:29272]	Cluster01		CilDB			CiliaCarta
ENSG00000159214	CCDC24	coiled-coil domain containing 24 [Source:HGNC Symbol;Acc:HGNC:28688]	Cluster01	Derived signature	CilDB
ENSG00000151468	CCDC3	coiled-coil domain containing 3 [Source:HGNC Symbol;Acc:HGNC:23813]	Cluster01		CilDB
ENSG00000176155	CCDC57	coiled-coil domain containing 57 [Source:HGNC Symbol;Acc:HGNC:27564]	Cluster01			CentrosomeDB
ENSG00000104983	CCDC61	coiled-coil domain containing 61 [Source:HGNC Symbol;Acc:HGNC:33629]	Cluster01		CilDB	CentrosomeDB
ENSG00000180376	CCDC66	coiled-coil domain containing 66 [Source:HGNC Symbol;Acc:HGNC:27709]	Cluster01			CentrosomeDB
ENSG00000120647	CCDC77	coiled-coil domain containing 77 [Source:HGNC Symbol;Acc:HGNC:28203]	Cluster01		CilDB	CentrosomeDB
ENSG00000137500	CCDC90B	coiled-coil domain containing 90B [Source:HGNC Symbol;Acc:HGNC:28108]	Cluster01		CilDB
ENSG00000164932	CTHRC1	collagen triple helix repeat containing 1 [Source:HGNC Symbol;Acc:HGNC:18831]	Cluster01		CilDB
ENSG00000108821	COL1A1	collagen type I alpha 1 chain [Source:HGNC Symbol;Acc:HGNC:2197]	Cluster01		CilDB
ENSG00000204262	COL5A2	collagen type V alpha 2 chain [Source:HGNC Symbol;Acc:HGNC:2210]	Cluster01		CilDB
ENSG00000142156	COL6A1	collagen type VI alpha 1 chain [Source:HGNC Symbol;Acc:HGNC:2211]	Cluster01		CilDB
ENSG00000144810	COL8A1	collagen type VIII alpha 1 chain [Source:HGNC Symbol;Acc:HGNC:2215]	Cluster01		CilDB
ENSG00000145781	COMMD10	COMM domain containing 10 [Source:HGNC Symbol;Acc:HGNC:30201]	Cluster01		CilDB
ENSG00000169019	COMMD8	COMM domain containing 8 [Source:HGNC Symbol;Acc:HGNC:26036]	Cluster01		CilDB
ENSG00000108561	C1QBP	complement C1q binding protein [Source:HGNC Symbol;Acc:HGNC:1243]	Cluster01		CilDB
ENSG00000213380	COG8	component of oligomeric golgi complex 8 [Source:HGNC Symbol;Acc:HGNC:18623]	Cluster01		CilDB
ENSG00000213341	CHUK	conserved helix-loop-helix ubiquitous kinase [Source:HGNC Symbol;Acc:HGNC:1974]	Cluster01			CentrosomeDB
ENSG00000172301	COPRS	coordinator of PRMT5 and differentiation stimulator [Source:HGNC Symbol;Acc:HGNC:28848]	Cluster01		CilDB
ENSG00000143207	COP1	COP1, E3 ubiquitin ligase [Source:HGNC Symbol;Acc:HGNC:17440]	Cluster01			CentrosomeDB
ENSG00000166200	COPS2	COP9 signalosome subunit 2 [Source:HGNC Symbol;Acc:HGNC:30747]	Cluster01		CilDB
ENSG00000198612	COPS8	COP9 signalosome subunit 8 [Source:HGNC Symbol;Acc:HGNC:24335]	Cluster01					CiliaCarta
ENSG00000164463	CREBRF	CREB3 regulatory factor [Source:HGNC Symbol;Acc:HGNC:24050]	Cluster01		CilDB
ENSG00000101343	CRNKL1	crooked neck pre-mRNA splicing factor 1 [Source:HGNC Symbol;Acc:HGNC:15762]	Cluster01		CilDB
ENSG00000060069	CTDP1	CTD phosphatase subunit 1 [Source:HGNC Symbol;Acc:HGNC:2498]	Cluster01		CilDB
ENSG00000159692	CTBP1	C-terminal binding protein 1 [Source:HGNC Symbol;Acc:HGNC:2494]	Cluster01			CentrosomeDB
ENSG00000055130	CUL1	cullin 1 [Source:HGNC Symbol;Acc:HGNC:2551]	Cluster01		CilDB	CentrosomeDB
ENSG00000108094	CUL2	cullin 2 [Source:HGNC Symbol;Acc:HGNC:2552]	Cluster01		CilDB
ENSG00000044090	CUL7	cullin 7 [Source:HGNC Symbol;Acc:HGNC:21024]	Cluster01		CilDB
ENSG00000168763	CNNM3	cyclin and CBS domain divalent metal cation transport mediator 3 [Source:HGNC Symbol;Acc:HGNC:104]	Cluster01		CilDB
ENSG00000008128	CDK11A	cyclin dependent kinase 11A [Source:HGNC Symbol;Acc:HGNC:1730]	Cluster01		CilDB	CentrosomeDB
ENSG00000156345	CDK20	cyclin dependent kinase 20 [Source:HGNC Symbol;Acc:HGNC:21420]	Cluster01		CilDB			CiliaCarta
ENSG00000250506	CDK3	cyclin dependent kinase 3 [Source:HGNC Symbol;Acc:HGNC:1772]	Cluster01		CilDB
ENSG00000083799	CYLD	CYLD lysine 63 deubiquitinase [Source:HGNC Symbol;Acc:HGNC:2584]	Cluster01					CiliaCarta
ENSG00000110172	CHORDC1	cysteine and histidine rich domain containing 1 [Source:HGNC Symbol;Acc:HGNC:14525]	Cluster01		CilDB
ENSG00000204116	CHIC1	cysteine rich hydrophobic domain 1 [Source:HGNC Symbol;Acc:HGNC:1934]	Cluster01		CilDB
ENSG00000071967	CYBRD1	cytochrome b reductase 1 [Source:HGNC Symbol;Acc:HGNC:20797]	Cluster01		CilDB
ENSG00000182224	CYB5D1	cytochrome b5 domain containing 1 [Source:HGNC Symbol;Acc:HGNC:26516]	Cluster01		CilDB			CiliaCarta
ENSG00000167740	CYB5D2	cytochrome b5 domain containing 2 [Source:HGNC Symbol;Acc:HGNC:28471]	Cluster01		CilDB	CentrosomeDB
ENSG00000181924	COA4	cytochrome c oxidase assembly factor 4 homolog [Source:HGNC Symbol;Acc:HGNC:24604]	Cluster01		CilDB
ENSG00000240230	COX19	cytochrome c oxidase assembly factor COX19 [Source:HGNC Symbol;Acc:HGNC:28074]	Cluster01		CilDB
ENSG00000155016	CYP2U1	cytochrome P450 family 2 subfamily U member 1 [Source:HGNC Symbol;Acc:HGNC:20582]	Cluster01		CilDB
ENSG00000074054	CLASP1	cytoplasmic linker associated protein 1 [Source:HGNC Symbol;Acc:HGNC:17088]	Cluster01		CilDB			CiliaCarta
ENSG00000175216	CKAP5	cytoskeleton associated protein 5 [Source:HGNC Symbol;Acc:HGNC:28959]	Cluster01		CilDB	CentrosomeDB		CiliaCarta
ENSG00000136848	DAB2IP	DAB2 interacting protein [Source:HGNC Symbol;Acc:HGNC:17294]	Cluster01		CilDB	CentrosomeDB
ENSG00000178149	DALRD3	DALR anticodon binding domain containing 3 [Source:HGNC Symbol;Acc:HGNC:25536]	Cluster01		CilDB
ENSG00000167986	DDB1	damage specific DNA binding protein 1 [Source:HGNC Symbol;Acc:HGNC:2717]	Cluster01		CilDB
ENSG00000071626	DAZAP1	DAZ associated protein 1 [Source:HGNC Symbol;Acc:HGNC:2683]	Cluster01		CilDB
ENSG00000158163	DZIP1L	DAZ interacting zinc finger protein 1 like [Source:HGNC Symbol;Acc:HGNC:26551]	Cluster01		CilDB	CentrosomeDB		CiliaCarta
ENSG00000198876	DCAF12	DDB1 and CUL4 associated factor 12 [Source:HGNC Symbol;Acc:HGNC:19911]	Cluster01			CentrosomeDB
ENSG00000164934	DCAF13	DDB1 and CUL4 associated factor 13 [Source:HGNC Symbol;Acc:HGNC:24535]	Cluster01			CentrosomeDB
ENSG00000163257	DCAF16	DDB1 and CUL4 associated factor 16 [Source:HGNC Symbol;Acc:HGNC:25987]	Cluster01		CilDB
ENSG00000085788	DDHD2	DDHD domain containing 2 [Source:HGNC Symbol;Acc:HGNC:29106]	Cluster01			CentrosomeDB
ENSG00000079785	DDX1	DEAD-box helicase 1 [Source:HGNC Symbol;Acc:HGNC:2734]	Cluster01		CilDB
ENSG00000100201	DDX17	DEAD-box helicase 17 [Source:HGNC Symbol;Acc:HGNC:2740]	Cluster01		CilDB
ENSG00000215301	DDX3X	DEAD-box helicase 3 X-linked [Source:HGNC Symbol;Acc:HGNC:2745]	Cluster01		CilDB
ENSG00000108654	DDX5	DEAD-box helicase 5 [Source:HGNC Symbol;Acc:HGNC:2746]	Cluster01		CilDB
ENSG00000110367	DDX6	DEAD-box helicase 6 [Source:HGNC Symbol;Acc:HGNC:2747]	Cluster01		CilDB			CiliaCarta
ENSG00000109606	DHX15	DEAH-box helicase 15 [Source:HGNC Symbol;Acc:HGNC:2738]	Cluster01		CilDB
ENSG00000108406	DHX40	DEAH-box helicase 40 [Source:HGNC Symbol;Acc:HGNC:18018]	Cluster01		CilDB
ENSG00000167657	DAPK3	death associated protein kinase 3 [Source:HGNC Symbol;Acc:HGNC:2676]	Cluster01		CilDB	CentrosomeDB
ENSG00000101191	DIDO1	death inducer-obliterator 1 [Source:HGNC Symbol;Acc:HGNC:2680]	Cluster01		CilDB
ENSG00000138231	DBR1	debranching RNA lariats 1 [Source:HGNC Symbol;Acc:HGNC:15594]	Cluster01		CilDB
ENSG00000116641	DOCK7	dedicator of cytokinesis 7 [Source:HGNC Symbol;Acc:HGNC:19190]	Cluster01		CilDB
ENSG00000174485	DENND4A	DENN domain containing 4A [Source:HGNC Symbol;Acc:HGNC:24321]	Cluster01		CilDB
ENSG00000143196	DPT	dermatopontin [Source:HGNC Symbol;Acc:HGNC:3011]	Cluster01		CilDB
ENSG00000125868	DSTN	destrin, actin depolymerizing factor [Source:HGNC Symbol;Acc:HGNC:15750]	Cluster01					CiliaCarta
ENSG00000165732	DDX21	DExD-box helicase 21 [Source:HGNC Symbol;Acc:HGNC:2744]	Cluster01		CilDB
ENSG00000123136	DDX39A	DExD-box helicase 39A [Source:HGNC Symbol;Acc:HGNC:17821]	Cluster01		CilDB
ENSG00000135829	DHX9	DExH-box helicase 9 [Source:HGNC Symbol;Acc:HGNC:2750]	Cluster01		CilDB
ENSG00000147202	DIAPH2	diaphanous related formin 2 [Source:HGNC Symbol;Acc:HGNC:2877]	Cluster01		CilDB
ENSG00000178700	DHFR2	dihydrofolate reductase 2 [Source:HGNC Symbol;Acc:HGNC:27309]	Cluster01		CilDB
ENSG00000166938	DIS3L	DIS3 like exosome 3'-5' exoribonuclease [Source:HGNC Symbol;Acc:HGNC:28698]	Cluster01			CentrosomeDB
ENSG00000151208	DLG5	discs large MAGUK scaffold protein 5 [Source:HGNC Symbol;Acc:HGNC:2904]	Cluster01					CiliaCarta
ENSG00000150764	DIXDC1	DIX domain containing 1 [Source:HGNC Symbol;Acc:HGNC:23695]	Cluster01		CilDB
ENSG00000169598	DFFB	DNA fragmentation factor subunit beta [Source:HGNC Symbol;Acc:HGNC:2773]	Cluster01		CilDB
ENSG00000005156	LIG3	DNA ligase 3 [Source:HGNC Symbol;Acc:HGNC:6600]	Cluster01		CilDB
ENSG00000062822	POLD1	DNA polymerase delta 1, catalytic subunit [Source:HGNC Symbol;Acc:HGNC:9175]	Cluster01		CilDB
ENSG00000163781	TOPBP1	DNA topoisomerase II binding protein 1 [Source:HGNC Symbol;Acc:HGNC:17008]	Cluster01		CilDB	CentrosomeDB
ENSG00000069345	DNAJA2	DnaJ heat shock protein family (Hsp40) member A2 [Source:HGNC Symbol;Acc:HGNC:14884]	Cluster01		CilDB
ENSG00000105993	DNAJB6	DnaJ heat shock protein family (Hsp40) member B6 [Source:HGNC Symbol;Acc:HGNC:14888]	Cluster01		CilDB
ENSG00000077232	DNAJC10	DnaJ heat shock protein family (Hsp40) member C10 [Source:HGNC Symbol;Acc:HGNC:24637]	Cluster01		CilDB
ENSG00000126698	DNAJC8	DnaJ heat shock protein family (Hsp40) member C8 [Source:HGNC Symbol;Acc:HGNC:15470]	Cluster01			CentrosomeDB
ENSG00000133884	DPF2	double PHD fingers 2 [Source:HGNC Symbol;Acc:HGNC:9964]	Cluster01			CentrosomeDB
ENSG00000132768	DPH2	DPH2 homolog [Source:HGNC Symbol;Acc:HGNC:3004]	Cluster01		CilDB
ENSG00000177990	DPY19L2	dpy-19 like 2 [Source:HGNC Symbol;Acc:HGNC:19414]	Cluster01		CilDB
ENSG00000178904	DPY19L3	dpy-19 like C-mannosyltransferase 3 [Source:HGNC Symbol;Acc:HGNC:27120]	Cluster01		CilDB
ENSG00000162961	DPY30	dpy-30, histone methyltransferase complex regulatory subunit [Source:HGNC Symbol;Acc:HGNC:24590]	Cluster01		CilDB
ENSG00000144048	DUSP11	dual specificity phosphatase 11 [Source:HGNC Symbol;Acc:HGNC:3066]	Cluster01		CilDB
ENSG00000204843	DCTN1	dynactin subunit 1 [Source:HGNC Symbol;Acc:HGNC:2711]	Cluster01		CilDB	CentrosomeDB		CiliaCarta
ENSG00000175203	DCTN2	dynactin subunit 2 [Source:HGNC Symbol;Acc:HGNC:2712]	Cluster01		CilDB	CentrosomeDB		CiliaCarta
ENSG00000137100	DCTN3	dynactin subunit 3 [Source:HGNC Symbol;Acc:HGNC:2713]	Cluster01		CilDB	CentrosomeDB		CiliaCarta
ENSG00000132912	DCTN4	dynactin subunit 4 [Source:HGNC Symbol;Acc:HGNC:15518]	Cluster01		CilDB	CentrosomeDB
ENSG00000166847	DCTN5	dynactin subunit 5 [Source:HGNC Symbol;Acc:HGNC:24594]	Cluster01		CilDB	CentrosomeDB
ENSG00000104671	DCTN6	dynactin subunit 6 [Source:HGNC Symbol;Acc:HGNC:16964]	Cluster01		CilDB	CentrosomeDB
ENSG00000079805	DNM2	dynamin 2 [Source:HGNC Symbol;Acc:HGNC:2974]	Cluster01		CilDB			CiliaCarta
ENSG00000165506	DNAAF2	dynein axonemal assembly factor 2 [Source:HGNC Symbol;Acc:HGNC:20188]	Cluster01				SysCilia	CiliaCarta
ENSG00000164818	DNAAF5	dynein axonemal assembly factor 5 [Source:HGNC Symbol;Acc:HGNC:26013]	Cluster01				SysCilia	CiliaCarta
ENSG00000114841	DNAH1	dynein axonemal heavy chain 1 [Source:HGNC Symbol;Acc:HGNC:2940]	Cluster01		CilDB		SysCilia	CiliaCarta
ENSG00000119661	DNAL1	dynein axonemal light chain 1 [Source:HGNC Symbol;Acc:HGNC:23247]	Cluster01		CilDB	CentrosomeDB	SysCilia	CiliaCarta
ENSG00000100246	DNAL4	dynein axonemal light chain 4 [Source:HGNC Symbol;Acc:HGNC:2955]	Cluster01		CilDB	CentrosomeDB		CiliaCarta
ENSG00000197102	DYNC1H1	dynein cytoplasmic 1 heavy chain 1 [Source:HGNC Symbol;Acc:HGNC:2961]	Cluster01		CilDB	CentrosomeDB		CiliaCarta
ENSG00000077380	DYNC1I2	dynein cytoplasmic 1 intermediate chain 2 [Source:HGNC Symbol;Acc:HGNC:2964]	Cluster01		CilDB			CiliaCarta
ENSG00000144635	DYNC1LI1	dynein cytoplasmic 1 light intermediate chain 1 [Source:HGNC Symbol;Acc:HGNC:18745]	Cluster01		CilDB	CentrosomeDB
ENSG00000135720	DYNC1LI2	dynein cytoplasmic 1 light intermediate chain 2 [Source:HGNC Symbol;Acc:HGNC:2966]	Cluster01		CilDB	CentrosomeDB
ENSG00000187240	DYNC2H1	dynein cytoplasmic 2 heavy chain 1 [Source:HGNC Symbol;Acc:HGNC:2962]	Cluster01		CilDB		SysCilia	CiliaCarta
ENSG00000138036	DYNC2LI1	dynein cytoplasmic 2 light intermediate chain 1 [Source:HGNC Symbol;Acc:HGNC:24595]	Cluster01		CilDB			CiliaCarta
ENSG00000179532	DNHD1	dynein heavy chain domain 1 [Source:HGNC Symbol;Acc:HGNC:26532]	Cluster01		CilDB			CiliaCarta
ENSG00000125971	DYNLRB1	dynein light chain roadblock-type 1 [Source:HGNC Symbol;Acc:HGNC:15468]	Cluster01		CilDB	CentrosomeDB		CiliaCarta
ENSG00000100393	EP300	E1A binding protein p300 [Source:HGNC Symbol;Acc:HGNC:3373]	Cluster01		CilDB	CentrosomeDB
ENSG00000205250	E2F4	E2F transcription factor 4 [Source:HGNC Symbol;Acc:HGNC:3118]	Cluster01					CiliaCarta
ENSG00000102189	EEA1	early endosome antigen 1 [Source:HGNC Symbol;Acc:HGNC:3185]	Cluster01			CentrosomeDB
ENSG00000136813	ECPAS	Ecm29 proteasome adaptor and scaffold [Source:HGNC Symbol;Acc:HGNC:29020]	Cluster01		CilDB	CentrosomeDB
ENSG00000067208	EVI5	ecotropic viral integration site 5 [Source:HGNC Symbol;Acc:HGNC:3501]	Cluster01		CilDB
ENSG00000203965	EFCAB7	EF-hand calcium binding domain 7 [Source:HGNC Symbol;Acc:HGNC:29379]	Cluster01		CilDB			CiliaCarta
ENSG00000096093	EFHC1	EF-hand domain containing 1 [Source:HGNC Symbol;Acc:HGNC:16406]	Cluster01	Derived signature	CilDB		SysCilia	CiliaCarta
ENSG00000172638	EFEMP2	EGF containing fibulin extracellular matrix protein 2 [Source:HGNC Symbol;Acc:HGNC:3219]	Cluster01			CentrosomeDB
ENSG00000024422	EHD2	EH domain containing 2 [Source:HGNC Symbol;Acc:HGNC:3243]	Cluster01		CilDB
ENSG00000049540	ELN	elastin [Source:HGNC Symbol;Acc:HGNC:3327]	Cluster01		CilDB
ENSG00000138080	EMILIN1	elastin microfibril interfacer 1 [Source:HGNC Symbol;Acc:HGNC:19880]	Cluster01			CentrosomeDB
ENSG00000066044	ELAVL1	ELAV like RNA binding protein 1 [Source:HGNC Symbol;Acc:HGNC:3312]	Cluster01		CilDB
ENSG00000179387	ELMOD2	ELMO domain containing 2 [Source:HGNC Symbol;Acc:HGNC:28111]	Cluster01					CiliaCarta
ENSG00000128886	ELL3	elongation factor for RNA polymerase II 3 [Source:HGNC Symbol;Acc:HGNC:23113]	Cluster01		CilDB
ENSG00000108883	EFTUD2	elongation factor Tu GTP binding domain containing 2 [Source:HGNC Symbol;Acc:HGNC:30858]	Cluster01					CiliaCarta
ENSG00000066629	EML1	EMAP like 1 [Source:HGNC Symbol;Acc:HGNC:3330]	Cluster01		CilDB			CiliaCarta
ENSG00000165521	AL121768.1	EMAP like 5 [Source:NCBI gene;Acc:161436]	Cluster01		CilDB
ENSG00000154380	ENAH	ENAH, actin regulator [Source:HGNC Symbol;Acc:HGNC:18271]	Cluster01		CilDB			CiliaCarta
ENSG00000106991	ENG	endoglin [Source:HGNC Symbol;Acc:HGNC:3349]	Cluster01		CilDB
ENSG00000165689	ENTR1	endosome associated trafficking regulator 1 [Source:HGNC Symbol;Acc:HGNC:10667]	Cluster01			CentrosomeDB
ENSG00000116016	EPAS1	endothelial PAS domain protein 1 [Source:HGNC Symbol;Acc:HGNC:3374]	Cluster01		CilDB
ENSG00000038358	EDC4	enhancer of mRNA decapping 4 [Source:HGNC Symbol;Acc:HGNC:17157]	Cluster01		CilDB	CentrosomeDB
ENSG00000124074	ENKD1	enkurin domain containing 1 [Source:HGNC Symbol;Acc:HGNC:25246]	Cluster01		CilDB	CentrosomeDB		CiliaCarta
ENSG00000074800	ENO1	enolase 1 [Source:HGNC Symbol;Acc:HGNC:3350]	Cluster01		CilDB
ENSG00000085832	EPS15	epidermal growth factor receptor pathway substrate 15 [Source:HGNC Symbol;Acc:HGNC:3419]	Cluster01					CiliaCarta
ENSG00000178567	EPM2AIP1	EPM2A interacting protein 1 [Source:HGNC Symbol;Acc:HGNC:19735]	Cluster01		CilDB
ENSG00000107938	EDRF1	erythroid differentiation regulatory factor 1 [Source:HGNC Symbol;Acc:HGNC:24640]	Cluster01			CentrosomeDB
ENSG00000139163	ETNK1	ethanolamine kinase 1 [Source:HGNC Symbol;Acc:HGNC:24649]	Cluster01		CilDB
ENSG00000157554	ERG	ETS transcription factor ERG [Source:HGNC Symbol;Acc:HGNC:3446]	Cluster01		CilDB
ENSG00000156508	EEF1A1	eukaryotic translation elongation factor 1 alpha 1 [Source:HGNC Symbol;Acc:HGNC:3189]	Cluster01		CilDB			CiliaCarta
ENSG00000114942	EEF1B2	eukaryotic translation elongation factor 1 beta 2 [Source:HGNC Symbol;Acc:HGNC:3208]	Cluster01		CilDB
ENSG00000104529	EEF1D	eukaryotic translation elongation factor 1 delta [Source:HGNC Symbol;Acc:HGNC:3211]	Cluster01		CilDB
ENSG00000254772	EEF1G	eukaryotic translation elongation factor 1 gamma [Source:HGNC Symbol;Acc:HGNC:3213]	Cluster01		CilDB
ENSG00000167658	EEF2	eukaryotic translation elongation factor 2 [Source:HGNC Symbol;Acc:HGNC:3214]	Cluster01		CilDB
ENSG00000173674	EIF1AX	eukaryotic translation initiation factor 1A X-linked [Source:HGNC Symbol;Acc:HGNC:3250]	Cluster01		CilDB
ENSG00000104408	EIF3E	eukaryotic translation initiation factor 3 subunit E [Source:HGNC Symbol;Acc:HGNC:3277]	Cluster01		CilDB
ENSG00000175390	EIF3F	eukaryotic translation initiation factor 3 subunit F [Source:HGNC Symbol;Acc:HGNC:3275]	Cluster01		CilDB
ENSG00000084623	EIF3I	eukaryotic translation initiation factor 3 subunit I [Source:HGNC Symbol;Acc:HGNC:3272]	Cluster01		CilDB
ENSG00000100129	EIF3L	eukaryotic translation initiation factor 3 subunit L [Source:HGNC Symbol;Acc:HGNC:18138]	Cluster01		CilDB
ENSG00000149100	EIF3M	eukaryotic translation initiation factor 3 subunit M [Source:HGNC Symbol;Acc:HGNC:24460]	Cluster01		CilDB
ENSG00000114867	EIF4G1	eukaryotic translation initiation factor 4 gamma 1 [Source:HGNC Symbol;Acc:HGNC:3296]	Cluster01		CilDB
ENSG00000110321	EIF4G2	eukaryotic translation initiation factor 4 gamma 2 [Source:HGNC Symbol;Acc:HGNC:3297]	Cluster01		CilDB
ENSG00000161960	EIF4A1	eukaryotic translation initiation factor 4A1 [Source:HGNC Symbol;Acc:HGNC:3282]	Cluster01		CilDB
ENSG00000141543	EIF4A3	eukaryotic translation initiation factor 4A3 [Source:HGNC Symbol;Acc:HGNC:18683]	Cluster01		CilDB
ENSG00000132507	EIF5A	eukaryotic translation initiation factor 5A [Source:HGNC Symbol;Acc:HGNC:3300]	Cluster01		CilDB
ENSG00000072840	EVC	EvC ciliary complex subunit 1 [Source:HGNC Symbol;Acc:HGNC:3497]	Cluster01				SysCilia	CiliaCarta
ENSG00000173040	EVC2	EvC ciliary complex subunit 2 [Source:HGNC Symbol;Acc:HGNC:19747]	Cluster01				SysCilia	CiliaCarta
ENSG00000182944	EWSR1	EWS RNA binding protein 1 [Source:HGNC Symbol;Acc:HGNC:3508]	Cluster01			CentrosomeDB
ENSG00000180104	EXOC3	exocyst complex component 3 [Source:HGNC Symbol;Acc:HGNC:30378]	Cluster01			CentrosomeDB	SysCilia	CiliaCarta
ENSG00000131558	EXOC4	exocyst complex component 4 [Source:HGNC Symbol;Acc:HGNC:30389]	Cluster01				SysCilia	CiliaCarta
ENSG00000070367	EXOC5	exocyst complex component 5 [Source:HGNC Symbol;Acc:HGNC:10696]	Cluster01				SysCilia	CiliaCarta
ENSG00000182473	EXOC7	exocyst complex component 7 [Source:HGNC Symbol;Acc:HGNC:23214]	Cluster01			CentrosomeDB
ENSG00000162694	EXTL2	exostosin like glycosyltransferase 2 [Source:HGNC Symbol;Acc:HGNC:3516]	Cluster01		CilDB
ENSG00000082898	XPO1	exportin 1 [Source:HGNC Symbol;Acc:HGNC:12825]	Cluster01		CilDB	CentrosomeDB
ENSG00000130227	XPO7	exportin 7 [Source:HGNC Symbol;Acc:HGNC:14108]	Cluster01			CentrosomeDB
ENSG00000182518	FAM104B	family with sequence similarity 104 member B [Source:HGNC Symbol;Acc:HGNC:25085]	Cluster01		CilDB
ENSG00000184083	FAM120C	family with sequence similarity 120C [Source:HGNC Symbol;Acc:HGNC:16949]	Cluster01		CilDB
ENSG00000031003	FAM13B	family with sequence similarity 13 member B [Source:HGNC Symbol;Acc:HGNC:1335]	Cluster01		CilDB
ENSG00000111879	FAM184A	family with sequence similarity 184 member A [Source:HGNC Symbol;Acc:HGNC:20991]	Cluster01		CilDB
ENSG00000222011	FAM185A	family with sequence similarity 185 member A [Source:HGNC Symbol;Acc:HGNC:22412]	Cluster01		CilDB
ENSG00000119328	FAM206A	family with sequence similarity 206 member A [Source:HGNC Symbol;Acc:HGNC:1364]	Cluster01		CilDB
ENSG00000203778	FAM229B	family with sequence similarity 229 member B [Source:HGNC Symbol;Acc:HGNC:33858]	Cluster01		CilDB			CiliaCarta
ENSG00000222018	FAM243A	family with sequence similarity 243 member A [Source:HGNC Symbol;Acc:HGNC:39602]	Cluster01			CentrosomeDB
ENSG00000077458	FAM76B	family with sequence similarity 76 member B [Source:HGNC Symbol;Acc:HGNC:28492]	Cluster01		CilDB
ENSG00000188343	FAM92A	family with sequence similarity 92 member A [Source:HGNC Symbol;Acc:HGNC:30452]	Cluster01					CiliaCarta
ENSG00000171262	FAM98B	family with sequence similarity 98 member B [Source:HGNC Symbol;Acc:HGNC:26773]	Cluster01		CilDB
ENSG00000158234	FAIM	Fas apoptotic inhibitory molecule [Source:HGNC Symbol;Acc:HGNC:18703]	Cluster01		CilDB			CiliaCarta
ENSG00000185104	FAF1	Fas associated factor 1 [Source:HGNC Symbol;Acc:HGNC:3578]	Cluster01		CilDB
ENSG00000188878	FBF1	Fas binding factor 1 [Source:HGNC Symbol;Acc:HGNC:24674]	Cluster01		CilDB	CentrosomeDB	SysCilia	CiliaCarta
ENSG00000183580	FBXL7	F-box and leucine rich repeat protein 7 [Source:HGNC Symbol;Acc:HGNC:13604]	Cluster01			CentrosomeDB
ENSG00000072803	FBXW11	F-box and WD repeat domain containing 11 [Source:HGNC Symbol;Acc:HGNC:13607]	Cluster01		CilDB	CentrosomeDB
ENSG00000132004	FBXW9	F-box and WD repeat domain containing 9 [Source:HGNC Symbol;Acc:HGNC:28136]	Cluster01		CilDB
ENSG00000213066	FGFR1OP	FGFR1 oncogene partner [Source:HGNC Symbol;Acc:HGNC:17012]	Cluster01		CilDB	CentrosomeDB		CiliaCarta
ENSG00000133393	FOPNL	FGFR1OP N-terminal like [Source:HGNC Symbol;Acc:HGNC:26435]	Cluster01		CilDB	CentrosomeDB	SysCilia	CiliaCarta
ENSG00000105202	FBL	fibrillarin [Source:HGNC Symbol;Acc:HGNC:3599]	Cluster01		CilDB
ENSG00000163520	FBLN2	fibulin 2 [Source:HGNC Symbol;Acc:HGNC:3601]	Cluster01		CilDB
ENSG00000140092	FBLN5	fibulin 5 [Source:HGNC Symbol;Acc:HGNC:3602]	Cluster01		CilDB
ENSG00000136068	FLNB	filamin B [Source:HGNC Symbol;Acc:HGNC:3755]	Cluster01		CilDB
ENSG00000176971	FIBIN	fin bud initiation factor homolog [Source:HGNC Symbol;Acc:HGNC:33747]	Cluster01		CilDB
ENSG00000105325	FZR1	fizzy and cell division cycle 20 related 1 [Source:HGNC Symbol;Acc:HGNC:24824]	Cluster01		CilDB
ENSG00000177731	FLII	FLII, actin remodeling protein [Source:HGNC Symbol;Acc:HGNC:3750]	Cluster01			CentrosomeDB
ENSG00000188352	FOCAD	focadhesin [Source:HGNC Symbol;Acc:HGNC:23377]	Cluster01		CilDB			CiliaCarta
ENSG00000174804	FZD4	frizzled class receptor 4 [Source:HGNC Symbol;Acc:HGNC:4042]	Cluster01		CilDB
ENSG00000106692	FKTN	fukutin [Source:HGNC Symbol;Acc:HGNC:3622]	Cluster01		CilDB
ENSG00000089280	FUS	FUS RNA binding protein [Source:HGNC Symbol;Acc:HGNC:4010]	Cluster01		CilDB
ENSG00000204590	GNL1	G protein nucleolar 1 (putative) [Source:HGNC Symbol;Acc:HGNC:4413]	Cluster01		CilDB
ENSG00000169727	GPS1	G protein pathway suppressor 1 [Source:HGNC Symbol;Acc:HGNC:4549]	Cluster01			CentrosomeDB
ENSG00000088256	GNA11	G protein subunit alpha 11 [Source:HGNC Symbol;Acc:HGNC:4379]	Cluster01					CiliaCarta
ENSG00000120063	GNA13	G protein subunit alpha 13 [Source:HGNC Symbol;Acc:HGNC:4381]	Cluster01		CilDB
ENSG00000156052	GNAQ	G protein subunit alpha q [Source:HGNC Symbol;Acc:HGNC:4390]	Cluster01					CiliaCarta
ENSG00000078369	GNB1	G protein subunit beta 1 [Source:HGNC Symbol;Acc:HGNC:4396]	Cluster01					CiliaCarta
ENSG00000143147	GPR161	G protein-coupled receptor 161 [Source:HGNC Symbol;Acc:HGNC:23694]	Cluster01				SysCilia	CiliaCarta
ENSG00000125388	GRK4	G protein-coupled receptor kinase 4 [Source:HGNC Symbol;Acc:HGNC:4543]	Cluster01					CiliaCarta
ENSG00000198873	GRK5	G protein-coupled receptor kinase 5 [Source:HGNC Symbol;Acc:HGNC:4544]	Cluster01			CentrosomeDB
ENSG00000103342	GSPT1	G1 to S phase transition 1 [Source:HGNC Symbol;Acc:HGNC:4621]	Cluster01		CilDB
ENSG00000145907	G3BP1	G3BP stress granule assembly factor 1 [Source:HGNC Symbol;Acc:HGNC:30292]	Cluster01		CilDB
ENSG00000156958	GALK2	galactokinase 2 [Source:HGNC Symbol;Acc:HGNC:4119]	Cluster01		CilDB
ENSG00000163521	GLB1L	galactosidase beta 1 like [Source:HGNC Symbol;Acc:HGNC:28129]	Cluster01		CilDB
ENSG00000054983	GALC	galactosylceramidase [Source:HGNC Symbol;Acc:HGNC:4115]	Cluster01		CilDB
ENSG00000131067	GGT7	gamma-glutamyltransferase 7 [Source:HGNC Symbol;Acc:HGNC:4259]	Cluster01		CilDB
ENSG00000089154	GCN1	GCN1, eIF2 alpha kinase activator homolog [Source:HGNC Symbol;Acc:HGNC:4199]	Cluster01		CilDB
ENSG00000057608	GDI2	GDP dissociation inhibitor 2 [Source:HGNC Symbol;Acc:HGNC:4227]	Cluster01		CilDB	CentrosomeDB
ENSG00000148180	GSN	gelsolin [Source:HGNC Symbol;Acc:HGNC:4620]	Cluster01		CilDB			CiliaCarta
ENSG00000077235	GTF3C1	general transcription factor IIIC subunit 1 [Source:HGNC Symbol;Acc:HGNC:4664]	Cluster01		CilDB
ENSG00000115207	GTF3C2	general transcription factor IIIC subunit 2 [Source:HGNC Symbol;Acc:HGNC:4665]	Cluster01		CilDB
ENSG00000074047	GLI2	GLI family zinc finger 2 [Source:HGNC Symbol;Acc:HGNC:4318]	Cluster01				SysCilia	CiliaCarta
ENSG00000106571	GLI3	GLI family zinc finger 3 [Source:HGNC Symbol;Acc:HGNC:4319]	Cluster01				SysCilia	CiliaCarta
ENSG00000126603	GLIS2	GLIS family zinc finger 2 [Source:HGNC Symbol;Acc:HGNC:29450]	Cluster01				SysCilia	CiliaCarta
ENSG00000172053	QARS	glutaminyl-tRNA synthetase [Source:HGNC Symbol;Acc:HGNC:9751]	Cluster01		CilDB
ENSG00000136628	EPRS	glutamyl-prolyl-tRNA synthetase [Source:HGNC Symbol;Acc:HGNC:3418]	Cluster01		CilDB
ENSG00000105723	GSK3A	glycogen synthase kinase 3 alpha [Source:HGNC Symbol;Acc:HGNC:4616]	Cluster01		CilDB	CentrosomeDB
ENSG00000082701	GSK3B	glycogen synthase kinase 3 beta [Source:HGNC Symbol;Acc:HGNC:4617]	Cluster01		CilDB		SysCilia	CiliaCarta
ENSG00000136235	GPNMB	glycoprotein nmb [Source:HGNC Symbol;Acc:HGNC:4462]	Cluster01		CilDB
ENSG00000016864	GLT8D1	glycosyltransferase 8 domain containing 1 [Source:HGNC Symbol;Acc:HGNC:24870]	Cluster01		CilDB
ENSG00000106105	GARS	glycyl-tRNA synthetase [Source:HGNC Symbol;Acc:HGNC:4162]	Cluster01		CilDB
ENSG00000147257	GPC3	glypican 3 [Source:HGNC Symbol;Acc:HGNC:4451]	Cluster01		CilDB
ENSG00000076716	GPC4	glypican 4 [Source:HGNC Symbol;Acc:HGNC:4452]	Cluster01		CilDB
ENSG00000108433	GOSR2	golgi SNAP receptor complex member 2 [Source:HGNC Symbol;Acc:HGNC:4431]	Cluster01		CilDB
ENSG00000090615	GOLGA3	golgin A3 [Source:HGNC Symbol;Acc:HGNC:4426]	Cluster01		CilDB	CentrosomeDB
ENSG00000173230	GOLGB1	golgin B1 [Source:HGNC Symbol;Acc:HGNC:4429]	Cluster01		CilDB
ENSG00000120370	GORAB	golgin, RAB6 interacting [Source:HGNC Symbol;Acc:HGNC:25676]	Cluster01					CiliaCarta
ENSG00000180447	GAS1	growth arrest specific 1 [Source:HGNC Symbol;Acc:HGNC:4165]	Cluster01		CilDB
ENSG00000141013	GAS8	growth arrest specific 8 [Source:HGNC Symbol;Acc:HGNC:4166]	Cluster01		CilDB		SysCilia	CiliaCarta
ENSG00000177885	GRB2	growth factor receptor bound protein 2 [Source:HGNC Symbol;Acc:HGNC:4566]	Cluster01			CentrosomeDB
ENSG00000196275	GTF2IRD2	GTF2I repeat domain containing 2 [Source:HGNC Symbol;Acc:HGNC:30775]	Cluster01		CilDB
ENSG00000174428	GTF2IRD2B	GTF2I repeat domain containing 2B [Source:HGNC Symbol;Acc:HGNC:33125]	Cluster01		CilDB
ENSG00000105968	H2AFV	H2A histone family member V [Source:HGNC Symbol;Acc:HGNC:20664]	Cluster01		CilDB
ENSG00000113648	H2AFY	H2A histone family member Y [Source:HGNC Symbol;Acc:HGNC:4740]	Cluster01		CilDB	CentrosomeDB
ENSG00000132475	H3F3B	H3 histone family member 3B [Source:HGNC Symbol;Acc:HGNC:4765]	Cluster01			CentrosomeDB
ENSG00000152240	HAUS1	HAUS augmin like complex subunit 1 [Source:HGNC Symbol;Acc:HGNC:25174]	Cluster01		CilDB	CentrosomeDB		CiliaCarta
ENSG00000137814	HAUS2	HAUS augmin like complex subunit 2 [Source:HGNC Symbol;Acc:HGNC:25530]	Cluster01		CilDB	CentrosomeDB		CiliaCarta
ENSG00000214367	HAUS3	HAUS augmin like complex subunit 3 [Source:HGNC Symbol;Acc:HGNC:28719]	Cluster01		CilDB	CentrosomeDB		CiliaCarta
ENSG00000249115	HAUS5	HAUS augmin like complex subunit 5 [Source:HGNC Symbol;Acc:HGNC:29130]	Cluster01		CilDB	CentrosomeDB		CiliaCarta
ENSG00000147874	HAUS6	HAUS augmin like complex subunit 6 [Source:HGNC Symbol;Acc:HGNC:25948]	Cluster01		CilDB	CentrosomeDB		CiliaCarta
ENSG00000131351	HAUS8	HAUS augmin like complex subunit 8 [Source:HGNC Symbol;Acc:HGNC:30532]	Cluster01		CilDB	CentrosomeDB		CiliaCarta
ENSG00000143575	HAX1	HCLS1 associated protein X-1 [Source:HGNC Symbol;Acc:HGNC:16915]	Cluster01		CilDB
ENSG00000119285	HEATR1	HEAT repeat containing 1 [Source:HGNC Symbol;Acc:HGNC:25517]	Cluster01		CilDB
ENSG00000129493	HEATR5A	HEAT repeat containing 5A [Source:HGNC Symbol;Acc:HGNC:20276]	Cluster01		CilDB
ENSG00000230989	HSBP1	heat shock factor binding protein 1 [Source:HGNC Symbol;Acc:HGNC:5203]	Cluster01		CilDB
ENSG00000096384	HSP90AB1	heat shock protein 90 alpha family class B member 1 [Source:HGNC Symbol;Acc:HGNC:5258]	Cluster01		CilDB			CiliaCarta
ENSG00000081870	HSPB11	heat shock protein family B (small) member 11 [Source:HGNC Symbol;Acc:HGNC:25019]	Cluster01		CilDB		SysCilia	CiliaCarta
ENSG00000185122	HSF1	heat shock transcription factor 1 [Source:HGNC Symbol;Acc:HGNC:5224]	Cluster01			CentrosomeDB
ENSG00000128731	HERC2	HECT and RLD domain containing E3 ubiquitin protein ligase 2 [Source:HGNC Symbol;Acc:HGNC:4868]	Cluster01		CilDB	CentrosomeDB
ENSG00000165338	HECTD2	HECT domain E3 ubiquitin protein ligase 2 [Source:HGNC Symbol;Acc:HGNC:26736]	Cluster01		CilDB
ENSG00000086758	HUWE1	HECT, UBA and WWE domain containing 1, E3 ubiquitin protein ligase [Source:HGNC Symbol;Acc:HGNC:30892]	Cluster01					CiliaCarta
ENSG00000114735	HEMK1	HemK methyltransferase family member 1 [Source:HGNC Symbol;Acc:HGNC:24923]	Cluster01		CilDB
ENSG00000122557	HERPUD2	HERPUD family member 2 [Source:HGNC Symbol;Acc:HGNC:21915]	Cluster01		CilDB
ENSG00000163909	HEYL	hes related family bHLH transcription factor with YRPW motif-like [Source:HGNC Symbol;Acc:HGNC:4882]	Cluster01		CilDB
ENSG00000197451	HNRNPAB	heterogeneous nuclear ribonucleoprotein A/B [Source:HGNC Symbol;Acc:HGNC:5034]	Cluster01		CilDB
ENSG00000135486	HNRNPA1	heterogeneous nuclear ribonucleoprotein A1 [Source:HGNC Symbol;Acc:HGNC:5031]	Cluster01		CilDB
ENSG00000139675	HNRNPA1L2	heterogeneous nuclear ribonucleoprotein A1-like 2 [Source:HGNC Symbol;Acc:HGNC:27067]	Cluster01		CilDB
ENSG00000122566	HNRNPA2B1	heterogeneous nuclear ribonucleoprotein A2/B1 [Source:HGNC Symbol;Acc:HGNC:5033]	Cluster01		CilDB
ENSG00000170144	HNRNPA3	heterogeneous nuclear ribonucleoprotein A3 [Source:HGNC Symbol;Acc:HGNC:24941]	Cluster01		CilDB
ENSG00000092199	HNRNPC	heterogeneous nuclear ribonucleoprotein C (C1/C2) [Source:HGNC Symbol;Acc:HGNC:5035]	Cluster01		CilDB
ENSG00000138668	HNRNPD	heterogeneous nuclear ribonucleoprotein D [Source:HGNC Symbol;Acc:HGNC:5036]	Cluster01		CilDB
ENSG00000169813	HNRNPF	heterogeneous nuclear ribonucleoprotein F [Source:HGNC Symbol;Acc:HGNC:5039]	Cluster01		CilDB
ENSG00000169045	HNRNPH1	heterogeneous nuclear ribonucleoprotein H1 [Source:HGNC Symbol;Acc:HGNC:5041]	Cluster01		CilDB
ENSG00000165119	HNRNPK	heterogeneous nuclear ribonucleoprotein K [Source:HGNC Symbol;Acc:HGNC:5044]	Cluster01		CilDB
ENSG00000104824	HNRNPL	heterogeneous nuclear ribonucleoprotein L [Source:HGNC Symbol;Acc:HGNC:5045]	Cluster01		CilDB
ENSG00000099783	HNRNPM	heterogeneous nuclear ribonucleoprotein M [Source:HGNC Symbol;Acc:HGNC:5046]	Cluster01		CilDB
ENSG00000125944	HNRNPR	heterogeneous nuclear ribonucleoprotein R [Source:HGNC Symbol;Acc:HGNC:5047]	Cluster01		CilDB
ENSG00000153187	HNRNPU	heterogeneous nuclear ribonucleoprotein U [Source:HGNC Symbol;Acc:HGNC:5048]	Cluster01		CilDB
ENSG00000189403	HMGB1	high mobility group box 1 [Source:HGNC Symbol;Acc:HGNC:4983]	Cluster01		CilDB
ENSG00000118418	HMGN3	high mobility group nucleosomal binding domain 3 [Source:HGNC Symbol;Acc:HGNC:12312]	Cluster01		CilDB
ENSG00000198157	HMGN5	high mobility group nucleosome binding domain 5 [Source:HGNC Symbol;Acc:HGNC:8013]	Cluster01		CilDB
ENSG00000094631	HDAC6	histone deacetylase 6 [Source:HGNC Symbol;Acc:HGNC:14064]	Cluster01					CiliaCarta
ENSG00000181666	HKR1	HKR1, GLI-Kruppel zinc finger family member [Source:HGNC Symbol;Acc:HGNC:4928]	Cluster01		CilDB
ENSG00000163349	HIPK1	homeodomain interacting protein kinase 1 [Source:HGNC Symbol;Acc:HGNC:19006]	Cluster01			CentrosomeDB		CiliaCarta
ENSG00000168172	HOOK3	hook microtubule tethering protein 3 [Source:HGNC Symbol;Acc:HGNC:23576]	Cluster01		CilDB	CentrosomeDB
ENSG00000111727	HCFC2	host cell factor C2 [Source:HGNC Symbol;Acc:HGNC:24972]	Cluster01		CilDB
ENSG00000163755	HPS3	HPS3, biogenesis of lysosomal organelles complex 2 subunit 1 [Source:HGNC Symbol;Acc:HGNC:15597]	Cluster01		CilDB
ENSG00000100209	HSCB	HscB mitochondrial iron-sulfur cluster cochaperone [Source:HGNC Symbol;Acc:HGNC:28913]	Cluster01			CentrosomeDB
ENSG00000197386	HTT	huntingtin [Source:HGNC Symbol;Acc:HGNC:4851]	Cluster01		CilDB	CentrosomeDB	SysCilia	CiliaCarta
ENSG00000127415	IDUA	iduronidase, alpha-L- [Source:HGNC Symbol;Acc:HGNC:5391]	Cluster01		CilDB
ENSG00000113141	IK	IK cytokine [Source:HGNC Symbol;Acc:HGNC:5958]	Cluster01		CilDB
ENSG00000095574	IKZF5	IKAROS family zinc finger 5 [Source:HGNC Symbol;Acc:HGNC:14283]	Cluster01		CilDB
ENSG00000134049	IER3IP1	immediate early response 3 interacting protein 1 [Source:HGNC Symbol;Acc:HGNC:18550]	Cluster01		CilDB
ENSG00000089289	IGBP1	immunoglobulin binding protein 1 [Source:HGNC Symbol;Acc:HGNC:5461]	Cluster01					CiliaCarta
ENSG00000154059	IMPACT	impact RWD domain protein [Source:HGNC Symbol;Acc:HGNC:20387]	Cluster01		CilDB
ENSG00000086200	IPO11	importin 11 [Source:HGNC Symbol;Acc:HGNC:20628]	Cluster01		CilDB
ENSG00000065150	IPO5	importin 5 [Source:HGNC Symbol;Acc:HGNC:6402]	Cluster01			CentrosomeDB		CiliaCarta
ENSG00000205339	IPO7	importin 7 [Source:HGNC Symbol;Acc:HGNC:9852]	Cluster01		CilDB
ENSG00000117318	ID3	inhibitor of DNA binding 3, HLH protein [Source:HGNC Symbol;Acc:HGNC:5362]	Cluster01		CilDB
ENSG00000153487	ING1	inhibitor of growth family member 1 [Source:HGNC Symbol;Acc:HGNC:6062]	Cluster01		CilDB
ENSG00000071243	ING3	inhibitor of growth family member 3 [Source:HGNC Symbol;Acc:HGNC:14587]	Cluster01		CilDB
ENSG00000104365	IKBKB	inhibitor of nuclear factor kappa B kinase subunit beta [Source:HGNC Symbol;Acc:HGNC:5960]	Cluster01			CentrosomeDB
ENSG00000178035	IMPDH2	inosine monophosphate dehydrogenase 2 [Source:HGNC Symbol;Acc:HGNC:6053]	Cluster01		CilDB
ENSG00000148384	INPP5E	inositol polyphosphate-5-phosphatase E [Source:HGNC Symbol;Acc:HGNC:21474]	Cluster01		CilDB		SysCilia	CiliaCarta
ENSG00000141753	IGFBP4	insulin like growth factor binding protein 4 [Source:HGNC Symbol;Acc:HGNC:5473]	Cluster01		CilDB	CentrosomeDB
ENSG00000115461	IGFBP5	insulin like growth factor binding protein 5 [Source:HGNC Symbol;Acc:HGNC:5474]	Cluster01		CilDB
ENSG00000163453	IGFBP7	insulin like growth factor binding protein 7 [Source:HGNC Symbol;Acc:HGNC:5476]	Cluster01		CilDB
ENSG00000146243	IRAK1BP1	interleukin 1 receptor associated kinase 1 binding protein 1 [Source:HGNC Symbol;Acc:HGNC:17368]	Cluster01		CilDB	CentrosomeDB
ENSG00000112144	ICK	intestinal cell kinase [Source:HGNC Symbol;Acc:HGNC:21219]	Cluster01		CilDB			CiliaCarta
ENSG00000197429	IPP	intracisternal A particle-promoted polypeptide [Source:HGNC Symbol;Acc:HGNC:6108]	Cluster01		CilDB
ENSG00000163913	IFT122	intraflagellar transport 122 [Source:HGNC Symbol;Acc:HGNC:13556]	Cluster01				SysCilia	CiliaCarta
ENSG00000187535	IFT140	intraflagellar transport 140 [Source:HGNC Symbol;Acc:HGNC:29077]	Cluster01		CilDB		SysCilia	CiliaCarta
ENSG00000138002	IFT172	intraflagellar transport 172 [Source:HGNC Symbol;Acc:HGNC:30391]	Cluster01		CilDB		SysCilia	CiliaCarta
ENSG00000109083	IFT20	intraflagellar transport 20 [Source:HGNC Symbol;Acc:HGNC:30989]	Cluster01		CilDB	CentrosomeDB	SysCilia	CiliaCarta
ENSG00000128581	IFT22	intraflagellar transport 22 [Source:HGNC Symbol;Acc:HGNC:21895]	Cluster01		CilDB		SysCilia	CiliaCarta
ENSG00000100360	IFT27	intraflagellar transport 27 [Source:HGNC Symbol;Acc:HGNC:18626]	Cluster01		CilDB		SysCilia	CiliaCarta
ENSG00000119650	IFT43	intraflagellar transport 43 [Source:HGNC Symbol;Acc:HGNC:29669]	Cluster01		CilDB		SysCilia	CiliaCarta
ENSG00000118096	IFT46	intraflagellar transport 46 [Source:HGNC Symbol;Acc:HGNC:26146]	Cluster01		CilDB		SysCilia	CiliaCarta
ENSG00000101052	IFT52	intraflagellar transport 52 [Source:HGNC Symbol;Acc:HGNC:15901]	Cluster01				SysCilia	CiliaCarta
ENSG00000114446	IFT57	intraflagellar transport 57 [Source:HGNC Symbol;Acc:HGNC:17367]	Cluster01		CilDB		SysCilia	CiliaCarta
ENSG00000096872	IFT74	intraflagellar transport 74 [Source:HGNC Symbol;Acc:HGNC:21424]	Cluster01		CilDB	CentrosomeDB	SysCilia	CiliaCarta
ENSG00000068885	IFT80	intraflagellar transport 80 [Source:HGNC Symbol;Acc:HGNC:29262]	Cluster01		CilDB	CentrosomeDB	SysCilia	CiliaCarta
ENSG00000122970	IFT81	intraflagellar transport 81 [Source:HGNC Symbol;Acc:HGNC:14313]	Cluster01		CilDB	CentrosomeDB	SysCilia	CiliaCarta
ENSG00000032742	IFT88	intraflagellar transport 88 [Source:HGNC Symbol;Acc:HGNC:20606]	Cluster01		CilDB		SysCilia	CiliaCarta
ENSG00000164066	INTU	inturned planar cell polarity protein [Source:HGNC Symbol;Acc:HGNC:29239]	Cluster01		CilDB		SysCilia	CiliaCarta
ENSG00000119509	INVS	inversin [Source:HGNC Symbol;Acc:HGNC:17870]	Cluster01		CilDB	CentrosomeDB	SysCilia	CiliaCarta
ENSG00000173226	IQCB1	IQ motif containing B1 [Source:HGNC Symbol;Acc:HGNC:28949]	Cluster01		CilDB	CentrosomeDB	SysCilia	CiliaCarta
ENSG00000106012	IQCE	IQ motif containing E [Source:HGNC Symbol;Acc:HGNC:29171]	Cluster01		CilDB			CiliaCarta
ENSG00000174628	IQCK	IQ motif containing K [Source:HGNC Symbol;Acc:HGNC:28556]	Cluster01	Derived signature	CilDB			CiliaCarta
ENSG00000130518	IQCN	IQ motif containing N [Source:HGNC Symbol;Acc:HGNC:29350]	Cluster01		CilDB
ENSG00000109944	JHY	junctional cadherin complex regulator [Source:HGNC Symbol;Acc:HGNC:26288]	Cluster01		CilDB			CiliaCarta
ENSG00000114030	KPNA1	karyopherin subunit alpha 1 [Source:HGNC Symbol;Acc:HGNC:6394]	Cluster01		CilDB
ENSG00000186432	KPNA4	karyopherin subunit alpha 4 [Source:HGNC Symbol;Acc:HGNC:6397]	Cluster01		CilDB
ENSG00000196911	KPNA5	karyopherin subunit alpha 5 [Source:HGNC Symbol;Acc:HGNC:6398]	Cluster01		CilDB
ENSG00000025800	KPNA6	karyopherin subunit alpha 6 [Source:HGNC Symbol;Acc:HGNC:6399]	Cluster01			CentrosomeDB
ENSG00000108424	KPNB1	karyopherin subunit beta 1 [Source:HGNC Symbol;Acc:HGNC:6400]	Cluster01		CilDB	CentrosomeDB
ENSG00000120071	KANSL1	KAT8 regulatory NSL complex subunit 1 [Source:HGNC Symbol;Acc:HGNC:24565]	Cluster01		CilDB
ENSG00000186625	KATNA1	katanin catalytic subunit A1 [Source:HGNC Symbol;Acc:HGNC:6216]	Cluster01		CilDB	CentrosomeDB
ENSG00000102781	KATNAL1	katanin catalytic subunit A1 like 1 [Source:HGNC Symbol;Acc:HGNC:28361]	Cluster01		CilDB			CiliaCarta
ENSG00000079999	KEAP1	kelch like ECH associated protein 1 [Source:HGNC Symbol;Acc:HGNC:23177]	Cluster01			CentrosomeDB
ENSG00000076321	KLHL20	kelch like family member 20 [Source:HGNC Symbol;Acc:HGNC:25056]	Cluster01		CilDB
ENSG00000198642	KLHL9	kelch like family member 9 [Source:HGNC Symbol;Acc:HGNC:18732]	Cluster01		CilDB
ENSG00000123444	KBTBD4	kelch repeat and BTB domain containing 4 [Source:HGNC Symbol;Acc:HGNC:23761]	Cluster01		CilDB
ENSG00000100578	KIAA0586	KIAA0586 [Source:HGNC Symbol;Acc:HGNC:19960]	Cluster01		CilDB			CiliaCarta
ENSG00000198920	KIAA0753	KIAA0753 [Source:HGNC Symbol;Acc:HGNC:29110]	Cluster01		CilDB	CentrosomeDB		CiliaCarta
ENSG00000138688	KIAA1109	KIAA1109 [Source:HGNC Symbol;Acc:HGNC:26953]	Cluster01			CentrosomeDB
ENSG00000126777	KTN1	kinectin 1 [Source:HGNC Symbol;Acc:HGNC:6467]	Cluster01		CilDB
ENSG00000075945	KIFAP3	kinesin associated protein 3 [Source:HGNC Symbol;Acc:HGNC:17060]	Cluster01		CilDB	CentrosomeDB		CiliaCarta
ENSG00000165115	KIF27	kinesin family member 27 [Source:HGNC Symbol;Acc:HGNC:18632]	Cluster01		CilDB		SysCilia	CiliaCarta
ENSG00000068796	KIF2A	kinesin family member 2A [Source:HGNC Symbol;Acc:HGNC:6318]	Cluster01		CilDB	CentrosomeDB		CiliaCarta
ENSG00000101350	KIF3B	kinesin family member 3B [Source:HGNC Symbol;Acc:HGNC:6320]	Cluster01			CentrosomeDB	SysCilia	CiliaCarta
ENSG00000170759	KIF5B	kinesin family member 5B [Source:HGNC Symbol;Acc:HGNC:6324]	Cluster01					CiliaCarta
ENSG00000166813	KIF7	kinesin family member 7 [Source:HGNC Symbol;Acc:HGNC:30497]	Cluster01				SysCilia	CiliaCarta
ENSG00000184445	KNTC1	kinetochore associated 1 [Source:HGNC Symbol;Acc:HGNC:17255]	Cluster01			CentrosomeDB
ENSG00000105700	KXD1	KxDL motif containing 1 [Source:HGNC Symbol;Acc:HGNC:28420]	Cluster01			CentrosomeDB
ENSG00000185513	L3MBTL1	L3MBTL1, histone methyl-lysine binding protein [Source:HGNC Symbol;Acc:HGNC:15905]	Cluster01		CilDB
ENSG00000130702	LAMA5	laminin subunit alpha 5 [Source:HGNC Symbol;Acc:HGNC:6485]	Cluster01					CiliaCarta
ENSG00000131023	LATS1	large tumor suppressor kinase 1 [Source:HGNC Symbol;Acc:HGNC:6514]	Cluster01		CilDB	CentrosomeDB
ENSG00000150457	LATS2	large tumor suppressor kinase 2 [Source:HGNC Symbol;Acc:HGNC:6515]	Cluster01		CilDB	CentrosomeDB
ENSG00000135338	LCA5	LCA5, lebercilin [Source:HGNC Symbol;Acc:HGNC:31923]	Cluster01		CilDB	CentrosomeDB	SysCilia	CiliaCarta
ENSG00000168806	LCMT2	leucine carboxyl methyltransferase 2 [Source:HGNC Symbol;Acc:HGNC:17558]	Cluster01		CilDB
ENSG00000133739	LRRCC1	leucine rich repeat and coiled-coil centrosomal protein 1 [Source:HGNC Symbol;Acc:HGNC:29373]	Cluster01		CilDB	CentrosomeDB
ENSG00000010626	LRRC23	leucine rich repeat containing 23 [Source:HGNC Symbol;Acc:HGNC:19138]	Cluster01	Derived signature	CilDB			CiliaCarta
ENSG00000066557	LRRC40	leucine rich repeat containing 40 [Source:HGNC Symbol;Acc:HGNC:26004]	Cluster01		CilDB
ENSG00000165501	LRR1	leucine rich repeat protein 1 [Source:HGNC Symbol;Acc:HGNC:19742]	Cluster01		CilDB
ENSG00000139263	LRIG3	leucine rich repeats and immunoglobulin like domains 3 [Source:HGNC Symbol;Acc:HGNC:30991]	Cluster01		CilDB
ENSG00000163818	LZTFL1	leucine zipper transcription factor like 1 [Source:HGNC Symbol;Acc:HGNC:6741]	Cluster01		CilDB		SysCilia	CiliaCarta
ENSG00000196233	LCOR	ligand dependent nuclear receptor corepressor [Source:HGNC Symbol;Acc:HGNC:29503]	Cluster01			CentrosomeDB
ENSG00000205659	LIN52	lin-52 DREAM MuvB core complex component [Source:HGNC Symbol;Acc:HGNC:19856]	Cluster01		CilDB
ENSG00000103227	LMF1	lipase maturation factor 1 [Source:HGNC Symbol;Acc:HGNC:14154]	Cluster01		CilDB
ENSG00000198862	LTN1	listerin E3 ubiquitin protein ligase 1 [Source:HGNC Symbol;Acc:HGNC:13082]	Cluster01		CilDB
ENSG00000139233	LLPH	LLP homolog, long-term synaptic facilitation factor [Source:HGNC Symbol;Acc:HGNC:28229]	Cluster01		CilDB
ENSG00000154359	LONRF1	LON peptidase N-terminal domain and ring finger 1 [Source:HGNC Symbol;Acc:HGNC:26302]	Cluster01			CentrosomeDB
ENSG00000198589	LRBA	LPS responsive beige-like anchor protein [Source:HGNC Symbol;Acc:HGNC:1742]	Cluster01					CiliaCarta
ENSG00000106355	LSM5	LSM5 homolog, U6 small nuclear RNA and mRNA degradation associated [Source:HGNC Symbol;Acc:HGNC:17162]	Cluster01		CilDB
ENSG00000007392	LUC7L	LUC7 like [Source:HGNC Symbol;Acc:HGNC:6723]	Cluster01		CilDB
ENSG00000146963	LUC7L2	LUC7 like 2, pre-mRNA splicing factor [Source:HGNC Symbol;Acc:HGNC:21608]	Cluster01		CilDB
ENSG00000004487	KDM1A	lysine demethylase 1A [Source:HGNC Symbol;Acc:HGNC:29079]	Cluster01		CilDB
ENSG00000066135	KDM4A	lysine demethylase 4A [Source:HGNC Symbol;Acc:HGNC:22978]	Cluster01			CentrosomeDB
ENSG00000113083	LOX	lysyl oxidase [Source:HGNC Symbol;Acc:HGNC:6664]	Cluster01		CilDB
ENSG00000138131	LOXL4	lysyl oxidase like 4 [Source:HGNC Symbol;Acc:HGNC:17171]	Cluster01		CilDB
ENSG00000090316	MAEA	macrophage erythroblast attacher [Source:HGNC Symbol;Acc:HGNC:13731]	Cluster01			CentrosomeDB
ENSG00000101353	MROH8	maestro heat like repeat family member 8 [Source:HGNC Symbol;Acc:HGNC:16125]	Cluster01		CilDB
ENSG00000111196	MAGOHB	mago homolog B, exon junction complex subunit [Source:HGNC Symbol;Acc:HGNC:25504]	Cluster01		CilDB
ENSG00000198162	MAN1A2	mannosidase alpha class 1A member 2 [Source:HGNC Symbol;Acc:HGNC:6822]	Cluster01		CilDB
ENSG00000115275	MOGS	mannosyl-oligosaccharide glucosidase [Source:HGNC Symbol;Acc:HGNC:24862]	Cluster01		CilDB
ENSG00000151332	MBIP	MAP3K12 binding inhibitory protein 1 [Source:HGNC Symbol;Acc:HGNC:20427]	Cluster01		CilDB
ENSG00000129680	MAP7D3	MAP7 domain containing 3 [Source:HGNC Symbol;Acc:HGNC:25742]	Cluster01		CilDB	CentrosomeDB
ENSG00000015479	MATR3	matrin 3 [Source:HGNC Symbol;Acc:HGNC:6912]	Cluster01		CilDB
ENSG00000157227	MMP14	matrix metallopeptidase 14 [Source:HGNC Symbol;Acc:HGNC:7160]	Cluster01		CilDB	CentrosomeDB
ENSG00000125863	MKKS	McKusick-Kaufman syndrome [Source:HGNC Symbol;Acc:HGNC:7108]	Cluster01		CilDB	CentrosomeDB	SysCilia	CiliaCarta
ENSG00000111554	MDM1	Mdm1 nuclear protein [Source:HGNC Symbol;Acc:HGNC:29917]	Cluster01		CilDB	CentrosomeDB	SysCilia	CiliaCarta
ENSG00000135679	MDM2	MDM2 proto-oncogene [Source:HGNC Symbol;Acc:HGNC:6973]	Cluster01		CilDB	CentrosomeDB
ENSG00000011143	MKS1	Meckel syndrome, type 1 [Source:HGNC Symbol;Acc:HGNC:7121]	Cluster01		CilDB	CentrosomeDB	SysCilia	CiliaCarta
ENSG00000124641	MED20	mediator complex subunit 20 [Source:HGNC Symbol;Acc:HGNC:16840]	Cluster01			CentrosomeDB
ENSG00000152944	MED21	mediator complex subunit 21 [Source:HGNC Symbol;Acc:HGNC:11473]	Cluster01		CilDB
ENSG00000160563	MED27	mediator complex subunit 27 [Source:HGNC Symbol;Acc:HGNC:2377]	Cluster01		CilDB
ENSG00000063322	MED29	mediator complex subunit 29 [Source:HGNC Symbol;Acc:HGNC:23074]	Cluster01		CilDB
ENSG00000258839	MC1R	melanocortin 1 receptor [Source:HGNC Symbol;Acc:HGNC:6929]	Cluster01		CilDB
ENSG00000145495	38777	membrane associated ring-CH-type finger 6 [Source:HGNC Symbol;Acc:HGNC:30550]	Cluster01		CilDB
ENSG00000166986	MARS	methionyl-tRNA synthetase [Source:HGNC Symbol;Acc:HGNC:6898]	Cluster01		CilDB
ENSG00000141644	MBD1	methyl-CpG binding domain protein 1 [Source:HGNC Symbol;Acc:HGNC:6916]	Cluster01			CentrosomeDB
ENSG00000169057	MECP2	methyl-CpG binding protein 2 [Source:HGNC Symbol;Acc:HGNC:6990]	Cluster01		CilDB
ENSG00000127804	METTL16	methyltransferase like 16 [Source:HGNC Symbol;Acc:HGNC:28484]	Cluster01		CilDB
ENSG00000087995	METTL2A	methyltransferase like 2A [Source:HGNC Symbol;Acc:HGNC:25755]	Cluster01		CilDB
ENSG00000165055	METTL2B	methyltransferase like 2B [Source:HGNC Symbol;Acc:HGNC:18272]	Cluster01		CilDB
ENSG00000147316	MCPH1	microcephalin 1 [Source:HGNC Symbol;Acc:HGNC:6954]	Cluster01		CilDB	CentrosomeDB
ENSG00000116141	MARK1	microtubule affinity regulating kinase 1 [Source:HGNC Symbol;Acc:HGNC:6896]	Cluster01			CentrosomeDB
ENSG00000072518	MARK2	microtubule affinity regulating kinase 2 [Source:HGNC Symbol;Acc:HGNC:3332]	Cluster01		CilDB
ENSG00000120539	MASTL	microtubule associated serine/threonine kinase like [Source:HGNC Symbol;Acc:HGNC:19042]	Cluster01			CentrosomeDB
ENSG00000080561	MID2	midline 2 [Source:HGNC Symbol;Acc:HGNC:7096]	Cluster01			CentrosomeDB
ENSG00000101752	MIB1	mindbomb E3 ubiquitin protein ligase 1 [Source:HGNC Symbol;Acc:HGNC:21086]	Cluster01		CilDB	CentrosomeDB
ENSG00000106125	MINDY4	MINDY lysine 48 deubiquitinase 4 [Source:HGNC Symbol;Acc:HGNC:21916]	Cluster01		CilDB
ENSG00000125885	MCM8	minichromosome maintenance 8 homologous recombination repair factor [Source:HGNC Symbol;Acc:HGNC:16147]	Cluster01		CilDB
ENSG00000112118	MCM3	minichromosome maintenance complex component 3 [Source:HGNC Symbol;Acc:HGNC:6945]	Cluster01			CentrosomeDB
ENSG00000076003	MCM6	minichromosome maintenance complex component 6 [Source:HGNC Symbol;Acc:HGNC:6949]	Cluster01		CilDB
ENSG00000166508	MCM7	minichromosome maintenance complex component 7 [Source:HGNC Symbol;Acc:HGNC:6950]	Cluster01		CilDB
ENSG00000167842	MIS12	MIS12, kinetochore complex component [Source:HGNC Symbol;Acc:HGNC:24967]	Cluster01			CentrosomeDB
ENSG00000159111	MRPL10	mitochondrial ribosomal protein L10 [Source:HGNC Symbol;Acc:HGNC:14055]	Cluster01		CilDB
ENSG00000136522	MRPL47	mitochondrial ribosomal protein L47 [Source:HGNC Symbol;Acc:HGNC:16652]	Cluster01			CentrosomeDB
ENSG00000120333	MRPS14	mitochondrial ribosomal protein S14 [Source:HGNC Symbol;Acc:HGNC:14049]	Cluster01		CilDB
ENSG00000112996	MRPS30	mitochondrial ribosomal protein S30 [Source:HGNC Symbol;Acc:HGNC:8769]	Cluster01		CilDB
ENSG00000102738	MRPS31	mitochondrial ribosomal protein S31 [Source:HGNC Symbol;Acc:HGNC:16632]	Cluster01		CilDB
ENSG00000148824	MTG1	mitochondrial ribosome associated GTPase 1 [Source:HGNC Symbol;Acc:HGNC:32159]	Cluster01		CilDB
ENSG00000120832	MTERF2	mitochondrial transcription termination factor 2 [Source:HGNC Symbol;Acc:HGNC:30779]	Cluster01		CilDB
ENSG00000100030	MAPK1	mitogen-activated protein kinase 1 [Source:HGNC Symbol;Acc:HGNC:6871]	Cluster01		CilDB	CentrosomeDB
ENSG00000112062	MAPK14	mitogen-activated protein kinase 14 [Source:HGNC Symbol;Acc:HGNC:6876]	Cluster01			CentrosomeDB
ENSG00000102882	MAPK3	mitogen-activated protein kinase 3 [Source:HGNC Symbol;Acc:HGNC:6877]	Cluster01		CilDB	CentrosomeDB
ENSG00000107643	MAPK8	mitogen-activated protein kinase 8 [Source:HGNC Symbol;Acc:HGNC:6881]	Cluster01		CilDB	CentrosomeDB
ENSG00000169967	MAP3K2	mitogen-activated protein kinase kinase kinase 2 [Source:HGNC Symbol;Acc:HGNC:6854]	Cluster01		CilDB
ENSG00000011566	MAP4K3	mitogen-activated protein kinase kinase kinase kinase 3 [Source:HGNC Symbol;Acc:HGNC:6865]	Cluster01			CentrosomeDB
ENSG00000089022	MAPKAPK5	mitogen-activated protein kinase-activated protein kinase 5 [Source:HGNC Symbol;Acc:HGNC:6889]	Cluster01		CilDB
ENSG00000185716	MOSMO	modulator of smoothened [Source:HGNC Symbol;Acc:HGNC:27087]	Cluster01		CilDB
ENSG00000080823	MOK	MOK protein kinase [Source:HGNC Symbol;Acc:HGNC:9833]	Cluster01					CiliaCarta
ENSG00000116151	MORN1	MORN repeat containing 1 [Source:HGNC Symbol;Acc:HGNC:25852]	Cluster01	Derived signature	CilDB
ENSG00000051825	MPHOSPH9	M-phase phosphoprotein 9 [Source:HGNC Symbol;Acc:HGNC:7215]	Cluster01		CilDB	CentrosomeDB
ENSG00000168303	MPLKIP	M-phase specific PLK1 interacting protein [Source:HGNC Symbol;Acc:HGNC:16002]	Cluster01		CilDB	CentrosomeDB
ENSG00000039123	MTREX	Mtr4 exosome RNA helicase [Source:HGNC Symbol;Acc:HGNC:18734]	Cluster01		CilDB
ENSG00000173269	MMRN2	multimerin 2 [Source:HGNC Symbol;Acc:HGNC:19888]	Cluster01		CilDB
ENSG00000107186	MPDZ	multiple PDZ domain crumbs cell polarity complex component [Source:HGNC Symbol;Acc:HGNC:7208]	Cluster01			CentrosomeDB
ENSG00000196814	MVB12B	multivesicular body subunit 12B [Source:HGNC Symbol;Acc:HGNC:23368]	Cluster01		CilDB
ENSG00000113318	MSH3	mutS homolog 3 [Source:HGNC Symbol;Acc:HGNC:7326]	Cluster01		CilDB
ENSG00000204410	MSH5	mutS homolog 5 [Source:HGNC Symbol;Acc:HGNC:7328]	Cluster01		CilDB
ENSG00000214114	MYCBP	MYC binding protein [Source:HGNC Symbol;Acc:HGNC:7554]	Cluster01		CilDB	CentrosomeDB
ENSG00000136997	MYC	MYC proto-oncogene, bHLH transcription factor [Source:HGNC Symbol;Acc:HGNC:7553]	Cluster01		CilDB
ENSG00000089693	MLF2	myeloid leukemia factor 2 [Source:HGNC Symbol;Acc:HGNC:7126]	Cluster01		CilDB
ENSG00000133026	MYH10	myosin heavy chain 10 [Source:HGNC Symbol;Acc:HGNC:7568]	Cluster01		CilDB			CiliaCarta
ENSG00000157483	MYO1E	myosin IE [Source:HGNC Symbol;Acc:HGNC:7599]	Cluster01		CilDB
ENSG00000087053	MTMR2	myotubularin related protein 2 [Source:HGNC Symbol;Acc:HGNC:7450]	Cluster01		CilDB
ENSG00000163875	MEAF6	MYST/Esa1 associated factor 6 [Source:HGNC Symbol;Acc:HGNC:25674]	Cluster01			CentrosomeDB
ENSG00000108784	NAGLU	N-acetyl-alpha-glucosaminidase [Source:HGNC Symbol;Acc:HGNC:7632]	Cluster01			CentrosomeDB
ENSG00000161048	NAPEPLD	N-acyl phosphatidylethanolamine phospholipase D [Source:HGNC Symbol;Acc:HGNC:21683]	Cluster01					CiliaCarta
ENSG00000163382	NAXE	NAD(P)HX epimerase [Source:HGNC Symbol;Acc:HGNC:18453]	Cluster01					CiliaCarta
ENSG00000196531	NACA	nascent polypeptide associated complex subunit alpha [Source:HGNC Symbol;Acc:HGNC:7629]	Cluster01		CilDB
ENSG00000182636	NDN	necdin, MAGE family member [Source:HGNC Symbol;Acc:HGNC:7675]	Cluster01		CilDB	CentrosomeDB
ENSG00000159593	NAE1	NEDD8 activating enzyme E1 subunit 1 [Source:HGNC Symbol;Acc:HGNC:621]	Cluster01		CilDB	CentrosomeDB
ENSG00000144061	NPHP1	nephrocystin 1 [Source:HGNC Symbol;Acc:HGNC:7905]	Cluster01	Derived signature	CilDB		SysCilia	CiliaCarta
ENSG00000113971	NPHP3	nephrocystin 3 [Source:HGNC Symbol;Acc:HGNC:7907]	Cluster01		CilDB		SysCilia	CiliaCarta
ENSG00000131697	NPHP4	nephrocystin 4 [Source:HGNC Symbol;Acc:HGNC:19104]	Cluster01		CilDB	CentrosomeDB	SysCilia	CiliaCarta
ENSG00000139350	NEDD1	neural precursor cell expressed, developmentally down-regulated 1 [Source:HGNC Symbol;Acc:HGNC:7723]	Cluster01		CilDB	CentrosomeDB		CiliaCarta
ENSG00000215041	NEURL4	neuralized E3 ubiquitin protein ligase 4 [Source:HGNC Symbol;Acc:HGNC:34410]	Cluster01			CentrosomeDB
ENSG00000169599	NFU1	NFU1 iron-sulfur cluster scaffold [Source:HGNC Symbol;Acc:HGNC:16287]	Cluster01			CentrosomeDB
ENSG00000104320	NBN	nibrin [Source:HGNC Symbol;Acc:HGNC:7652]	Cluster01		CilDB
ENSG00000137601	NEK1	NIMA related kinase 1 [Source:HGNC Symbol;Acc:HGNC:7744]	Cluster01		CilDB	CentrosomeDB	SysCilia	CiliaCarta
ENSG00000136098	NEK3	NIMA related kinase 3 [Source:HGNC Symbol;Acc:HGNC:7746]	Cluster01		CilDB
ENSG00000114904	NEK4	NIMA related kinase 4 [Source:HGNC Symbol;Acc:HGNC:11399]	Cluster01				SysCilia	CiliaCarta
ENSG00000101004	NINL	ninein like [Source:HGNC Symbol;Acc:HGNC:29163]	Cluster01		CilDB	CentrosomeDB	SysCilia	CiliaCarta
ENSG00000169251	NMD3	NMD3 ribosome export adaptor [Source:HGNC Symbol;Acc:HGNC:24250]	Cluster01		CilDB
ENSG00000143156	NME7	NME/NM23 family member 7 [Source:HGNC Symbol;Acc:HGNC:20461]	Cluster01		CilDB	CentrosomeDB	SysCilia	CiliaCarta
ENSG00000147140	NONO	non-POU domain containing octamer binding [Source:HGNC Symbol;Acc:HGNC:7871]	Cluster01		CilDB
ENSG00000010292	NCAPD2	non-SMC condensin I complex subunit D2 [Source:HGNC Symbol;Acc:HGNC:24305]	Cluster01		CilDB
ENSG00000055044	NOP58	NOP58 ribonucleoprotein [Source:HGNC Symbol;Acc:HGNC:29926]	Cluster01		CilDB
ENSG00000145414	NAF1	nuclear assembly factor 1 ribonucleoprotein [Source:HGNC Symbol;Acc:HGNC:25126]	Cluster01			CentrosomeDB
ENSG00000132780	NASP	nuclear autoantigenic sperm protein [Source:HGNC Symbol;Acc:HGNC:7644]	Cluster01		CilDB
ENSG00000136937	NCBP1	nuclear cap binding protein subunit 1 [Source:HGNC Symbol;Acc:HGNC:7658]	Cluster01		CilDB
ENSG00000162599	NFIA	nuclear factor I A [Source:HGNC Symbol;Acc:HGNC:7784]	Cluster01		CilDB
ENSG00000176953	NFATC2IP	nuclear factor of activated T cells 2 interacting protein [Source:HGNC Symbol;Acc:HGNC:25906]	Cluster01		CilDB
ENSG00000100968	NFATC4	nuclear factor of activated T cells 4 [Source:HGNC Symbol;Acc:HGNC:7778]	Cluster01		CilDB
ENSG00000102908	NFAT5	nuclear factor of activated T cells 5 [Source:HGNC Symbol;Acc:HGNC:7774]	Cluster01		CilDB
ENSG00000116044	NFE2L2	nuclear factor, erythroid 2 like 2 [Source:HGNC Symbol;Acc:HGNC:7782]	Cluster01			CentrosomeDB
ENSG00000137497	NUMA1	nuclear mitotic apparatus protein 1 [Source:HGNC Symbol;Acc:HGNC:8059]	Cluster01		CilDB	CentrosomeDB
ENSG00000124160	NCOA5	nuclear receptor coactivator 5 [Source:HGNC Symbol;Acc:HGNC:15909]	Cluster01		CilDB
ENSG00000198000	NOL8	nucleolar protein 8 [Source:HGNC Symbol;Acc:HGNC:23387]	Cluster01		CilDB
ENSG00000115053	NCL	nucleolin [Source:HGNC Symbol;Acc:HGNC:7667]	Cluster01		CilDB
ENSG00000181163	NPM1	nucleophosmin 1 [Source:HGNC Symbol;Acc:HGNC:7910]	Cluster01		CilDB	CentrosomeDB
ENSG00000126883	NUP214	nucleoporin 214 [Source:HGNC Symbol;Acc:HGNC:8064]	Cluster01				SysCilia	CiliaCarta
ENSG00000163002	NUP35	nucleoporin 35 [Source:HGNC Symbol;Acc:HGNC:29797]	Cluster01				SysCilia	CiliaCarta
ENSG00000075188	NUP37	nucleoporin 37 [Source:HGNC Symbol;Acc:HGNC:29929]	Cluster01				SysCilia	CiliaCarta
ENSG00000213024	NUP62	nucleoporin 62 [Source:HGNC Symbol;Acc:HGNC:8066]	Cluster01		CilDB	CentrosomeDB	SysCilia	CiliaCarta
ENSG00000125450	NUP85	nucleoporin 85 [Source:HGNC Symbol;Acc:HGNC:8734]	Cluster01		CilDB	CentrosomeDB
ENSG00000102900	NUP93	nucleoporin 93 [Source:HGNC Symbol;Acc:HGNC:28958]	Cluster01		CilDB		SysCilia	CiliaCarta
ENSG00000110713	NUP98	nucleoporin 98 [Source:HGNC Symbol;Acc:HGNC:8068]	Cluster01		CilDB
ENSG00000135778	NTPCR	nucleoside-triphosphatase, cancer-related [Source:HGNC Symbol;Acc:HGNC:28204]	Cluster01					CiliaCarta
ENSG00000187109	NAP1L1	nucleosome assembly protein 1 like 1 [Source:HGNC Symbol;Acc:HGNC:7637]	Cluster01		CilDB
ENSG00000103274	NUBP1	nucleotide binding protein 1 [Source:HGNC Symbol;Acc:HGNC:8041]	Cluster01					CiliaCarta
ENSG00000095906	NUBP2	nucleotide binding protein 2 [Source:HGNC Symbol;Acc:HGNC:8042]	Cluster01					CiliaCarta
ENSG00000170584	NUDCD2	NudC domain containing 2 [Source:HGNC Symbol;Acc:HGNC:30535]	Cluster01		CilDB
ENSG00000015676	NUDCD3	NudC domain containing 3 [Source:HGNC Symbol;Acc:HGNC:22208]	Cluster01					CiliaCarta
ENSG00000166579	NDEL1	nudE neurodevelopment protein 1 like 1 [Source:HGNC Symbol;Acc:HGNC:17620]	Cluster01		CilDB	CentrosomeDB
ENSG00000167005	NUDT21	nudix hydrolase 21 [Source:HGNC Symbol;Acc:HGNC:13870]	Cluster01		CilDB	CentrosomeDB
ENSG00000165609	NUDT5	nudix hydrolase 5 [Source:HGNC Symbol;Acc:HGNC:8052]	Cluster01			CentrosomeDB
ENSG00000138430	OLA1	Obg like ATPase 1 [Source:HGNC Symbol;Acc:HGNC:28833]	Cluster01			CentrosomeDB
ENSG00000122126	OCRL	OCRL, inositol polyphosphate-5-phosphatase [Source:HGNC Symbol;Acc:HGNC:8108]	Cluster01				SysCilia	CiliaCarta
ENSG00000046651	OFD1	OFD1, centriole and centriolar satellite protein [Source:HGNC Symbol;Acc:HGNC:2567]	Cluster01		CilDB	CentrosomeDB	SysCilia	CiliaCarta
ENSG00000147162	OGT	O-linked N-acetylglucosamine (GlcNAc) transferase [Source:HGNC Symbol;Acc:HGNC:8127]	Cluster01			CentrosomeDB
ENSG00000198836	OPA1	OPA1, mitochondrial dynamin like GTPase [Source:HGNC Symbol;Acc:HGNC:8140]	Cluster01		CilDB
ENSG00000116885	OSCP1	organic solute carrier partner 1 [Source:HGNC Symbol;Acc:HGNC:29971]	Cluster01		CilDB			CiliaCarta
ENSG00000115942	ORC2	origin recognition complex subunit 2 [Source:HGNC Symbol;Acc:HGNC:8488]	Cluster01		CilDB	CentrosomeDB
ENSG00000092094	OSGEP	O-sialoglycoprotein endopeptidase [Source:HGNC Symbol;Acc:HGNC:18028]	Cluster01			CentrosomeDB
ENSG00000128694	OSGEPL1	O-sialoglycoprotein endopeptidase like 1 [Source:HGNC Symbol;Acc:HGNC:23075]	Cluster01		CilDB
ENSG00000068308	OTUD5	OTU deubiquitinase 5 [Source:HGNC Symbol;Acc:HGNC:25402]	Cluster01		CilDB	CentrosomeDB
ENSG00000136811	ODF2	outer dense fiber of sperm tails 2 [Source:HGNC Symbol;Acc:HGNC:8114]	Cluster01		CilDB	CentrosomeDB	SysCilia	CiliaCarta
ENSG00000122417	ODF2L	outer dense fiber of sperm tails 2 like [Source:HGNC Symbol;Acc:HGNC:29225]	Cluster01		CilDB	CentrosomeDB
ENSG00000164830	OXR1	oxidation resistance 1 [Source:HGNC Symbol;Acc:HGNC:15822]	Cluster01		CilDB
ENSG00000180370	PAK2	p21 (RAC1) activated kinase 2 [Source:HGNC Symbol;Acc:HGNC:8591]	Cluster01			CentrosomeDB
ENSG00000121390	PSPC1	paraspeckle component 1 [Source:HGNC Symbol;Acc:HGNC:20320]	Cluster01		CilDB
ENSG00000163138	PACRGL	parkin coregulated like [Source:HGNC Symbol;Acc:HGNC:28442]	Cluster01		CilDB	CentrosomeDB
ENSG00000197702	PARVA	parvin alpha [Source:HGNC Symbol;Acc:HGNC:14652]	Cluster01		CilDB
ENSG00000157212	PAXIP1	PAX interacting protein 1 [Source:HGNC Symbol;Acc:HGNC:8624]	Cluster01		CilDB
ENSG00000146281	PM20D2	peptidase M20 domain containing 2 [Source:HGNC Symbol;Acc:HGNC:21408]	Cluster01		CilDB
ENSG00000102309	PIN4	peptidylprolyl cis/trans isomerase, NIMA-interacting 4 [Source:HGNC Symbol;Acc:HGNC:8992]	Cluster01		CilDB
ENSG00000196262	PPIA	peptidylprolyl isomerase A [Source:HGNC Symbol;Acc:HGNC:9253]	Cluster01		CilDB
ENSG00000171497	PPID	peptidylprolyl isomerase D [Source:HGNC Symbol;Acc:HGNC:9257]	Cluster01		CilDB			CiliaCarta
ENSG00000100023	PPIL2	peptidylprolyl isomerase like 2 [Source:HGNC Symbol;Acc:HGNC:9261]	Cluster01		CilDB
ENSG00000078674	PCM1	pericentriolar material 1 [Source:HGNC Symbol;Acc:HGNC:8727]	Cluster01		CilDB	CentrosomeDB	SysCilia	CiliaCarta
ENSG00000133110	POSTN	periostin [Source:HGNC Symbol;Acc:HGNC:16953]	Cluster01		CilDB
ENSG00000157870	PRXL2B	peroxiredoxin like 2B [Source:HGNC Symbol;Acc:HGNC:28390]	Cluster01		CilDB
ENSG00000158122	PRXL2C	peroxiredoxin like 2C [Source:HGNC Symbol;Acc:HGNC:16881]	Cluster01		CilDB
ENSG00000130810	PPAN	peter pan homolog [Source:HGNC Symbol;Acc:HGNC:9227]	Cluster01			CentrosomeDB
ENSG00000040199	PHLPP2	PH domain and leucine rich repeat protein phosphatase 2 [Source:HGNC Symbol;Acc:HGNC:29149]	Cluster01					CiliaCarta
ENSG00000119403	PHF19	PHD finger protein 19 [Source:HGNC Symbol;Acc:HGNC:24566]	Cluster01		CilDB
ENSG00000118482	PHF3	PHD finger protein 3 [Source:HGNC Symbol;Acc:HGNC:8921]	Cluster01		CilDB
ENSG00000179115	FARSA	phenylalanyl-tRNA synthetase subunit alpha [Source:HGNC Symbol;Acc:HGNC:3592]	Cluster01		CilDB
ENSG00000116120	FARSB	phenylalanyl-tRNA synthetase subunit beta [Source:HGNC Symbol;Acc:HGNC:17800]	Cluster01		CilDB
ENSG00000136940	PDCL	phosducin like [Source:HGNC Symbol;Acc:HGNC:8770]	Cluster01			CentrosomeDB
ENSG00000078142	PIK3C3	phosphatidylinositol 3-kinase catalytic subunit type 3 [Source:HGNC Symbol;Acc:HGNC:8974]	Cluster01		CilDB			CiliaCarta
ENSG00000038210	PI4K2B	phosphatidylinositol 4-kinase type 2 beta [Source:HGNC Symbol;Acc:HGNC:18215]	Cluster01		CilDB
ENSG00000142892	PIGK	phosphatidylinositol glycan anchor biosynthesis class K [Source:HGNC Symbol;Acc:HGNC:8965]	Cluster01		CilDB
ENSG00000165282	PIGO	phosphatidylinositol glycan anchor biosynthesis class O [Source:HGNC Symbol;Acc:HGNC:23215]	Cluster01		CilDB
ENSG00000087111	PIGS	phosphatidylinositol glycan anchor biosynthesis class S [Source:HGNC Symbol;Acc:HGNC:14937]	Cluster01					CiliaCarta
ENSG00000121879	PIK3CA	phosphatidylinositol-4,5-bisphosphate 3-kinase catalytic subunit alpha [Source:HGNC Symbol;Acc:HGNC:8975]	Cluster01			CentrosomeDB
ENSG00000156973	PDE6D	phosphodiesterase 6D [Source:HGNC Symbol;Acc:HGNC:8788]	Cluster01				SysCilia	CiliaCarta
ENSG00000179364	PACS2	phosphofurin acidic cluster sorting protein 2 [Source:HGNC Symbol;Acc:HGNC:23794]	Cluster01		CilDB
ENSG00000171314	PGAM1	phosphoglycerate mutase 1 [Source:HGNC Symbol;Acc:HGNC:8888]	Cluster01		CilDB
ENSG00000196455	PIK3R4	phosphoinositide-3-kinase regulatory subunit 4 [Source:HGNC Symbol;Acc:HGNC:8982]	Cluster01					CiliaCarta
ENSG00000184381	PLA2G6	phospholipase A2 group VI [Source:HGNC Symbol;Acc:HGNC:9039]	Cluster01			CentrosomeDB
ENSG00000124181	PLCG1	phospholipase C gamma 1 [Source:HGNC Symbol;Acc:HGNC:9065]	Cluster01			CentrosomeDB
ENSG00000067113	PLPP1	phospholipid phosphatase 1 [Source:HGNC Symbol;Acc:HGNC:9228]	Cluster01		CilDB
ENSG00000162407	PLPP3	phospholipid phosphatase 3 [Source:HGNC Symbol;Acc:HGNC:9229]	Cluster01		CilDB
ENSG00000114698	PLSCR4	phospholipid scramblase 4 [Source:HGNC Symbol;Acc:HGNC:16497]	Cluster01		CilDB
ENSG00000127125	PPCS	phosphopantothenoylcysteine synthetase [Source:HGNC Symbol;Acc:HGNC:25686]	Cluster01		CilDB
ENSG00000128050	PAICS	phosphoribosylaminoimidazole carboxylase and phosphoribosylaminoimidazolesuccinocarboxamide synthase [Source:HGNC Symbol;Acc:HGNC:8587]	Cluster01		CilDB
ENSG00000159131	GART	phosphoribosylglycinamide formyltransferase, phosphoribosylglycinamide synthetase, phosphoribosylaminoimidazole synthetase [Source:HGNC Symbol;Acc:HGNC:4163]	Cluster01		CilDB
ENSG00000100941	PNN	pinin, desmosome associated protein [Source:HGNC Symbol;Acc:HGNC:9162]	Cluster01		CilDB
ENSG00000102024	PLS3	plastin 3 [Source:HGNC Symbol;Acc:HGNC:9091]	Cluster01		CilDB
ENSG00000007168	PAFAH1B1	platelet activating factor acetylhydrolase 1b regulatory subunit 1 [Source:HGNC Symbol;Acc:HGNC:8574]	Cluster01		CilDB	CentrosomeDB	SysCilia	CiliaCarta
ENSG00000187800	PEAR1	platelet endothelial aggregation receptor 1 [Source:HGNC Symbol;Acc:HGNC:33631]	Cluster01			CentrosomeDB
ENSG00000225190	PLEKHM1	pleckstrin homology and RUN domain containing M1 [Source:HGNC Symbol;Acc:HGNC:29017]	Cluster01		CilDB
ENSG00000064933	PMS1	PMS1 homolog 1, mismatch repair system component [Source:HGNC Symbol;Acc:HGNC:9121]	Cluster01		CilDB
ENSG00000132424	PNISR	PNN interacting serine and arginine rich protein [Source:HGNC Symbol;Acc:HGNC:21222]	Cluster01		CilDB
ENSG00000152359	POC5	POC5 centriolar protein [Source:HGNC Symbol;Acc:HGNC:26658]	Cluster01		CilDB	CentrosomeDB
ENSG00000128567	PODXL	podocalyxin like [Source:HGNC Symbol;Acc:HGNC:9171]	Cluster01		CilDB	CentrosomeDB
ENSG00000070756	PABPC1	poly(A) binding protein cytoplasmic 1 [Source:HGNC Symbol;Acc:HGNC:8554]	Cluster01		CilDB
ENSG00000172239	PAIP1	poly(A) binding protein interacting protein 1 [Source:HGNC Symbol;Acc:HGNC:16945]	Cluster01		CilDB
ENSG00000115421	PAPOLG	poly(A) polymerase gamma [Source:HGNC Symbol;Acc:HGNC:14982]	Cluster01			CentrosomeDB
ENSG00000152520	PAN3	poly(A) specific ribonuclease subunit PAN3 [Source:HGNC Symbol;Acc:HGNC:29991]	Cluster01			CentrosomeDB
ENSG00000129484	PARP2	poly(ADP-ribose) polymerase 2 [Source:HGNC Symbol;Acc:HGNC:272]	Cluster01		CilDB	CentrosomeDB
ENSG00000041880	PARP3	poly(ADP-ribose) polymerase family member 3 [Source:HGNC Symbol;Acc:HGNC:273]	Cluster01		CilDB	CentrosomeDB
ENSG00000169564	PCBP1	poly(rC) binding protein 1 [Source:HGNC Symbol;Acc:HGNC:8647]	Cluster01		CilDB
ENSG00000197111	PCBP2	poly(rC) binding protein 2 [Source:HGNC Symbol;Acc:HGNC:8648]	Cluster01		CilDB
ENSG00000008710	PKD1	polycystin 1, transient receptor potential channel interacting [Source:HGNC Symbol;Acc:HGNC:9008]	Cluster01				SysCilia	CiliaCarta
ENSG00000118762	PKD2	polycystin 2, transient receptor potential cation channel [Source:HGNC Symbol;Acc:HGNC:9009]	Cluster01		CilDB	CentrosomeDB	SysCilia	CiliaCarta
ENSG00000111752	PHC1	polyhomeotic homolog 1 [Source:HGNC Symbol;Acc:HGNC:3182]	Cluster01					CiliaCarta
ENSG00000178234	GALNT11	polypeptide N-acetylgalactosaminyltransferase 11 [Source:HGNC Symbol;Acc:HGNC:19875]	Cluster01					CiliaCarta
ENSG00000138035	PNPT1	polyribonucleotide nucleotidyltransferase 1 [Source:HGNC Symbol;Acc:HGNC:23166]	Cluster01		CilDB
ENSG00000167272	POP5	POP5 homolog, ribonuclease P/MRP subunit [Source:HGNC Symbol;Acc:HGNC:17689]	Cluster01		CilDB
ENSG00000178695	KCTD12	potassium channel tetramerization domain containing 12 [Source:HGNC Symbol;Acc:HGNC:14678]	Cluster01		CilDB
ENSG00000100105	PATZ1	POZ/BTB and AT hook containing zinc finger 1 [Source:HGNC Symbol;Acc:HGNC:13071]	Cluster01		CilDB
ENSG00000141956	PRDM15	PR/SET domain 15 [Source:HGNC Symbol;Acc:HGNC:13999]	Cluster01			CentrosomeDB
ENSG00000243279	PRAF2	PRA1 domain family member 2 [Source:HGNC Symbol;Acc:HGNC:28911]	Cluster01		CilDB
ENSG00000112739	PRPF4B	pre-mRNA processing factor 4B [Source:HGNC Symbol;Acc:HGNC:17346]	Cluster01		CilDB
ENSG00000174231	PRPF8	pre-mRNA processing factor 8 [Source:HGNC Symbol;Acc:HGNC:17340]	Cluster01		CilDB
ENSG00000080815	PSEN1	presenilin 1 [Source:HGNC Symbol;Acc:HGNC:9508]	Cluster01		CilDB	CentrosomeDB		CiliaCarta
ENSG00000163637	PRICKLE2	prickle planar cell polarity protein 2 [Source:HGNC Symbol;Acc:HGNC:20340]	Cluster01		CilDB
ENSG00000083535	PIBF1	progesterone immunomodulatory binding factor 1 [Source:HGNC Symbol;Acc:HGNC:23352]	Cluster01		CilDB	CentrosomeDB	SysCilia	CiliaCarta
ENSG00000163291	PAQR3	progestin and adipoQ receptor family member 3 [Source:HGNC Symbol;Acc:HGNC:30130]	Cluster01		CilDB
ENSG00000114209	PDCD10	programmed cell death 10 [Source:HGNC Symbol;Acc:HGNC:8761]	Cluster01		CilDB
ENSG00000170248	PDCD6IP	programmed cell death 6 interacting protein [Source:HGNC Symbol;Acc:HGNC:8766]	Cluster01			CentrosomeDB
ENSG00000167085	PHB	prohibitin [Source:HGNC Symbol;Acc:HGNC:8912]	Cluster01		CilDB
ENSG00000215021	PHB2	prohibitin 2 [Source:HGNC Symbol;Acc:HGNC:30306]	Cluster01		CilDB
ENSG00000132646	PCNA	proliferating cell nuclear antigen [Source:HGNC Symbol;Acc:HGNC:8729]	Cluster01		CilDB
ENSG00000170515	PA2G4	proliferation-associated 2G4 [Source:HGNC Symbol;Acc:HGNC:8550]	Cluster01		CilDB
ENSG00000178467	P4HTM	prolyl 4-hydroxylase, transmembrane [Source:HGNC Symbol;Acc:HGNC:28858]	Cluster01		CilDB
ENSG00000110958	PTGES3	prostaglandin E synthase 3 [Source:HGNC Symbol;Acc:HGNC:16049]	Cluster01		CilDB
ENSG00000161057	PSMC2	proteasome 26S subunit, ATPase 2 [Source:HGNC Symbol;Acc:HGNC:9548]	Cluster01		CilDB			CiliaCarta
ENSG00000087191	PSMC5	proteasome 26S subunit, ATPase 5 [Source:HGNC Symbol;Acc:HGNC:9552]	Cluster01		CilDB			CiliaCarta
ENSG00000173692	PSMD1	proteasome 26S subunit, non-ATPase 1 [Source:HGNC Symbol;Acc:HGNC:9554]	Cluster01		CilDB	CentrosomeDB
ENSG00000108671	PSMD11	proteasome 26S subunit, non-ATPase 11 [Source:HGNC Symbol;Acc:HGNC:9556]	Cluster01		CilDB
ENSG00000197170	PSMD12	proteasome 26S subunit, non-ATPase 12 [Source:HGNC Symbol;Acc:HGNC:9557]	Cluster01		CilDB
ENSG00000185627	PSMD13	proteasome 26S subunit, non-ATPase 13 [Source:HGNC Symbol;Acc:HGNC:9558]	Cluster01		CilDB
ENSG00000175166	PSMD2	proteasome 26S subunit, non-ATPase 2 [Source:HGNC Symbol;Acc:HGNC:9559]	Cluster01		CilDB	CentrosomeDB
ENSG00000108344	PSMD3	proteasome 26S subunit, non-ATPase 3 [Source:HGNC Symbol;Acc:HGNC:9560]	Cluster01		CilDB	CentrosomeDB
ENSG00000103035	PSMD7	proteasome 26S subunit, non-ATPase 7 [Source:HGNC Symbol;Acc:HGNC:9565]	Cluster01		CilDB
ENSG00000100911	PSME2	proteasome activator subunit 2 [Source:HGNC Symbol;Acc:HGNC:9569]	Cluster01		CilDB	CentrosomeDB
ENSG00000183527	PSMG1	proteasome assembly chaperone 1 [Source:HGNC Symbol;Acc:HGNC:3043]	Cluster01		CilDB
ENSG00000129084	PSMA1	proteasome subunit alpha 1 [Source:HGNC Symbol;Acc:HGNC:9530]	Cluster01			CentrosomeDB
ENSG00000101182	PSMA7	proteasome subunit alpha 7 [Source:HGNC Symbol;Acc:HGNC:9536]	Cluster01		CilDB
ENSG00000126067	PSMB2	proteasome subunit beta 2 [Source:HGNC Symbol;Acc:HGNC:9539]	Cluster01		CilDB
ENSG00000159377	PSMB4	proteasome subunit beta 4 [Source:HGNC Symbol;Acc:HGNC:9541]	Cluster01			CentrosomeDB
ENSG00000101000	PROCR	protein C receptor [Source:HGNC Symbol;Acc:HGNC:9452]	Cluster01		CilDB	CentrosomeDB
ENSG00000078043	PIAS2	protein inhibitor of activated STAT 2 [Source:HGNC Symbol;Acc:HGNC:17311]	Cluster01		CilDB
ENSG00000108946	PRKAR1A	protein kinase cAMP-dependent type I regulatory subunit alpha [Source:HGNC Symbol;Acc:HGNC:9388]	Cluster01					CiliaCarta
ENSG00000114302	PRKAR2A	protein kinase cAMP-dependent type II regulatory subunit alpha [Source:HGNC Symbol;Acc:HGNC:9391]	Cluster01		CilDB	CentrosomeDB		CiliaCarta
ENSG00000184304	PRKD1	protein kinase D1 [Source:HGNC Symbol;Acc:HGNC:9407]	Cluster01			CentrosomeDB
ENSG00000115825	PRKD3	protein kinase D3 [Source:HGNC Symbol;Acc:HGNC:9408]	Cluster01			CentrosomeDB
ENSG00000253729	PRKDC	protein kinase, DNA-activated, catalytic subunit [Source:HGNC Symbol;Acc:HGNC:9413]	Cluster01		CilDB
ENSG00000186298	PPP1CC	protein phosphatase 1 catalytic subunit gamma [Source:HGNC Symbol;Acc:HGNC:9283]	Cluster01		CilDB	CentrosomeDB
ENSG00000204619	PPP1R11	protein phosphatase 1 regulatory inhibitor subunit 11 [Source:HGNC Symbol;Acc:HGNC:9285]	Cluster01		CilDB	CentrosomeDB
ENSG00000184203	PPP1R2	protein phosphatase 1 regulatory inhibitor subunit 2 [Source:HGNC Symbol;Acc:HGNC:9288]	Cluster01		CilDB	CentrosomeDB
ENSG00000204569	PPP1R10	protein phosphatase 1 regulatory subunit 10 [Source:HGNC Symbol;Acc:HGNC:9284]	Cluster01		CilDB
ENSG00000160813	PPP1R35	protein phosphatase 1 regulatory subunit 35 [Source:HGNC Symbol;Acc:HGNC:28320]	Cluster01		CilDB
ENSG00000113575	PPP2CA	protein phosphatase 2 catalytic subunit alpha [Source:HGNC Symbol;Acc:HGNC:9299]	Cluster01			CentrosomeDB
ENSG00000104695	PPP2CB	protein phosphatase 2 catalytic subunit beta [Source:HGNC Symbol;Acc:HGNC:9300]	Cluster01			CentrosomeDB		CiliaCarta
ENSG00000105568	PPP2R1A	protein phosphatase 2 scaffold subunit Aalpha [Source:HGNC Symbol;Acc:HGNC:9302]	Cluster01		CilDB	CentrosomeDB		CiliaCarta
ENSG00000149923	PPP4C	protein phosphatase 4 catalytic subunit [Source:HGNC Symbol;Acc:HGNC:9319]	Cluster01		CilDB	CentrosomeDB
ENSG00000154845	PPP4R1	protein phosphatase 4 regulatory subunit 1 [Source:HGNC Symbol;Acc:HGNC:9320]	Cluster01		CilDB	CentrosomeDB
ENSG00000163605	PPP4R2	protein phosphatase 4 regulatory subunit 2 [Source:HGNC Symbol;Acc:HGNC:18296]	Cluster01		CilDB	CentrosomeDB
ENSG00000011485	PPP5C	protein phosphatase 5 catalytic subunit [Source:HGNC Symbol;Acc:HGNC:9322]	Cluster01					CiliaCarta
ENSG00000188647	PTAR1	protein prenyltransferase alpha subunit repeat containing 1 [Source:HGNC Symbol;Acc:HGNC:30449]	Cluster01			CentrosomeDB
ENSG00000184500	PROS1	protein S [Source:HGNC Symbol;Acc:HGNC:9456]	Cluster01		CilDB
ENSG00000159792	PSKH1	protein serine kinase H1 [Source:HGNC Symbol;Acc:HGNC:9529]	Cluster01		CilDB	CentrosomeDB
ENSG00000169398	PTK2	protein tyrosine kinase 2 [Source:HGNC Symbol;Acc:HGNC:9611]	Cluster01		CilDB	CentrosomeDB
ENSG00000158079	PTPDC1	protein tyrosine phosphatase domain containing 1 [Source:HGNC Symbol;Acc:HGNC:30184]	Cluster01				SysCilia	CiliaCarta
ENSG00000076201	PTPN23	protein tyrosine phosphatase, non-receptor type 23 [Source:HGNC Symbol;Acc:HGNC:14406]	Cluster01		CilDB			CiliaCarta
ENSG00000173482	PTPRM	protein tyrosine phosphatase, receptor type M [Source:HGNC Symbol;Acc:HGNC:9675]	Cluster01		CilDB
ENSG00000187514	PTMA	prothymosin alpha [Source:HGNC Symbol;Acc:HGNC:9623]	Cluster01		CilDB
ENSG00000120324	PCDHB10	protocadherin beta 10 [Source:HGNC Symbol;Acc:HGNC:8681]	Cluster01		CilDB
ENSG00000120327	PCDHB14	protocadherin beta 14 [Source:HGNC Symbol;Acc:HGNC:8685]	Cluster01		CilDB
ENSG00000113248	PCDHB15	protocadherin beta 15 [Source:HGNC Symbol;Acc:HGNC:8686]	Cluster01			CentrosomeDB		CiliaCarta
ENSG00000143224	PPOX	protoporphyrinogen oxidase [Source:HGNC Symbol;Acc:HGNC:9280]	Cluster01		CilDB
ENSG00000138777	PPA2	pyrophosphatase (inorganic) 2 [Source:HGNC Symbol;Acc:HGNC:28883]	Cluster01		CilDB
ENSG00000143811	PYCR2	pyrroline-5-carboxylate reductase 2 [Source:HGNC Symbol;Acc:HGNC:30262]	Cluster01		CilDB
ENSG00000011454	RABGAP1	RAB GTPase activating protein 1 [Source:HGNC Symbol;Acc:HGNC:17155]	Cluster01		CilDB
ENSG00000144134	RABL2A	RAB, member of RAS oncogene family like 2A [Source:HGNC Symbol;Acc:HGNC:9799]	Cluster01		CilDB			CiliaCarta
ENSG00000079974	RABL2B	RAB, member of RAS oncogene family like 2B [Source:HGNC Symbol;Acc:HGNC:9800]	Cluster01		CilDB			CiliaCarta
ENSG00000196642	RABL6	RAB, member RAS oncogene family like 6 [Source:HGNC Symbol;Acc:HGNC:24703]	Cluster01			CentrosomeDB
ENSG00000090565	RAB11FIP3	RAB11 family interacting protein 3 [Source:HGNC Symbol;Acc:HGNC:17224]	Cluster01		CilDB	CentrosomeDB	SysCilia	CiliaCarta
ENSG00000103769	RAB11A	RAB11A, member RAS oncogene family [Source:HGNC Symbol;Acc:HGNC:9760]	Cluster01				SysCilia	CiliaCarta
ENSG00000112210	RAB23	RAB23, member RAS oncogene family [Source:HGNC Symbol;Acc:HGNC:14263]	Cluster01			CentrosomeDB	SysCilia	CiliaCarta
ENSG00000157869	RAB28	RAB28, member RAS oncogene family [Source:HGNC Symbol;Acc:HGNC:9768]	Cluster01					CiliaCarta
ENSG00000115839	RAB3GAP1	RAB3 GTPase activating protein catalytic subunit 1 [Source:HGNC Symbol;Acc:HGNC:17063]	Cluster01			CentrosomeDB
ENSG00000111737	RAB35	RAB35, member RAS oncogene family [Source:HGNC Symbol;Acc:HGNC:9774]	Cluster01		CilDB
ENSG00000029725	RABEP1	rabaptin, RAB GTPase binding effector protein 1 [Source:HGNC Symbol;Acc:HGNC:17677]	Cluster01			CentrosomeDB
ENSG00000164754	RAD21	RAD21 cohesin complex component [Source:HGNC Symbol;Acc:HGNC:9811]	Cluster01			CentrosomeDB
ENSG00000130363	RSPH3	radial spoke head 3 homolog [Source:HGNC Symbol;Acc:HGNC:21054]	Cluster01		CilDB		SysCilia	CiliaCarta
ENSG00000174373	RALGAPA1	Ral GTPase activating protein catalytic alpha subunit 1 [Source:HGNC Symbol;Acc:HGNC:17770]	Cluster01					CiliaCarta
ENSG00000143344	RGL1	ral guanine nucleotide dissociation stimulator like 1 [Source:HGNC Symbol;Acc:HGNC:30281]	Cluster01		CilDB
ENSG00000099901	RANBP1	RAN binding protein 1 [Source:HGNC Symbol;Acc:HGNC:9847]	Cluster01		CilDB		SysCilia	CiliaCarta
ENSG00000132341	RAN	RAN, member RAS oncogene family [Source:HGNC Symbol;Acc:HGNC:9846]	Cluster01		CilDB	CentrosomeDB	SysCilia	CiliaCarta
ENSG00000109756	RAPGEF2	Rap guanine nucleotide exchange factor 2 [Source:HGNC Symbol;Acc:HGNC:16854]	Cluster01		CilDB			CiliaCarta
ENSG00000132669	RIN2	Ras and Rab interactor 2 [Source:HGNC Symbol;Acc:HGNC:18750]	Cluster01		CilDB
ENSG00000134533	RERG	RAS like estrogen regulated growth inhibitor [Source:HGNC Symbol;Acc:HGNC:15980]	Cluster01		CilDB
ENSG00000089050	RBBP9	RB binding protein 9, serine hydrolase [Source:HGNC Symbol;Acc:HGNC:9892]	Cluster01		CilDB
ENSG00000139687	RB1	RB transcriptional corepressor 1 [Source:HGNC Symbol;Acc:HGNC:9884]	Cluster01		CilDB	CentrosomeDB
ENSG00000204628	RACK1	receptor for activated C kinase 1 [Source:HGNC Symbol;Acc:HGNC:4399]	Cluster01		CilDB
ENSG00000133111	RFXAP	regulatory factor X associated protein [Source:HGNC Symbol;Acc:HGNC:9988]	Cluster01		CilDB
ENSG00000080298	RFX3	regulatory factor X3 [Source:HGNC Symbol;Acc:HGNC:9984]	Cluster01		CilDB		SysCilia	CiliaCarta
ENSG00000163918	RFC4	replication factor C subunit 4 [Source:HGNC Symbol;Acc:HGNC:9972]	Cluster01		CilDB
ENSG00000111445	RFC5	replication factor C subunit 5 [Source:HGNC Symbol;Acc:HGNC:9973]	Cluster01		CilDB
ENSG00000132383	RPA1	replication protein A1 [Source:HGNC Symbol;Acc:HGNC:10289]	Cluster01		CilDB
ENSG00000155906	RMND1	required for meiotic nuclear division 1 homolog [Source:HGNC Symbol;Acc:HGNC:21176]	Cluster01		CilDB
ENSG00000169733	RFNG	RFNG O-fucosylpeptide 3-beta-N-acetylglucosaminyltransferase [Source:HGNC Symbol;Acc:HGNC:9974]	Cluster01		CilDB
ENSG00000134318	ROCK2	Rho associated coiled-coil containing protein kinase 2 [Source:HGNC Symbol;Acc:HGNC:10252]	Cluster01			CentrosomeDB
ENSG00000137962	ARHGAP29	Rho GTPase activating protein 29 [Source:HGNC Symbol;Acc:HGNC:30207]	Cluster01			CentrosomeDB
ENSG00000160007	ARHGAP35	Rho GTPase activating protein 35 [Source:HGNC Symbol;Acc:HGNC:4591]	Cluster01					CiliaCarta
ENSG00000104728	ARHGEF10	Rho guanine nucleotide exchange factor 10 [Source:HGNC Symbol;Acc:HGNC:14103]	Cluster01			CentrosomeDB
ENSG00000118600	RXYLT1	ribitol xylosyltransferase 1 [Source:HGNC Symbol;Acc:HGNC:13530]	Cluster01		CilDB
ENSG00000152464	RPP38	ribonuclease P/MRP subunit p38 [Source:HGNC Symbol;Acc:HGNC:30329]	Cluster01		CilDB
ENSG00000161847	RAVER1	ribonucleoprotein, PTB binding 1 [Source:HGNC Symbol;Acc:HGNC:30296]	Cluster01		CilDB
ENSG00000118705	RPN2	ribophorin II [Source:HGNC Symbol;Acc:HGNC:10382]	Cluster01		CilDB
ENSG00000147403	RPL10	ribosomal protein L10 [Source:HGNC Symbol;Acc:HGNC:10298]	Cluster01		CilDB
ENSG00000198755	RPL10A	ribosomal protein L10a [Source:HGNC Symbol;Acc:HGNC:10299]	Cluster01		CilDB
ENSG00000142676	RPL11	ribosomal protein L11 [Source:HGNC Symbol;Acc:HGNC:10301]	Cluster01		CilDB
ENSG00000197958	RPL12	ribosomal protein L12 [Source:HGNC Symbol;Acc:HGNC:10302]	Cluster01		CilDB
ENSG00000167526	RPL13	ribosomal protein L13 [Source:HGNC Symbol;Acc:HGNC:10303]	Cluster01		CilDB
ENSG00000142541	RPL13A	ribosomal protein L13a [Source:HGNC Symbol;Acc:HGNC:10304]	Cluster01		CilDB
ENSG00000188846	RPL14	ribosomal protein L14 [Source:HGNC Symbol;Acc:HGNC:10305]	Cluster01		CilDB
ENSG00000174748	RPL15	ribosomal protein L15 [Source:HGNC Symbol;Acc:HGNC:10306]	Cluster01		CilDB
ENSG00000265681	RPL17	ribosomal protein L17 [Source:HGNC Symbol;Acc:HGNC:10307]	Cluster01		CilDB
ENSG00000063177	RPL18	ribosomal protein L18 [Source:HGNC Symbol;Acc:HGNC:10310]	Cluster01		CilDB
ENSG00000105640	RPL18A	ribosomal protein L18a [Source:HGNC Symbol;Acc:HGNC:10311]	Cluster01		CilDB
ENSG00000108298	RPL19	ribosomal protein L19 [Source:HGNC Symbol;Acc:HGNC:10312]	Cluster01		CilDB
ENSG00000122026	RPL21	ribosomal protein L21 [Source:HGNC Symbol;Acc:HGNC:10313]	Cluster01		CilDB
ENSG00000116251	RPL22	ribosomal protein L22 [Source:HGNC Symbol;Acc:HGNC:10315]	Cluster01		CilDB
ENSG00000163584	RPL22L1	ribosomal protein L22 like 1 [Source:HGNC Symbol;Acc:HGNC:27610]	Cluster01		CilDB
ENSG00000125691	RPL23	ribosomal protein L23 [Source:HGNC Symbol;Acc:HGNC:10316]	Cluster01		CilDB
ENSG00000198242	RPL23A	ribosomal protein L23a [Source:HGNC Symbol;Acc:HGNC:10317]	Cluster01		CilDB
ENSG00000114391	RPL24	ribosomal protein L24 [Source:HGNC Symbol;Acc:HGNC:10325]	Cluster01		CilDB
ENSG00000161970	RPL26	ribosomal protein L26 [Source:HGNC Symbol;Acc:HGNC:10327]	Cluster01		CilDB
ENSG00000131469	RPL27	ribosomal protein L27 [Source:HGNC Symbol;Acc:HGNC:10328]	Cluster01		CilDB
ENSG00000166441	RPL27A	ribosomal protein L27a [Source:HGNC Symbol;Acc:HGNC:10329]	Cluster01		CilDB
ENSG00000108107	RPL28	ribosomal protein L28 [Source:HGNC Symbol;Acc:HGNC:10330]	Cluster01		CilDB
ENSG00000162244	RPL29	ribosomal protein L29 [Source:HGNC Symbol;Acc:HGNC:10331]	Cluster01		CilDB
ENSG00000100316	RPL3	ribosomal protein L3 [Source:HGNC Symbol;Acc:HGNC:10332]	Cluster01		CilDB
ENSG00000156482	RPL30	ribosomal protein L30 [Source:HGNC Symbol;Acc:HGNC:10333]	Cluster01		CilDB
ENSG00000071082	RPL31	ribosomal protein L31 [Source:HGNC Symbol;Acc:HGNC:10334]	Cluster01		CilDB
ENSG00000144713	RPL32	ribosomal protein L32 [Source:HGNC Symbol;Acc:HGNC:10336]	Cluster01		CilDB
ENSG00000109475	RPL34	ribosomal protein L34 [Source:HGNC Symbol;Acc:HGNC:10340]	Cluster01		CilDB
ENSG00000136942	RPL35	ribosomal protein L35 [Source:HGNC Symbol;Acc:HGNC:10344]	Cluster01		CilDB
ENSG00000182899	RPL35A	ribosomal protein L35a [Source:HGNC Symbol;Acc:HGNC:10345]	Cluster01		CilDB
ENSG00000130255	RPL36	ribosomal protein L36 [Source:HGNC Symbol;Acc:HGNC:13631]	Cluster01		CilDB
ENSG00000172809	RPL38	ribosomal protein L38 [Source:HGNC Symbol;Acc:HGNC:10349]	Cluster01		CilDB
ENSG00000174444	RPL4	ribosomal protein L4 [Source:HGNC Symbol;Acc:HGNC:10353]	Cluster01		CilDB
ENSG00000122406	RPL5	ribosomal protein L5 [Source:HGNC Symbol;Acc:HGNC:10360]	Cluster01		CilDB
ENSG00000089009	RPL6	ribosomal protein L6 [Source:HGNC Symbol;Acc:HGNC:10362]	Cluster01		CilDB
ENSG00000147604	RPL7	ribosomal protein L7 [Source:HGNC Symbol;Acc:HGNC:10363]	Cluster01		CilDB
ENSG00000148303	RPL7A	ribosomal protein L7a [Source:HGNC Symbol;Acc:HGNC:10364]	Cluster01		CilDB
ENSG00000161016	RPL8	ribosomal protein L8 [Source:HGNC Symbol;Acc:HGNC:10368]	Cluster01		CilDB
ENSG00000163682	RPL9	ribosomal protein L9 [Source:HGNC Symbol;Acc:HGNC:10369]	Cluster01		CilDB
ENSG00000089157	RPLP0	ribosomal protein lateral stalk subunit P0 [Source:HGNC Symbol;Acc:HGNC:10371]	Cluster01		CilDB
ENSG00000137818	RPLP1	ribosomal protein lateral stalk subunit P1 [Source:HGNC Symbol;Acc:HGNC:10372]	Cluster01		CilDB
ENSG00000177600	RPLP2	ribosomal protein lateral stalk subunit P2 [Source:HGNC Symbol;Acc:HGNC:10377]	Cluster01		CilDB
ENSG00000142534	RPS11	ribosomal protein S11 [Source:HGNC Symbol;Acc:HGNC:10384]	Cluster01		CilDB
ENSG00000110700	RPS13	ribosomal protein S13 [Source:HGNC Symbol;Acc:HGNC:10386]	Cluster01		CilDB
ENSG00000164587	RPS14	ribosomal protein S14 [Source:HGNC Symbol;Acc:HGNC:10387]	Cluster01		CilDB
ENSG00000115268	RPS15	ribosomal protein S15 [Source:HGNC Symbol;Acc:HGNC:10388]	Cluster01		CilDB
ENSG00000134419	RPS15A	ribosomal protein S15a [Source:HGNC Symbol;Acc:HGNC:10389]	Cluster01		CilDB
ENSG00000105193	RPS16	ribosomal protein S16 [Source:HGNC Symbol;Acc:HGNC:10396]	Cluster01		CilDB
ENSG00000231500	RPS18	ribosomal protein S18 [Source:HGNC Symbol;Acc:HGNC:10401]	Cluster01		CilDB
ENSG00000105372	RPS19	ribosomal protein S19 [Source:HGNC Symbol;Acc:HGNC:10402]	Cluster01		CilDB
ENSG00000140988	RPS2	ribosomal protein S2 [Source:HGNC Symbol;Acc:HGNC:10404]	Cluster01		CilDB
ENSG00000008988	RPS20	ribosomal protein S20 [Source:HGNC Symbol;Acc:HGNC:10405]	Cluster01		CilDB
ENSG00000171858	RPS21	ribosomal protein S21 [Source:HGNC Symbol;Acc:HGNC:10409]	Cluster01		CilDB
ENSG00000186468	RPS23	ribosomal protein S23 [Source:HGNC Symbol;Acc:HGNC:10410]	Cluster01		CilDB
ENSG00000138326	RPS24	ribosomal protein S24 [Source:HGNC Symbol;Acc:HGNC:10411]	Cluster01		CilDB
ENSG00000118181	RPS25	ribosomal protein S25 [Source:HGNC Symbol;Acc:HGNC:10413]	Cluster01		CilDB
ENSG00000177954	RPS27	ribosomal protein S27 [Source:HGNC Symbol;Acc:HGNC:10416]	Cluster01		CilDB
ENSG00000143947	RPS27A	ribosomal protein S27a [Source:HGNC Symbol;Acc:HGNC:10417]	Cluster01		CilDB	CentrosomeDB
ENSG00000233927	RPS28	ribosomal protein S28 [Source:HGNC Symbol;Acc:HGNC:10418]	Cluster01		CilDB
ENSG00000149273	RPS3	ribosomal protein S3 [Source:HGNC Symbol;Acc:HGNC:10420]	Cluster01		CilDB
ENSG00000145425	RPS3A	ribosomal protein S3A [Source:HGNC Symbol;Acc:HGNC:10421]	Cluster01		CilDB
ENSG00000198034	RPS4X	ribosomal protein S4 X-linked [Source:HGNC Symbol;Acc:HGNC:10424]	Cluster01		CilDB
ENSG00000083845	RPS5	ribosomal protein S5 [Source:HGNC Symbol;Acc:HGNC:10426]	Cluster01		CilDB
ENSG00000137154	RPS6	ribosomal protein S6 [Source:HGNC Symbol;Acc:HGNC:10429]	Cluster01		CilDB
ENSG00000171863	RPS7	ribosomal protein S7 [Source:HGNC Symbol;Acc:HGNC:10440]	Cluster01		CilDB
ENSG00000142937	RPS8	ribosomal protein S8 [Source:HGNC Symbol;Acc:HGNC:10441]	Cluster01		CilDB
ENSG00000170889	RPS9	ribosomal protein S9 [Source:HGNC Symbol;Acc:HGNC:10442]	Cluster01		CilDB
ENSG00000168028	RPSA	ribosomal protein SA [Source:HGNC Symbol;Acc:HGNC:6502]	Cluster01		CilDB
ENSG00000179041	RRS1	ribosome biogenesis regulator homolog [Source:HGNC Symbol;Acc:HGNC:17083]	Cluster01		CilDB
ENSG00000111785	RIC8B	RIC8 guanine nucleotide exchange factor B [Source:HGNC Symbol;Acc:HGNC:25555]	Cluster01			CentrosomeDB
ENSG00000034677	RNF19A	ring finger protein 19A, RBR E3 ubiquitin protein ligase [Source:HGNC Symbol;Acc:HGNC:13432]	Cluster01		CilDB	CentrosomeDB
ENSG00000173456	RNF26	ring finger protein 26 [Source:HGNC Symbol;Acc:HGNC:14646]	Cluster01		CilDB
ENSG00000137075	RNF38	ring finger protein 38 [Source:HGNC Symbol;Acc:HGNC:18052]	Cluster01					CiliaCarta
ENSG00000181852	RNF41	ring finger protein 41 [Source:HGNC Symbol;Acc:HGNC:18401]	Cluster01		CilDB
ENSG00000058729	RIOK2	RIO kinase 2 [Source:HGNC Symbol;Acc:HGNC:18999]	Cluster01		CilDB
ENSG00000100220	RTCB	RNA 2',3'-cyclic phosphate and 5'-OH ligase [Source:HGNC Symbol;Acc:HGNC:26935]	Cluster01		CilDB
ENSG00000183808	RBM12B	RNA binding motif protein 12B [Source:HGNC Symbol;Acc:HGNC:32310]	Cluster01		CilDB
ENSG00000119707	RBM25	RNA binding motif protein 25 [Source:HGNC Symbol;Acc:HGNC:23244]	Cluster01		CilDB
ENSG00000131051	RBM39	RNA binding motif protein 39 [Source:HGNC Symbol;Acc:HGNC:15923]	Cluster01			CentrosomeDB
ENSG00000076053	RBM7	RNA binding motif protein 7 [Source:HGNC Symbol;Acc:HGNC:9904]	Cluster01		CilDB
ENSG00000147274	RBMX	RNA binding motif protein X-linked [Source:HGNC Symbol;Acc:HGNC:9910]	Cluster01		CilDB
ENSG00000205937	RNPS1	RNA binding protein with serine rich domain 1 [Source:HGNC Symbol;Acc:HGNC:10080]	Cluster01		CilDB
ENSG00000005175	RPAP3	RNA polymerase II associated protein 3 [Source:HGNC Symbol;Acc:HGNC:26151]	Cluster01			CentrosomeDB
ENSG00000102978	POLR2C	RNA polymerase II subunit C [Source:HGNC Symbol;Acc:HGNC:9189]	Cluster01		CilDB
ENSG00000058600	POLR3E	RNA polymerase III subunit E [Source:HGNC Symbol;Acc:HGNC:30347]	Cluster01		CilDB
ENSG00000100413	POLR3H	RNA polymerase III subunit H [Source:HGNC Symbol;Acc:HGNC:30349]	Cluster01			CentrosomeDB
ENSG00000087302	RTRAF	RNA transcription, translation and transport factor [Source:HGNC Symbol;Acc:HGNC:23169]	Cluster01		CilDB
ENSG00000116747	RO60	Ro60, Y RNA binding protein [Source:HGNC Symbol;Acc:HGNC:11313]	Cluster01					CiliaCarta
ENSG00000176225	RTTN	rotatin [Source:HGNC Symbol;Acc:HGNC:18654]	Cluster01		CilDB	CentrosomeDB	SysCilia	CiliaCarta
ENSG00000103494	RPGRIP1L	RPGRIP1 like [Source:HGNC Symbol;Acc:HGNC:29168]	Cluster01		CilDB	CentrosomeDB	SysCilia	CiliaCarta
ENSG00000175792	RUVBL1	RuvB like AAA ATPase 1 [Source:HGNC Symbol;Acc:HGNC:10474]	Cluster01		CilDB	CentrosomeDB		CiliaCarta
ENSG00000183207	RUVBL2	RuvB like AAA ATPase 2 [Source:HGNC Symbol;Acc:HGNC:10475]	Cluster01		CilDB	CentrosomeDB		CiliaCarta
ENSG00000151748	SAV1	salvador family WW domain containing protein 1 [Source:HGNC Symbol;Acc:HGNC:17795]	Cluster01			CentrosomeDB
ENSG00000127990	SGCE	sarcoglycan epsilon [Source:HGNC Symbol;Acc:HGNC:10808]	Cluster01		CilDB
ENSG00000156876	SASS6	SAS-6 centriolar assembly protein [Source:HGNC Symbol;Acc:HGNC:25403]	Cluster01		CilDB	CentrosomeDB	SysCilia	CiliaCarta
ENSG00000168079	SCARA5	scavenger receptor class A member 5 [Source:HGNC Symbol;Acc:HGNC:28701]	Cluster01		CilDB
ENSG00000244486	SCARF2	scavenger receptor class F member 2 [Source:HGNC Symbol;Acc:HGNC:19869]	Cluster01		CilDB
ENSG00000180900	SCRIB	scribbled planar cell polarity protein [Source:HGNC Symbol;Acc:HGNC:30377]	Cluster01		CilDB	CentrosomeDB
ENSG00000142186	SCYL1	SCY1 like pseudokinase 1 [Source:HGNC Symbol;Acc:HGNC:14372]	Cluster01		CilDB	CentrosomeDB
ENSG00000093183	SEC22C	SEC22 homolog C, vesicle trafficking protein [Source:HGNC Symbol;Acc:HGNC:16828]	Cluster01		CilDB
ENSG00000107651	SEC23IP	SEC23 interacting protein [Source:HGNC Symbol;Acc:HGNC:17018]	Cluster01		CilDB
ENSG00000138802	SEC24B	SEC24 homolog B, COPII coat complex component [Source:HGNC Symbol;Acc:HGNC:10704]	Cluster01		CilDB
ENSG00000025796	SEC63	SEC63 homolog, protein translocation regulator [Source:HGNC Symbol;Acc:HGNC:21082]	Cluster01		CilDB			CiliaCarta
ENSG00000187742	SECISBP2	SECIS binding protein 2 [Source:HGNC Symbol;Acc:HGNC:30972]	Cluster01		CilDB
ENSG00000138593	SECISBP2L	SECIS binding protein 2 like [Source:HGNC Symbol;Acc:HGNC:28997]	Cluster01		CilDB
ENSG00000086475	SEPHS1	selenophosphate synthetase 1 [Source:HGNC Symbol;Acc:HGNC:19685]	Cluster01		CilDB
ENSG00000198832	SELENOM	selenoprotein M [Source:HGNC Symbol;Acc:HGNC:30397]	Cluster01		CilDB
ENSG00000198843	SELENOT	selenoprotein T [Source:HGNC Symbol;Acc:HGNC:18136]	Cluster01		CilDB
ENSG00000127922	SEM1	SEM1, 26S proteasome complex subunit [Source:HGNC Symbol;Acc:HGNC:10845]	Cluster01		CilDB
ENSG00000107290	SETX	senataxin [Source:HGNC Symbol;Acc:HGNC:445]	Cluster01		CilDB
ENSG00000168385	37500	septin 2 [Source:HGNC Symbol;Acc:HGNC:7729]	Cluster01		CilDB		SysCilia	CiliaCarta
ENSG00000122545	39326	septin 7 [Source:HGNC Symbol;Acc:HGNC:1717]	Cluster01			CentrosomeDB	SysCilia	CiliaCarta
ENSG00000184640	40057	septin 9 [Source:HGNC Symbol;Acc:HGNC:7323]	Cluster01		CilDB	CentrosomeDB		CiliaCarta
ENSG00000161011	SQSTM1	sequestosome 1 [Source:HGNC Symbol;Acc:HGNC:11280]	Cluster01					CiliaCarta
ENSG00000136450	SRSF1	serine and arginine rich splicing factor 1 [Source:HGNC Symbol;Acc:HGNC:10780]	Cluster01		CilDB
ENSG00000112081	SRSF3	serine and arginine rich splicing factor 3 [Source:HGNC Symbol;Acc:HGNC:10785]	Cluster01		CilDB
ENSG00000124193	SRSF6	serine and arginine rich splicing factor 6 [Source:HGNC Symbol;Acc:HGNC:10788]	Cluster01		CilDB
ENSG00000115875	SRSF7	serine and arginine rich splicing factor 7 [Source:HGNC Symbol;Acc:HGNC:10789]	Cluster01		CilDB
ENSG00000150687	PRSS23	serine protease 23 [Source:HGNC Symbol;Acc:HGNC:14370]	Cluster01		CilDB
ENSG00000104375	STK3	serine/threonine kinase 3 [Source:HGNC Symbol;Acc:HGNC:11406]	Cluster01			CentrosomeDB
ENSG00000163482	STK36	serine/threonine kinase 36 [Source:HGNC Symbol;Acc:HGNC:17209]	Cluster01				SysCilia	CiliaCarta
ENSG00000196182	STK40	serine/threonine kinase 40 [Source:HGNC Symbol;Acc:HGNC:21373]	Cluster01		CilDB
ENSG00000054282	SDCCAG8	serologically defined colon cancer antigen 8 [Source:HGNC Symbol;Acc:HGNC:10671]	Cluster01		CilDB	CentrosomeDB	SysCilia	CiliaCarta
ENSG00000142864	SERBP1	SERPINE1 mRNA binding protein 1 [Source:HGNC Symbol;Acc:HGNC:17860]	Cluster01		CilDB
ENSG00000103037	SETD6	SET domain containing 6, protein lysine methyltransferase [Source:HGNC Symbol;Acc:HGNC:26116]	Cluster01		CilDB
ENSG00000198089	SFI1	SFI1 centrin binding protein [Source:HGNC Symbol;Acc:HGNC:29064]	Cluster01		CilDB	CentrosomeDB		CiliaCarta
ENSG00000165416	SUGT1	SGT1 homolog, MIS12 kinetochore complex assembly cochaperone [Source:HGNC Symbol;Acc:HGNC:16987]	Cluster01		CilDB
ENSG00000100445	SDR39U1	short chain dehydrogenase/reductase family 39U member 1 [Source:HGNC Symbol;Acc:HGNC:20275]	Cluster01		CilDB
ENSG00000174780	SRP72	signal recognition particle 72 [Source:HGNC Symbol;Acc:HGNC:11303]	Cluster01		CilDB
ENSG00000150459	SAP18	Sin3A associated protein 18 [Source:HGNC Symbol;Acc:HGNC:10530]	Cluster01		CilDB
ENSG00000157216	SSBP3	single stranded DNA binding protein 3 [Source:HGNC Symbol;Acc:HGNC:15674]	Cluster01		CilDB
ENSG00000173465	SSSCA1	Sjogren syndrome/scleroderma autoantigen 1 [Source:HGNC Symbol;Acc:HGNC:11328]	Cluster01		CilDB	CentrosomeDB
ENSG00000109171	SLAIN2	SLAIN motif family member 2 [Source:HGNC Symbol;Acc:HGNC:29282]	Cluster01		CilDB	CentrosomeDB
ENSG00000141646	SMAD4	SMAD family member 4 [Source:HGNC Symbol;Acc:HGNC:6770]	Cluster01			CentrosomeDB
ENSG00000120693	SMAD9	SMAD family member 9 [Source:HGNC Symbol;Acc:HGNC:6774]	Cluster01		CilDB
ENSG00000140264	SERF2	small EDRK-rich factor 2 [Source:HGNC Symbol;Acc:HGNC:10757]	Cluster01		CilDB
ENSG00000125743	SNRPD2	small nuclear ribonucleoprotein D2 polypeptide [Source:HGNC Symbol;Acc:HGNC:11159]	Cluster01		CilDB
ENSG00000100028	SNRPD3	small nuclear ribonucleoprotein D3 polypeptide [Source:HGNC Symbol;Acc:HGNC:11160]	Cluster01		CilDB
ENSG00000125870	SNRPB2	small nuclear ribonucleoprotein polypeptide B2 [Source:HGNC Symbol;Acc:HGNC:11155]	Cluster01		CilDB
ENSG00000139343	SNRPF	small nuclear ribonucleoprotein polypeptide F [Source:HGNC Symbol;Acc:HGNC:11162]	Cluster01		CilDB
ENSG00000188612	SUMO2	small ubiquitin-like modifier 2 [Source:HGNC Symbol;Acc:HGNC:11125]	Cluster01		CilDB
ENSG00000070366	SMG6	SMG6, nonsense mediated mRNA decay factor [Source:HGNC Symbol;Acc:HGNC:17809]	Cluster01		CilDB
ENSG00000151466	SCLT1	sodium channel and clathrin linker 1 [Source:HGNC Symbol;Acc:HGNC:26406]	Cluster01		CilDB	CentrosomeDB	SysCilia	CiliaCarta
ENSG00000169100	SLC25A6	solute carrier family 25 member 6 [Source:HGNC Symbol;Acc:HGNC:10992]	Cluster01		CilDB
ENSG00000145740	SLC30A5	solute carrier family 30 member 5 [Source:HGNC Symbol;Acc:HGNC:19089]	Cluster01		CilDB
ENSG00000152683	SLC30A6	solute carrier family 30 member 6 [Source:HGNC Symbol;Acc:HGNC:19305]	Cluster01		CilDB
ENSG00000102100	SLC35A2	solute carrier family 35 member A2 [Source:HGNC Symbol;Acc:HGNC:11022]	Cluster01		CilDB
ENSG00000138459	SLC35A5	solute carrier family 35 member A5 [Source:HGNC Symbol;Acc:HGNC:20792]	Cluster01			CentrosomeDB
ENSG00000180773	SLC36A4	solute carrier family 36 member 4 [Source:HGNC Symbol;Acc:HGNC:19660]	Cluster01		CilDB
ENSG00000120896	SORBS3	sorbin and SH3 domain containing 3 [Source:HGNC Symbol;Acc:HGNC:30907]	Cluster01		CilDB
ENSG00000197694	SPTAN1	spectrin alpha, non-erythrocytic 1 [Source:HGNC Symbol;Acc:HGNC:11273]	Cluster01		CilDB			CiliaCarta
ENSG00000115306	SPTBN1	spectrin beta, non-erythrocytic 1 [Source:HGNC Symbol;Acc:HGNC:11275]	Cluster01		CilDB
ENSG00000054654	SYNE2	spectrin repeat containing nuclear envelope protein 2 [Source:HGNC Symbol;Acc:HGNC:17084]	Cluster01		CilDB		SysCilia	CiliaCarta
ENSG00000165698	SPACA9	sperm acrosome associated 9 [Source:HGNC Symbol;Acc:HGNC:1367]	Cluster01	Derived signature	CilDB
ENSG00000144451	SPAG16	sperm associated antigen 16 [Source:HGNC Symbol;Acc:HGNC:23225]	Cluster01		CilDB		SysCilia	CiliaCarta
ENSG00000152582	SPEF2	sperm flagellar 2 [Source:HGNC Symbol;Acc:HGNC:26293]	Cluster01		CilDB		SysCilia	CiliaCarta
ENSG00000132122	SPATA6	spermatogenesis associated 6 [Source:HGNC Symbol;Acc:HGNC:18309]	Cluster01		CilDB			CiliaCarta
ENSG00000042317	SPATA7	spermatogenesis associated 7 [Source:HGNC Symbol;Acc:HGNC:20423]	Cluster01				SysCilia	CiliaCarta
ENSG00000113558	SKP1	S-phase kinase associated protein 1 [Source:HGNC Symbol;Acc:HGNC:10899]	Cluster01		CilDB	CentrosomeDB		CiliaCarta
ENSG00000126821	SGPP1	sphingosine-1-phosphate phosphatase 1 [Source:HGNC Symbol;Acc:HGNC:17720]	Cluster01		CilDB
ENSG00000163611	SPICE1	spindle and centriole associated protein 1 [Source:HGNC Symbol;Acc:HGNC:25083]	Cluster01		CilDB	CentrosomeDB
ENSG00000186787	SPIN2B	spindlin family member 2B [Source:HGNC Symbol;Acc:HGNC:33147]	Cluster01		CilDB
ENSG00000075856	SART3	spliceosome associated factor 3, U4/U6 recycling protein [Source:HGNC Symbol;Acc:HGNC:16860]	Cluster01		CilDB
ENSG00000099995	SF3A1	splicing factor 3a subunit 1 [Source:HGNC Symbol;Acc:HGNC:10765]	Cluster01					CiliaCarta
ENSG00000115524	SF3B1	splicing factor 3b subunit 1 [Source:HGNC Symbol;Acc:HGNC:10768]	Cluster01		CilDB
ENSG00000087365	SF3B2	splicing factor 3b subunit 2 [Source:HGNC Symbol;Acc:HGNC:10769]	Cluster01					CiliaCarta
ENSG00000189091	SF3B3	splicing factor 3b subunit 3 [Source:HGNC Symbol;Acc:HGNC:10770]	Cluster01			CentrosomeDB
ENSG00000115128	SF3B6	splicing factor 3b subunit 6 [Source:HGNC Symbol;Acc:HGNC:30096]	Cluster01		CilDB
ENSG00000116560	SFPQ	splicing factor proline and glutamine rich [Source:HGNC Symbol;Acc:HGNC:10774]	Cluster01		CilDB
ENSG00000119760	SUPT7L	SPT7 like, STAGA complex gamma subunit [Source:HGNC Symbol;Acc:HGNC:30632]	Cluster01		CilDB
ENSG00000197157	SND1	staphylococcal nuclease and tudor domain containing 1 [Source:HGNC Symbol;Acc:HGNC:30646]	Cluster01		CilDB
ENSG00000159433	STARD9	StAR related lipid transfer domain containing 9 [Source:HGNC Symbol;Acc:HGNC:19162]	Cluster01			CentrosomeDB
ENSG00000163950	SLBP	stem-loop binding protein [Source:HGNC Symbol;Acc:HGNC:10904]	Cluster01		CilDB
ENSG00000133872	SARAF	store-operated calcium entry associated regulatory factor [Source:HGNC Symbol;Acc:HGNC:28789]	Cluster01		CilDB
ENSG00000108055	SMC3	structural maintenance of chromosomes 3 [Source:HGNC Symbol;Acc:HGNC:2468]	Cluster01			CentrosomeDB
ENSG00000101596	SMCHD1	structural maintenance of chromosomes flexible hinge domain containing 1 [Source:HGNC Symbol;Acc:HGNC:29090]	Cluster01		CilDB
ENSG00000113387	SUB1	SUB1 homolog, transcriptional regulator [Source:HGNC Symbol;Acc:HGNC:19985]	Cluster01		CilDB
ENSG00000107882	SUFU	SUFU negative regulator of hedgehog signaling [Source:HGNC Symbol;Acc:HGNC:16466]	Cluster01				SysCilia	CiliaCarta
ENSG00000129103	SUMF2	sulfatase modifying factor 2 [Source:HGNC Symbol;Acc:HGNC:20415]	Cluster01			CentrosomeDB
ENSG00000166444	ST5	suppression of tumorigenicity 5 [Source:HGNC Symbol;Acc:HGNC:11350]	Cluster01		CilDB
ENSG00000064607	SUGP2	SURP and G-patch domain containing 2 [Source:HGNC Symbol;Acc:HGNC:18641]	Cluster01		CilDB
ENSG00000073584	SMARCE1	SWI/SNF related, matrix associated, actin dependent regulator of chromatin, subfamily e, member 1 [Source:HGNC Symbol;Acc:HGNC:11109]	Cluster01		CilDB
ENSG00000156384	SFR1	SWI5 dependent homologous recombination repair protein 1 [Source:HGNC Symbol;Acc:HGNC:29574]	Cluster01			CentrosomeDB
ENSG00000213463	SYNJ2BP	synaptojanin 2 binding protein [Source:HGNC Symbol;Acc:HGNC:18955]	Cluster01		CilDB
ENSG00000099940	SNAP29	synaptosome associated protein 29 [Source:HGNC Symbol;Acc:HGNC:11133]	Cluster01					CiliaCarta
ENSG00000135316	SYNCRIP	synaptotagmin binding cytoplasmic RNA interacting protein [Source:HGNC Symbol;Acc:HGNC:16918]	Cluster01		CilDB
ENSG00000111450	STX2	syntaxin 2 [Source:HGNC Symbol;Acc:HGNC:3403]	Cluster01		CilDB
ENSG00000162236	STX5	syntaxin 5 [Source:HGNC Symbol;Acc:HGNC:11440]	Cluster01		CilDB
ENSG00000170310	STX8	syntaxin 8 [Source:HGNC Symbol;Acc:HGNC:11443]	Cluster01		CilDB	CentrosomeDB
ENSG00000173273	TNKS	tankyrase [Source:HGNC Symbol;Acc:HGNC:11941]	Cluster01		CilDB	CentrosomeDB
ENSG00000107854	TNKS2	tankyrase 2 [Source:HGNC Symbol;Acc:HGNC:15677]	Cluster01			CentrosomeDB
ENSG00000187325	TAF9B	TATA-box binding protein associated factor 9b [Source:HGNC Symbol;Acc:HGNC:17306]	Cluster01		CilDB
ENSG00000115750	TAF1B	TATA-box binding protein associated factor, RNA polymerase I subunit B [Source:HGNC Symbol;Acc:HGNC:11533]	Cluster01		CilDB
ENSG00000128881	TTBK2	tau tubulin kinase 2 [Source:HGNC Symbol;Acc:HGNC:19141]	Cluster01		CilDB		SysCilia	CiliaCarta
ENSG00000084652	TXLNA	taxilin alpha [Source:HGNC Symbol;Acc:HGNC:30685]	Cluster01			CentrosomeDB
ENSG00000121749	TBC1D15	TBC1 domain family member 15 [Source:HGNC Symbol;Acc:HGNC:25694]	Cluster01		CilDB
ENSG00000146350	TBC1D32	TBC1 domain family member 32 [Source:HGNC Symbol;Acc:HGNC:21485]	Cluster01					CiliaCarta
ENSG00000113838	TBCCD1	TBCC domain containing 1 [Source:HGNC Symbol;Acc:HGNC:25546]	Cluster01			CentrosomeDB
ENSG00000120438	TCP1	t-complex 1 [Source:HGNC Symbol;Acc:HGNC:11655]	Cluster01		CilDB	CentrosomeDB
ENSG00000176148	TCP11L1	t-complex 11 like 1 [Source:HGNC Symbol;Acc:HGNC:25655]	Cluster01		CilDB
ENSG00000074219	TEAD2	TEA domain transcription factor 2 [Source:HGNC Symbol;Acc:HGNC:11715]	Cluster01		CilDB
ENSG00000204852	TCTN1	tectonic family member 1 [Source:HGNC Symbol;Acc:HGNC:26113]	Cluster01		CilDB		SysCilia	CiliaCarta
ENSG00000168778	TCTN2	tectonic family member 2 [Source:HGNC Symbol;Acc:HGNC:25774]	Cluster01				SysCilia	CiliaCarta
ENSG00000119977	TCTN3	tectonic family member 3 [Source:HGNC Symbol;Acc:HGNC:24519]	Cluster01				SysCilia	CiliaCarta
ENSG00000120156	TEK	TEK receptor tyrosine kinase [Source:HGNC Symbol;Acc:HGNC:11724]	Cluster01			CentrosomeDB
ENSG00000129696	TTI2	TELO2 interacting protein 2 [Source:HGNC Symbol;Acc:HGNC:26262]	Cluster01			CentrosomeDB
ENSG00000121274	TENT4B	terminal nucleotidyltransferase 4B [Source:HGNC Symbol;Acc:HGNC:30758]	Cluster01		CilDB
ENSG00000149292	TTC12	tetratricopeptide repeat domain 12 [Source:HGNC Symbol;Acc:HGNC:23700]	Cluster01		CilDB		SysCilia	CiliaCarta
ENSG00000011295	TTC19	tetratricopeptide repeat domain 19 [Source:HGNC Symbol;Acc:HGNC:26006]	Cluster01			CentrosomeDB
ENSG00000123607	TTC21B	tetratricopeptide repeat domain 21B [Source:HGNC Symbol;Acc:HGNC:25660]	Cluster01				SysCilia	CiliaCarta
ENSG00000105948	TTC26	tetratricopeptide repeat domain 26 [Source:HGNC Symbol;Acc:HGNC:21882]	Cluster01		CilDB		SysCilia	CiliaCarta
ENSG00000197557	TTC30A	tetratricopeptide repeat domain 30A [Source:HGNC Symbol;Acc:HGNC:25853]	Cluster01		CilDB		SysCilia	CiliaCarta
ENSG00000196659	TTC30B	tetratricopeptide repeat domain 30B [Source:HGNC Symbol;Acc:HGNC:26425]	Cluster01		CilDB		SysCilia	CiliaCarta
ENSG00000165533	TTC8	tetratricopeptide repeat domain 8 [Source:HGNC Symbol;Acc:HGNC:20087]	Cluster01		CilDB	CentrosomeDB	SysCilia	CiliaCarta
ENSG00000115970	THADA	THADA, armadillo repeat containing [Source:HGNC Symbol;Acc:HGNC:19217]	Cluster01		CilDB
ENSG00000174796	THAP6	THAP domain containing 6 [Source:HGNC Symbol;Acc:HGNC:23189]	Cluster01		CilDB	CentrosomeDB
ENSG00000184436	THAP7	THAP domain containing 7 [Source:HGNC Symbol;Acc:HGNC:23190]	Cluster01			CentrosomeDB
ENSG00000087301	TXNDC16	thioredoxin domain containing 16 [Source:HGNC Symbol;Acc:HGNC:19965]	Cluster01		CilDB
ENSG00000115514	TXNDC9	thioredoxin domain containing 9 [Source:HGNC Symbol;Acc:HGNC:24110]	Cluster01		CilDB	CentrosomeDB
ENSG00000213593	TMX2	thioredoxin related transmembrane protein 2 [Source:HGNC Symbol;Acc:HGNC:30739]	Cluster01		CilDB
ENSG00000158427	TMSB15B	thymosin beta 15B [Source:HGNC Symbol;Acc:HGNC:28612]	Cluster01		CilDB
ENSG00000054118	THRAP3	thyroid hormone receptor associated protein 3 [Source:HGNC Symbol;Acc:HGNC:22964]	Cluster01		CilDB
ENSG00000125733	TRIP10	thyroid hormone receptor interactor 10 [Source:HGNC Symbol;Acc:HGNC:12304]	Cluster01			CentrosomeDB
ENSG00000100815	TRIP11	thyroid hormone receptor interactor 11 [Source:HGNC Symbol;Acc:HGNC:12305]	Cluster01		CilDB	CentrosomeDB	SysCilia	CiliaCarta
ENSG00000151923	TIAL1	TIA1 cytotoxic granule associated RNA binding protein like 1 [Source:HGNC Symbol;Acc:HGNC:11804]	Cluster01		CilDB
ENSG00000198718	TOGARAM1	TOG array regulator of axonemal microtubules 1 [Source:HGNC Symbol;Acc:HGNC:19959]	Cluster01		CilDB			CiliaCarta
ENSG00000197579	TOPORS	TOP1 binding arginine/serine rich protein [Source:HGNC Symbol;Acc:HGNC:21653]	Cluster01			CentrosomeDB	SysCilia	CiliaCarta
ENSG00000144034	TPRKB	TP53RK binding protein [Source:HGNC Symbol;Acc:HGNC:24259]	Cluster01		CilDB
ENSG00000204104	TRAF3IP1	TRAF3 interacting protein 1 [Source:HGNC Symbol;Acc:HGNC:17861]	Cluster01		CilDB		SysCilia	CiliaCarta
ENSG00000160218	TRAPPC10	trafficking protein particle complex 10 [Source:HGNC Symbol;Acc:HGNC:11868]	Cluster01				SysCilia	CiliaCarta
ENSG00000054116	TRAPPC3	trafficking protein particle complex 3 [Source:HGNC Symbol;Acc:HGNC:19942]	Cluster01				SysCilia	CiliaCarta
ENSG00000171703	TCEA2	transcription elongation factor A2 [Source:HGNC Symbol;Acc:HGNC:11614]	Cluster01			CentrosomeDB		CiliaCarta
ENSG00000136527	TRA2B	transformer 2 beta homolog [Source:HGNC Symbol;Acc:HGNC:10781]	Cluster01		CilDB
ENSG00000147526	TACC1	transforming acidic coiled-coil containing protein 1 [Source:HGNC Symbol;Acc:HGNC:11522]	Cluster01		CilDB	CentrosomeDB
ENSG00000100991	TRPC4AP	transient receptor potential cation channel subfamily C member 4 associated protein [Source:HGNC Symbol;Acc:HGNC:16181]	Cluster01			CentrosomeDB
ENSG00000105197	TIMM50	translocase of inner mitochondrial membrane 50 [Source:HGNC Symbol;Acc:HGNC:23656]	Cluster01		CilDB
ENSG00000175768	TOMM5	translocase of outer mitochondrial membrane 5 [Source:HGNC Symbol;Acc:HGNC:31369]	Cluster01		CilDB
ENSG00000077147	TM9SF3	transmembrane 9 superfamily member 3 [Source:HGNC Symbol;Acc:HGNC:21529]	Cluster01		CilDB
ENSG00000169762	TAPT1	transmembrane anterior posterior transformation 1 [Source:HGNC Symbol;Acc:HGNC:26887]	Cluster01			CentrosomeDB		CiliaCarta
ENSG00000134970	TMED7	transmembrane p24 trafficking protein 7 [Source:HGNC Symbol;Acc:HGNC:24253]	Cluster01		CilDB
ENSG00000179029	TMEM107	transmembrane protein 107 [Source:HGNC Symbol;Acc:HGNC:28128]	Cluster01		CilDB			CiliaCarta
ENSG00000178307	TMEM11	transmembrane protein 11 [Source:HGNC Symbol;Acc:HGNC:16823]	Cluster01		CilDB
ENSG00000149483	TMEM138	transmembrane protein 138 [Source:HGNC Symbol;Acc:HGNC:26944]	Cluster01				SysCilia	CiliaCarta
ENSG00000174695	TMEM167A	transmembrane protein 167A [Source:HGNC Symbol;Acc:HGNC:28330]	Cluster01		CilDB
ENSG00000146842	TMEM209	transmembrane protein 209 [Source:HGNC Symbol;Acc:HGNC:21898]	Cluster01			CentrosomeDB
ENSG00000187049	TMEM216	transmembrane protein 216 [Source:HGNC Symbol;Acc:HGNC:25018]	Cluster01				SysCilia	CiliaCarta
ENSG00000150433	TMEM218	transmembrane protein 218 [Source:HGNC Symbol;Acc:HGNC:27344]	Cluster01					CiliaCarta
ENSG00000205084	TMEM231	transmembrane protein 231 [Source:HGNC Symbol;Acc:HGNC:37234]	Cluster01				SysCilia	CiliaCarta
ENSG00000106609	TMEM248	transmembrane protein 248 [Source:HGNC Symbol;Acc:HGNC:25476]	Cluster01		CilDB
ENSG00000133678	TMEM254	transmembrane protein 254 [Source:HGNC Symbol;Acc:HGNC:25804]	Cluster01		CilDB
ENSG00000147027	TMEM47	transmembrane protein 47 [Source:HGNC Symbol;Acc:HGNC:18515]	Cluster01		CilDB
ENSG00000142188	TMEM50B	transmembrane protein 50B [Source:HGNC Symbol;Acc:HGNC:1280]	Cluster01		CilDB
ENSG00000164953	TMEM67	transmembrane protein 67 [Source:HGNC Symbol;Acc:HGNC:28396]	Cluster01		CilDB	CentrosomeDB	SysCilia	CiliaCarta
ENSG00000177042	TMEM80	transmembrane protein 80 [Source:HGNC Symbol;Acc:HGNC:27453]	Cluster01					CiliaCarta
ENSG00000083312	TNPO1	transportin 1 [Source:HGNC Symbol;Acc:HGNC:6401]	Cluster01			CentrosomeDB	SysCilia	CiliaCarta
ENSG00000070814	TCOF1	treacle ribosome biogenesis factor 1 [Source:HGNC Symbol;Acc:HGNC:11654]	Cluster01			CentrosomeDB
ENSG00000139437	TCHP	trichoplein keratin filament binding [Source:HGNC Symbol;Acc:HGNC:28135]	Cluster01		CilDB	CentrosomeDB		CiliaCarta
ENSG00000100354	TNRC6B	trinucleotide repeat containing 6B [Source:HGNC Symbol;Acc:HGNC:29190]	Cluster01			CentrosomeDB
ENSG00000078687	TNRC6C	trinucleotide repeat containing 6C [Source:HGNC Symbol;Acc:HGNC:29318]	Cluster01		CilDB
ENSG00000204977	TRIM13	tripartite motif containing 13 [Source:HGNC Symbol;Acc:HGNC:9976]	Cluster01		CilDB	CentrosomeDB
ENSG00000130726	TRIM28	tripartite motif containing 28 [Source:HGNC Symbol;Acc:HGNC:16384]	Cluster01		CilDB
ENSG00000119401	TRIM32	tripartite motif containing 32 [Source:HGNC Symbol;Acc:HGNC:16380]	Cluster01		CilDB		SysCilia	CiliaCarta
ENSG00000197323	TRIM33	tripartite motif containing 33 [Source:HGNC Symbol;Acc:HGNC:16290]	Cluster01		CilDB
ENSG00000134900	TPP2	tripeptidyl peptidase 2 [Source:HGNC Symbol;Acc:HGNC:12016]	Cluster01		CilDB	CentrosomeDB
ENSG00000121486	TRMT1L	tRNA methyltransferase 1 like [Source:HGNC Symbol;Acc:HGNC:16782]	Cluster01		CilDB
ENSG00000099899	TRMT2A	tRNA methyltransferase 2 homolog A [Source:HGNC Symbol;Acc:HGNC:24974]	Cluster01		CilDB
ENSG00000072756	TRNT1	tRNA nucleotidyl transferase 1 [Source:HGNC Symbol;Acc:HGNC:17341]	Cluster01			CentrosomeDB
ENSG00000154743	TSEN2	tRNA splicing endonuclease subunit 2 [Source:HGNC Symbol;Acc:HGNC:28422]	Cluster01		CilDB	CentrosomeDB
ENSG00000113272	THG1L	tRNA-histidine guanylyltransferase 1 like [Source:HGNC Symbol;Acc:HGNC:26053]	Cluster01		CilDB	CentrosomeDB
ENSG00000156521	TYSND1	trypsin domain containing 1 [Source:HGNC Symbol;Acc:HGNC:28531]	Cluster01			CentrosomeDB
ENSG00000165699	TSC1	TSC complex subunit 1 [Source:HGNC Symbol;Acc:HGNC:12362]	Cluster01		CilDB	CentrosomeDB
ENSG00000102804	TSC22D1	TSC22 domain family member 1 [Source:HGNC Symbol;Acc:HGNC:16826]	Cluster01		CilDB
ENSG00000180543	TSPYL5	TSPY like 5 [Source:HGNC Symbol;Acc:HGNC:29367]	Cluster01		CilDB	CentrosomeDB
ENSG00000078246	TULP3	tubby like protein 3 [Source:HGNC Symbol;Acc:HGNC:12425]	Cluster01				SysCilia	CiliaCarta
ENSG00000108423	TUBD1	tubulin delta 1 [Source:HGNC Symbol;Acc:HGNC:16811]	Cluster01		CilDB	CentrosomeDB
ENSG00000074935	TUBE1	tubulin epsilon 1 [Source:HGNC Symbol;Acc:HGNC:20775]	Cluster01		CilDB	CentrosomeDB	SysCilia	CiliaCarta
ENSG00000154114	TBCEL	tubulin folding cofactor E like [Source:HGNC Symbol;Acc:HGNC:28115]	Cluster01		CilDB	CentrosomeDB
ENSG00000131462	TUBG1	tubulin gamma 1 [Source:HGNC Symbol;Acc:HGNC:12417]	Cluster01		CilDB	CentrosomeDB		CiliaCarta
ENSG00000130640	TUBGCP2	tubulin gamma complex associated protein 2 [Source:HGNC Symbol;Acc:HGNC:18599]	Cluster01		CilDB	CentrosomeDB	SysCilia	CiliaCarta
ENSG00000126216	TUBGCP3	tubulin gamma complex associated protein 3 [Source:HGNC Symbol;Acc:HGNC:18598]	Cluster01		CilDB	CentrosomeDB	SysCilia	CiliaCarta
ENSG00000137822	TUBGCP4	tubulin gamma complex associated protein 4 [Source:HGNC Symbol;Acc:HGNC:16691]	Cluster01		CilDB	CentrosomeDB	SysCilia	CiliaCarta
ENSG00000128159	TUBGCP6	tubulin gamma complex associated protein 6 [Source:HGNC Symbol;Acc:HGNC:18127]	Cluster01		CilDB	CentrosomeDB	SysCilia	CiliaCarta
ENSG00000100271	TTLL1	tubulin tyrosine ligase like 1 [Source:HGNC Symbol;Acc:HGNC:1312]	Cluster01		CilDB			CiliaCarta
ENSG00000214021	TTLL3	tubulin tyrosine ligase like 3 [Source:HGNC Symbol;Acc:HGNC:24483]	Cluster01		CilDB		SysCilia	CiliaCarta
ENSG00000119685	TTLL5	tubulin tyrosine ligase like 5 [Source:HGNC Symbol;Acc:HGNC:19963]	Cluster01		CilDB	CentrosomeDB		CiliaCarta
ENSG00000141510	TP53	tumor protein p53 [Source:HGNC Symbol;Acc:HGNC:11998]	Cluster01		CilDB	CentrosomeDB
ENSG00000067369	TP53BP1	tumor protein p53 binding protein 1 [Source:HGNC Symbol;Acc:HGNC:11999]	Cluster01					CiliaCarta
ENSG00000074319	TSG101	tumor susceptibility 101 [Source:HGNC Symbol;Acc:HGNC:15971]	Cluster01		CilDB
ENSG00000128791	TWSG1	twisted gastrulation BMP signaling modulator 1 [Source:HGNC Symbol;Acc:HGNC:12429]	Cluster01			CentrosomeDB
ENSG00000166913	YWHAB	tyrosine 3-monooxygenase/tryptophan 5-monooxygenase activation protein beta [Source:HGNC Symbol;Acc:HGNC:12849]	Cluster01		CilDB	CentrosomeDB
ENSG00000134308	YWHAQ	tyrosine 3-monooxygenase/tryptophan 5-monooxygenase activation protein theta [Source:HGNC Symbol;Acc:HGNC:12854]	Cluster01		CilDB	CentrosomeDB		CiliaCarta
ENSG00000164924	YWHAZ	tyrosine 3-monooxygenase/tryptophan 5-monooxygenase activation protein zeta [Source:HGNC Symbol;Acc:HGNC:12855]	Cluster01		CilDB
ENSG00000160201	U2AF1	U2 small nuclear RNA auxiliary factor 1 [Source:HGNC Symbol;Acc:HGNC:12453]	Cluster01		CilDB
ENSG00000161265	U2AF1L4	U2 small nuclear RNA auxiliary factor 1 like 4 [Source:HGNC Symbol;Acc:HGNC:23020]	Cluster01		CilDB
ENSG00000063244	U2AF2	U2 small nuclear RNA auxiliary factor 2 [Source:HGNC Symbol;Acc:HGNC:23156]	Cluster01		CilDB
ENSG00000163714	U2SURP	U2 snRNP associated SURP domain containing [Source:HGNC Symbol;Acc:HGNC:30855]	Cluster01		CilDB
ENSG00000168246	UBTD2	ubiquitin domain containing 2 [Source:HGNC Symbol;Acc:HGNC:24463]	Cluster01		CilDB
ENSG00000130985	UBA1	ubiquitin like modifier activating enzyme 1 [Source:HGNC Symbol;Acc:HGNC:12469]	Cluster01		CilDB	CentrosomeDB
ENSG00000114062	UBE3A	ubiquitin protein ligase E3A [Source:HGNC Symbol;Acc:HGNC:12496]	Cluster01			CentrosomeDB
ENSG00000118420	UBE3D	ubiquitin protein ligase E3D [Source:HGNC Symbol;Acc:HGNC:21381]	Cluster01		CilDB
ENSG00000070010	UFD1	ubiquitin recognition factor in ER associated degradation 1 [Source:HGNC Symbol;Acc:HGNC:12520]	Cluster01		CilDB
ENSG00000143258	USP21	ubiquitin specific peptidase 21 [Source:HGNC Symbol;Acc:HGNC:12620]	Cluster01			CentrosomeDB
ENSG00000055483	USP36	ubiquitin specific peptidase 36 [Source:HGNC Symbol;Acc:HGNC:20062]	Cluster01		CilDB
ENSG00000135913	USP37	ubiquitin specific peptidase 37 [Source:HGNC Symbol;Acc:HGNC:20063]	Cluster01			CentrosomeDB
ENSG00000247746	USP51	ubiquitin specific peptidase 51 [Source:HGNC Symbol;Acc:HGNC:23086]	Cluster01		CilDB
ENSG00000143222	UFC1	ubiquitin-fold modifier conjugating enzyme 1 [Source:HGNC Symbol;Acc:HGNC:26941]	Cluster01		CilDB
ENSG00000126756	UXT	ubiquitously expressed prefoldin like chaperone [Source:HGNC Symbol;Acc:HGNC:12641]	Cluster01		CilDB	CentrosomeDB
ENSG00000136731	UGGT1	UDP-glucose glycoprotein glucosyltransferase 1 [Source:HGNC Symbol;Acc:HGNC:15663]	Cluster01		CilDB
ENSG00000065060	UHRF1BP1	UHRF1 binding protein 1 [Source:HGNC Symbol;Acc:HGNC:21216]	Cluster01			CentrosomeDB
ENSG00000175970	UNC119B	unc-119 lipid binding chaperone B [Source:HGNC Symbol;Acc:HGNC:16488]	Cluster01		CilDB			CiliaCarta
ENSG00000083290	ULK2	unc-51 like autophagy activating kinase 2 [Source:HGNC Symbol;Acc:HGNC:13480]	Cluster01		CilDB
ENSG00000140474	ULK3	unc-51 like kinase 3 [Source:HGNC Symbol;Acc:HGNC:19703]	Cluster01					CiliaCarta
ENSG00000005007	UPF1	UPF1, RNA helicase and ATPase [Source:HGNC Symbol;Acc:HGNC:9962]	Cluster01		CilDB
ENSG00000106608	URGCP	upregulator of cell proliferation [Source:HGNC Symbol;Acc:HGNC:30890]	Cluster01			CentrosomeDB
ENSG00000176542	USF3	upstream transcription factor family member 3 [Source:HGNC Symbol;Acc:HGNC:30494]	Cluster01			CentrosomeDB
ENSG00000135763	URB2	URB2 ribosome biogenesis homolog [Source:HGNC Symbol;Acc:HGNC:28967]	Cluster01		CilDB
ENSG00000117597	UTP25	UTP25, small subunit processor component [Source:HGNC Symbol;Acc:HGNC:28440]	Cluster01		CilDB
ENSG00000165280	VCP	valosin containing protein [Source:HGNC Symbol;Acc:HGNC:12666]	Cluster01		CilDB
ENSG00000124164	VAPB	VAMP associated protein B and C [Source:HGNC Symbol;Acc:HGNC:12649]	Cluster01		CilDB
ENSG00000173218	VANGL1	VANGL planar cell polarity protein 1 [Source:HGNC Symbol;Acc:HGNC:15512]	Cluster01			CentrosomeDB
ENSG00000167397	VKORC1	vitamin K epoxide reductase complex subunit 1 [Source:HGNC Symbol;Acc:HGNC:23663]	Cluster01		CilDB
ENSG00000134086	VHL	von Hippel-Lindau tumor suppressor [Source:HGNC Symbol;Acc:HGNC:12687]	Cluster01			CentrosomeDB	SysCilia	CiliaCarta
ENSG00000122958	VPS26A	VPS26, retromer complex component A [Source:HGNC Symbol;Acc:HGNC:12711]	Cluster01		CilDB
ENSG00000069329	VPS35	VPS35, retromer complex component [Source:HGNC Symbol;Acc:HGNC:13487]	Cluster01		CilDB			CiliaCarta
ENSG00000155975	VPS37A	VPS37A, ESCRT-I subunit [Source:HGNC Symbol;Acc:HGNC:24928]	Cluster01			CentrosomeDB
ENSG00000166887	VPS39	VPS39, HOPS complex subunit [Source:HGNC Symbol;Acc:HGNC:20593]	Cluster01		CilDB
ENSG00000109046	WSB1	WD repeat and SOCS box containing 1 [Source:HGNC Symbol;Acc:HGNC:19221]	Cluster01		CilDB
ENSG00000141499	WRAP53	WD repeat containing antisense to TP53 [Source:HGNC Symbol;Acc:HGNC:25522]	Cluster01		CilDB			CiliaCarta
ENSG00000116213	WRAP73	WD repeat containing, antisense to TP73 [Source:HGNC Symbol;Acc:HGNC:12759]	Cluster01		CilDB	CentrosomeDB		CiliaCarta
ENSG00000157796	WDR19	WD repeat domain 19 [Source:HGNC Symbol;Acc:HGNC:18340]	Cluster01		CilDB		SysCilia	CiliaCarta
ENSG00000119333	WDR34	WD repeat domain 34 [Source:HGNC Symbol;Acc:HGNC:28296]	Cluster01			CentrosomeDB		CiliaCarta
ENSG00000118965	WDR35	WD repeat domain 35 [Source:HGNC Symbol;Acc:HGNC:29250]	Cluster01			CentrosomeDB	SysCilia	CiliaCarta
ENSG00000114742	WDR48	WD repeat domain 48 [Source:HGNC Symbol;Acc:HGNC:30914]	Cluster01		CilDB
ENSG00000196363	WDR5	WD repeat domain 5 [Source:HGNC Symbol;Acc:HGNC:12757]	Cluster01					CiliaCarta
ENSG00000005448	WDR54	WD repeat domain 54 [Source:HGNC Symbol;Acc:HGNC:25770]	Cluster01		CilDB
ENSG00000196981	WDR5B	WD repeat domain 5B [Source:HGNC Symbol;Acc:HGNC:17826]	Cluster01		CilDB			CiliaCarta
ENSG00000178252	WDR6	WD repeat domain 6 [Source:HGNC Symbol;Acc:HGNC:12758]	Cluster01		CilDB
ENSG00000126870	WDR60	WD repeat domain 60 [Source:HGNC Symbol;Acc:HGNC:21862]	Cluster01		CilDB	CentrosomeDB	SysCilia	CiliaCarta
ENSG00000140395	WDR61	WD repeat domain 61 [Source:HGNC Symbol;Acc:HGNC:30300]	Cluster01		CilDB
ENSG00000177082	WDR73	WD repeat domain 73 [Source:HGNC Symbol;Acc:HGNC:25928]	Cluster01		CilDB
ENSG00000123154	WDR83	WD repeat domain 83 [Source:HGNC Symbol;Acc:HGNC:32672]	Cluster01			CentrosomeDB
ENSG00000161996	WDR90	WD repeat domain 90 [Source:HGNC Symbol;Acc:HGNC:26960]	Cluster01		CilDB	CentrosomeDB
ENSG00000243667	WDR92	WD repeat domain 92 [Source:HGNC Symbol;Acc:HGNC:25176]	Cluster01		CilDB
ENSG00000109501	WFS1	wolframin ER transmembrane glycoprotein [Source:HGNC Symbol;Acc:HGNC:12762]	Cluster01		CilDB
ENSG00000018408	WWTR1	WW domain containing transcription regulator 1 [Source:HGNC Symbol;Acc:HGNC:24042]	Cluster01					CiliaCarta
ENSG00000101966	XIAP	X-linked inhibitor of apoptosis [Source:HGNC Symbol;Acc:HGNC:592]	Cluster01		CilDB
ENSG00000108039	XPNPEP1	X-prolyl aminopeptidase 1 [Source:HGNC Symbol;Acc:HGNC:12822]	Cluster01			CentrosomeDB
ENSG00000196236	XPNPEP3	X-prolyl aminopeptidase 3 [Source:HGNC Symbol;Acc:HGNC:28052]	Cluster01				SysCilia	CiliaCarta
ENSG00000073050	XRCC1	X-ray repair cross complementing 1 [Source:HGNC Symbol;Acc:HGNC:12828]	Cluster01		CilDB
ENSG00000079246	XRCC5	X-ray repair cross complementing 5 [Source:HGNC Symbol;Acc:HGNC:12833]	Cluster01		CilDB
ENSG00000196419	XRCC6	X-ray repair cross complementing 6 [Source:HGNC Symbol;Acc:HGNC:4055]	Cluster01		CilDB
ENSG00000065978	YBX1	Y-box binding protein 1 [Source:HGNC Symbol;Acc:HGNC:8014]	Cluster01		CilDB
ENSG00000181704	YIPF6	Yip1 domain family member 6 [Source:HGNC Symbol;Acc:HGNC:28304]	Cluster01		CilDB
ENSG00000174851	YIF1A	Yip1 interacting factor homolog A, membrane trafficking protein [Source:HGNC Symbol;Acc:HGNC:16688]	Cluster01			CentrosomeDB
ENSG00000175155	YPEL2	yippee like 2 [Source:HGNC Symbol;Acc:HGNC:18326]	Cluster01		CilDB	CentrosomeDB
ENSG00000119801	YPEL5	yippee like 5 [Source:HGNC Symbol;Acc:HGNC:18329]	Cluster01		CilDB	CentrosomeDB
ENSG00000100811	YY1	YY1 transcription factor [Source:HGNC Symbol;Acc:HGNC:12856]	Cluster01		CilDB
ENSG00000184939	ZFP90	ZFP90 zinc finger protein [Source:HGNC Symbol;Acc:HGNC:23329]	Cluster01			CentrosomeDB
ENSG00000104231	ZFAND1	zinc finger AN1-type containing 1 [Source:HGNC Symbol;Acc:HGNC:25858]	Cluster01		CilDB	CentrosomeDB
ENSG00000171448	ZBTB26	zinc finger and BTB domain containing 26 [Source:HGNC Symbol;Acc:HGNC:23383]	Cluster01		CilDB
ENSG00000121413	ZSCAN18	zinc finger and SCAN domain containing 18 [Source:HGNC Symbol;Acc:HGNC:21037]	Cluster01					CiliaCarta
ENSG00000221886	ZBED8	zinc finger BED-type containing 8 [Source:HGNC Symbol;Acc:HGNC:30804]	Cluster01		CilDB
ENSG00000058673	ZC3H11A	zinc finger CCCH-type containing 11A [Source:HGNC Symbol;Acc:HGNC:29093]	Cluster01		CilDB
ENSG00000100722	ZC3H14	zinc finger CCCH-type containing 14 [Source:HGNC Symbol;Acc:HGNC:20509]	Cluster01		CilDB
ENSG00000144161	ZC3H8	zinc finger CCCH-type containing 8 [Source:HGNC Symbol;Acc:HGNC:30941]	Cluster01			CentrosomeDB
ENSG00000072121	ZFYVE26	zinc finger FYVE-type containing 26 [Source:HGNC Symbol;Acc:HGNC:20761]	Cluster01			CentrosomeDB
ENSG00000117174	ZNHIT6	zinc finger HIT-type containing 6 [Source:HGNC Symbol;Acc:HGNC:26089]	Cluster01		CilDB
ENSG00000256223	ZNF10	zinc finger protein 10 [Source:HGNC Symbol;Acc:HGNC:12879]	Cluster01		CilDB
ENSG00000062370	ZNF112	zinc finger protein 112 [Source:HGNC Symbol;Acc:HGNC:12892]	Cluster01		CilDB	CentrosomeDB
ENSG00000197961	ZNF121	zinc finger protein 121 [Source:HGNC Symbol;Acc:HGNC:12904]	Cluster01		CilDB
ENSG00000170631	ZNF16	zinc finger protein 16 [Source:HGNC Symbol;Acc:HGNC:12947]	Cluster01		CilDB
ENSG00000103343	ZNF174	zinc finger protein 174 [Source:HGNC Symbol;Acc:HGNC:12963]	Cluster01		CilDB
ENSG00000132010	ZNF20	zinc finger protein 20 [Source:HGNC Symbol;Acc:HGNC:12992]	Cluster01		CilDB
ENSG00000149050	ZNF214	zinc finger protein 214 [Source:HGNC Symbol;Acc:HGNC:13006]	Cluster01		CilDB
ENSG00000167380	ZNF226	zinc finger protein 226 [Source:HGNC Symbol;Acc:HGNC:13019]	Cluster01		CilDB
ENSG00000090612	ZNF268	zinc finger protein 268 [Source:HGNC Symbol;Acc:HGNC:13061]	Cluster01		CilDB
ENSG00000171606	ZNF274	zinc finger protein 274 [Source:HGNC Symbol;Acc:HGNC:13068]	Cluster01			CentrosomeDB
ENSG00000137871	ZNF280D	zinc finger protein 280D [Source:HGNC Symbol;Acc:HGNC:25953]	Cluster01			CentrosomeDB
ENSG00000166526	ZNF3	zinc finger protein 3 [Source:HGNC Symbol;Acc:HGNC:13089]	Cluster01		CilDB
ENSG00000089335	ZNF302	zinc finger protein 302 [Source:HGNC Symbol;Acc:HGNC:13848]	Cluster01		CilDB
ENSG00000178175	ZNF366	zinc finger protein 366 [Source:HGNC Symbol;Acc:HGNC:18316]	Cluster01			CentrosomeDB
ENSG00000197050	ZNF420	zinc finger protein 420 [Source:HGNC Symbol;Acc:HGNC:20649]	Cluster01		CilDB
ENSG00000112200	ZNF451	zinc finger protein 451 [Source:HGNC Symbol;Acc:HGNC:21091]	Cluster01		CilDB
ENSG00000204604	ZNF468	zinc finger protein 468 [Source:HGNC Symbol;Acc:HGNC:33105]	Cluster01		CilDB
ENSG00000189164	ZNF527	zinc finger protein 527 [Source:HGNC Symbol;Acc:HGNC:29385]	Cluster01		CilDB
ENSG00000186020	ZNF529	zinc finger protein 529 [Source:HGNC Symbol;Acc:HGNC:29328]	Cluster01		CilDB
ENSG00000198131	ZNF544	zinc finger protein 544 [Source:HGNC Symbol;Acc:HGNC:16759]	Cluster01		CilDB
ENSG00000186017	ZNF566	zinc finger protein 566 [Source:HGNC Symbol;Acc:HGNC:25919]	Cluster01		CilDB
ENSG00000105732	ZNF574	zinc finger protein 574 [Source:HGNC Symbol;Acc:HGNC:26166]	Cluster01		CilDB
ENSG00000171574	ZNF584	zinc finger protein 584 [Source:HGNC Symbol;Acc:HGNC:27318]	Cluster01		CilDB
ENSG00000188171	ZNF626	zinc finger protein 626 [Source:HGNC Symbol;Acc:HGNC:30461]	Cluster01		CilDB
ENSG00000167562	ZNF701	zinc finger protein 701 [Source:HGNC Symbol;Acc:HGNC:25597]	Cluster01			CentrosomeDB
ENSG00000120963	ZNF706	zinc finger protein 706 [Source:HGNC Symbol;Acc:HGNC:24992]	Cluster01		CilDB
ENSG00000065029	ZNF76	zinc finger protein 76 [Source:HGNC Symbol;Acc:HGNC:13149]	Cluster01			CentrosomeDB
ENSG00000196214	ZNF766	zinc finger protein 766 [Source:HGNC Symbol;Acc:HGNC:28063]	Cluster01			CentrosomeDB
ENSG00000197782	ZNF780A	zinc finger protein 780A [Source:HGNC Symbol;Acc:HGNC:27603]	Cluster01		CilDB
ENSG00000128000	ZNF780B	zinc finger protein 780B [Source:HGNC Symbol;Acc:HGNC:33109]	Cluster01		CilDB
ENSG00000167232	ZNF91	zinc finger protein 91 [Source:HGNC Symbol;Acc:HGNC:13166]	Cluster01		CilDB
ENSG00000121988	ZRANB3	zinc finger RANBP2-type containing 3 [Source:HGNC Symbol;Acc:HGNC:25249]	Cluster01			CentrosomeDB
ENSG00000066379	ZNRD1	zinc ribbon domain containing 1 [Source:HGNC Symbol;Acc:HGNC:13182]	Cluster01		CilDB
ENSG00000086827	ZW10	zw10 kinetochore protein [Source:HGNC Symbol;Acc:HGNC:13194]	Cluster01			CentrosomeDB
ENSG00000108270			Cluster01			CentrosomeDB
ENSG00000131795			Cluster01		CilDB
ENSG00000138041			Cluster01		CilDB
ENSG00000141140			Cluster01		CilDB
ENSG00000153575			Cluster01		CilDB	CentrosomeDB	SysCilia	CiliaCarta
ENSG00000172660			Cluster01		CilDB
ENSG00000214982			Cluster01			CentrosomeDB
ENSG00000198754	OXCT2	3-oxoacid CoA-transferase 2 [Source:HGNC Symbol;Acc:HGNC:18606]	Cluster02					CiliaCarta
ENSG00000187003	ACTL7A	actin like 7A [Source:HGNC Symbol;Acc:HGNC:161]	Cluster02					CiliaCarta
ENSG00000143199	ADCY10	adenylate cyclase 10 [Source:HGNC Symbol;Acc:HGNC:21285]	Cluster02					CiliaCarta
ENSG00000165695	AK8	adenylate kinase 8 [Source:HGNC Symbol;Acc:HGNC:26526]	Cluster02	Derived signature	CilDB		SysCilia	CiliaCarta
ENSG00000186471	AKAP14	A-kinase anchoring protein 14 [Source:HGNC Symbol;Acc:HGNC:24061]	Cluster02	Derived signature	CilDB			CiliaCarta
ENSG00000111254	AKAP3	A-kinase anchoring protein 3 [Source:HGNC Symbol;Acc:HGNC:373]	Cluster02					CiliaCarta
ENSG00000147081	AKAP4	A-kinase anchoring protein 4 [Source:HGNC Symbol;Acc:HGNC:374]	Cluster02					CiliaCarta
ENSG00000118492	ADGB	androglobin [Source:HGNC Symbol;Acc:HGNC:21212]	Cluster02	Derived signature	CilDB			CiliaCarta
ENSG00000206199	ANKUB1	ankyrin repeat and ubiquitin domain containing 1 [Source:HGNC Symbol;Acc:HGNC:29642]	Cluster02	Derived signature	CilDB
ENSG00000145700	ANKRD31	ankyrin repeat domain 31 [Source:HGNC Symbol;Acc:HGNC:26853]	Cluster02			CentrosomeDB
ENSG00000183831	ANKRD45	ankyrin repeat domain 45 [Source:HGNC Symbol;Acc:HGNC:24786]	Cluster02		CilDB
ENSG00000173627	APOBEC4	apolipoprotein B mRNA editing enzyme catalytic polypeptide like 4 [Source:HGNC Symbol;Acc:HGNC:32152]	Cluster02	Derived signature	CilDB			CiliaCarta
ENSG00000118690	ARMC2	armadillo repeat containing 2 [Source:HGNC Symbol;Acc:HGNC:23045]	Cluster02	Derived signature	CilDB
ENSG00000165309	ARMC3	armadillo repeat containing 3 [Source:HGNC Symbol;Acc:HGNC:30964]	Cluster02	Derived signature	CilDB			CiliaCarta
ENSG00000169126	ARMC4	armadillo repeat containing 4 [Source:HGNC Symbol;Acc:HGNC:25583]	Cluster02	Derived signature	CilDB			CiliaCarta
ENSG00000165923	AGBL2	ATP/GTP binding protein like 2 [Source:HGNC Symbol;Acc:HGNC:26296]	Cluster02	Derived signature	CilDB			CiliaCarta
ENSG00000127423	AUNIP	aurora kinase A and ninein interacting protein [Source:HGNC Symbol;Acc:HGNC:28363]	Cluster02			CentrosomeDB
ENSG00000105146	AURKC	aurora kinase C [Source:HGNC Symbol;Acc:HGNC:11391]	Cluster02		CilDB	CentrosomeDB
ENSG00000108641	B9D1	B9 domain containing 1 [Source:HGNC Symbol;Acc:HGNC:24123]	Cluster02		CilDB	CentrosomeDB	SysCilia	CiliaCarta
ENSG00000119636	BBOF1	basal body orientation factor 1 [Source:HGNC Symbol;Acc:HGNC:19855]	Cluster02	Derived signature	CilDB	CentrosomeDB		CiliaCarta
ENSG00000137707	BTG4	BTG anti-proliferation factor 4 [Source:HGNC Symbol;Acc:HGNC:13862]	Cluster02	Derived signature
ENSG00000187492	CDHR4	cadherin related family member 4 [Source:HGNC Symbol;Acc:HGNC:34527]	Cluster02	Derived signature
ENSG00000145309	CABS1	calcium binding protein, spermatid associated 1 [Source:HGNC Symbol;Acc:HGNC:30710]	Cluster02					CiliaCarta
ENSG00000154040	CABYR	calcium binding tyrosine phosphorylation regulated [Source:HGNC Symbol;Acc:HGNC:15569]	Cluster02		CilDB			CiliaCarta
ENSG00000152611	CAPSL	calcyphosine like [Source:HGNC Symbol;Acc:HGNC:28375]	Cluster02	Derived signature	CilDB			CiliaCarta
ENSG00000118307	CASC1	cancer susceptibility 1 [Source:HGNC Symbol;Acc:HGNC:29599]	Cluster02	Derived signature	CilDB			CiliaCarta
ENSG00000177640	CASC2	cancer susceptibility 2 [Source:HGNC Symbol;Acc:HGNC:22933]	Cluster02	Derived signature
ENSG00000175294	CATSPER1	cation channel sperm associated 1 [Source:HGNC Symbol;Acc:HGNC:17116]	Cluster02					CiliaCarta
ENSG00000152705	CATSPER3	cation channel sperm associated 3 [Source:HGNC Symbol;Acc:HGNC:20819]	Cluster02					CiliaCarta
ENSG00000188782	CATSPER4	cation channel sperm associated 4 [Source:HGNC Symbol;Acc:HGNC:23220]	Cluster02			CentrosomeDB		CiliaCarta
ENSG00000174898	CATSPERD	cation channel sperm associated auxiliary subunit delta [Source:HGNC Symbol;Acc:HGNC:28598]	Cluster02	Derived signature	CilDB	CentrosomeDB		CiliaCarta
ENSG00000099338	CATSPERG	cation channel sperm associated auxiliary subunit gamma [Source:HGNC Symbol;Acc:HGNC:25243]	Cluster02					CiliaCarta
ENSG00000179397	CATSPERE	catsper channel auxiliary subunit epsilon [Source:HGNC Symbol;Acc:HGNC:28491]	Cluster02		CilDB			CiliaCarta
ENSG00000219435	CATSPERZ	catsper channel auxiliary subunit zeta [Source:HGNC Symbol;Acc:HGNC:19231]	Cluster02					CiliaCarta
ENSG00000164287	CDC20B	cell division cycle 20B [Source:HGNC Symbol;Acc:HGNC:24222]	Cluster02		CilDB
ENSG00000177143	CETN1	centrin 1 [Source:HGNC Symbol;Acc:HGNC:1866]	Cluster02		CilDB	CentrosomeDB		CiliaCarta
ENSG00000106477	CEP41	centrosomal protein 41 [Source:HGNC Symbol;Acc:HGNC:12370]	Cluster02		CilDB		SysCilia	CiliaCarta
ENSG00000178404	CEP295NL	CEP295 N-terminal like [Source:HGNC Symbol;Acc:HGNC:44659]	Cluster02					CiliaCarta
ENSG00000132141	CCT6B	chaperonin containing TCP1 subunit 6B [Source:HGNC Symbol;Acc:HGNC:1621]	Cluster02		CilDB
ENSG00000157330	C1orf158	chromosome 1 open reading frame 158 [Source:HGNC Symbol;Acc:HGNC:28567]	Cluster02	Derived signature	CilDB
ENSG00000163263	C1orf189	chromosome 1 open reading frame 189 [Source:HGNC Symbol;Acc:HGNC:32305]	Cluster02	Derived signature	CilDB
ENSG00000179902	C1orf194	chromosome 1 open reading frame 194 [Source:HGNC Symbol;Acc:HGNC:32331]	Cluster02	Derived signature	CilDB			CiliaCarta
ENSG00000162598	C1orf87	chromosome 1 open reading frame 87 [Source:HGNC Symbol;Acc:HGNC:28547]	Cluster02	Derived signature	CilDB
ENSG00000176236	C10orf111	chromosome 10 open reading frame 111 [Source:HGNC Symbol;Acc:HGNC:28582]	Cluster02	Derived signature
ENSG00000179133	C10orf67	chromosome 10 open reading frame 67 [Source:HGNC Symbol;Acc:HGNC:28716]	Cluster02		CilDB
ENSG00000176029	C11orf16	chromosome 11 open reading frame 16 [Source:HGNC Symbol;Acc:HGNC:1169]	Cluster02	Derived signature	CilDB
ENSG00000166323	C11orf65	chromosome 11 open reading frame 65 [Source:HGNC Symbol;Acc:HGNC:28519]	Cluster02		CilDB
ENSG00000183644	C11orf88	chromosome 11 open reading frame 88 [Source:HGNC Symbol;Acc:HGNC:25061]	Cluster02	Derived signature	CilDB			CiliaCarta
ENSG00000257057	C11orf97	chromosome 11 open reading frame 97 [Source:HGNC Symbol;Acc:HGNC:49544]	Cluster02	Derived signature
ENSG00000166455	C16orf46	chromosome 16 open reading frame 46 [Source:HGNC Symbol;Acc:HGNC:26525]	Cluster02		CilDB
ENSG00000166246	C16orf71	chromosome 16 open reading frame 71 [Source:HGNC Symbol;Acc:HGNC:25081]	Cluster02	Derived signature	CilDB			CiliaCarta
ENSG00000187624	C17orf97	chromosome 17 open reading frame 97 [Source:HGNC Symbol;Acc:HGNC:33800]	Cluster02		CilDB
ENSG00000173557	C2orf70	chromosome 2 open reading frame 70 [Source:HGNC Symbol;Acc:HGNC:27938]	Cluster02	Derived signature	CilDB
ENSG00000177994	C2orf73	chromosome 2 open reading frame 73 [Source:HGNC Symbol;Acc:HGNC:26861]	Cluster02	Derived signature	CilDB			CiliaCarta
ENSG00000124237	C20orf85	chromosome 20 open reading frame 85 [Source:HGNC Symbol;Acc:HGNC:16216]	Cluster02	Derived signature	CilDB			CiliaCarta
ENSG00000169314	C22orf15	chromosome 22 open reading frame 15 [Source:HGNC Symbol;Acc:HGNC:15558]	Cluster02	Derived signature
ENSG00000163689	C3orf67	chromosome 3 open reading frame 67 [Source:HGNC Symbol;Acc:HGNC:24763]	Cluster02	Derived signature
ENSG00000205129	C4orf47	chromosome 4 open reading frame 47 [Source:HGNC Symbol;Acc:HGNC:34346]	Cluster02	Derived signature	CilDB
ENSG00000215217	C5orf49	chromosome 5 open reading frame 49 [Source:HGNC Symbol;Acc:HGNC:27028]	Cluster02	Derived signature	CilDB			CiliaCarta
ENSG00000112539	C6orf118	chromosome 6 open reading frame 118 [Source:HGNC Symbol;Acc:HGNC:21233]	Cluster02	Derived signature	CilDB			CiliaCarta
ENSG00000137434	C6orf52	chromosome 6 open reading frame 52 [Source:HGNC Symbol;Acc:HGNC:20881]	Cluster02		CilDB
ENSG00000164746	C7orf57	chromosome 7 open reading frame 57 [Source:HGNC Symbol;Acc:HGNC:22247]	Cluster02	Derived signature	CilDB			CiliaCarta
ENSG00000160345	C9orf116	chromosome 9 open reading frame 116 [Source:HGNC Symbol;Acc:HGNC:28435]	Cluster02	Derived signature	CilDB			CiliaCarta
ENSG00000204711	C9orf135	chromosome 9 open reading frame 135 [Source:HGNC Symbol;Acc:HGNC:31422]	Cluster02	Derived signature	CilDB			CiliaCarta
ENSG00000164972	C9orf24	chromosome 9 open reading frame 24 [Source:HGNC Symbol;Acc:HGNC:19919]	Cluster02	Derived signature	CilDB			CiliaCarta
ENSG00000163885	CFAP100	cilia and flagella associated protein 100 [Source:HGNC Symbol;Acc:HGNC:26842]	Cluster02	Derived signature	CilDB		SysCilia	CiliaCarta
ENSG00000160401	CFAP157	cilia and flagella associated protein 157 [Source:HGNC Symbol;Acc:HGNC:27843]	Cluster02	Derived signature	CilDB			CiliaCarta
ENSG00000156206	CFAP161	cilia and flagella associated protein 161 [Source:HGNC Symbol;Acc:HGNC:26782]	Cluster02	Derived signature	CilDB			CiliaCarta
ENSG00000272514	CFAP206	cilia and flagella associated protein 206 [Source:HGNC Symbol;Acc:HGNC:21405]	Cluster02	Derived signature	CilDB
ENSG00000163075	CFAP221	cilia and flagella associated protein 221 [Source:HGNC Symbol;Acc:HGNC:33720]	Cluster02		CilDB			CiliaCarta
ENSG00000197826	CFAP299	cilia and flagella associated protein 299 [Source:HGNC Symbol;Acc:HGNC:28554]	Cluster02	Derived signature	CilDB			CiliaCarta
ENSG00000137691	CFAP300	cilia and flagella associated protein 300 [Source:HGNC Symbol;Acc:HGNC:28188]	Cluster02	Derived signature	CilDB			CiliaCarta
ENSG00000197748	CFAP43	cilia and flagella associated protein 43 [Source:HGNC Symbol;Acc:HGNC:26684]	Cluster02	Derived signature	CilDB			CiliaCarta
ENSG00000171811	CFAP46	cilia and flagella associated protein 46 [Source:HGNC Symbol;Acc:HGNC:25247]	Cluster02	Derived signature	CilDB			CiliaCarta
ENSG00000165164	CFAP47	cilia and flagella associated protein 47 [Source:HGNC Symbol;Acc:HGNC:26708]	Cluster02		CilDB
ENSG00000166596	CFAP52	cilia and flagella associated protein 52 [Source:HGNC Symbol;Acc:HGNC:16053]	Cluster02	Derived signature	CilDB			CiliaCarta
ENSG00000172361	CFAP53	cilia and flagella associated protein 53 [Source:HGNC Symbol;Acc:HGNC:26530]	Cluster02	Derived signature	CilDB			CiliaCarta
ENSG00000188596	CFAP54	cilia and flagella associated protein 54 [Source:HGNC Symbol;Acc:HGNC:26456]	Cluster02	Derived signature				CiliaCarta
ENSG00000243710	CFAP57	cilia and flagella associated protein 57 [Source:HGNC Symbol;Acc:HGNC:26485]	Cluster02	Derived signature
ENSG00000181378	CFAP65	cilia and flagella associated protein 65 [Source:HGNC Symbol;Acc:HGNC:25325]	Cluster02	Derived signature				CiliaCarta
ENSG00000156042	CFAP70	cilia and flagella associated protein 70 [Source:HGNC Symbol;Acc:HGNC:30726]	Cluster02	Derived signature	CilDB			CiliaCarta
ENSG00000142609	CFAP74	cilia and flagella associated protein 74 [Source:HGNC Symbol;Acc:HGNC:29368]	Cluster02	Derived signature	CilDB			CiliaCarta
ENSG00000188523	CFAP77	cilia and flagella associated protein 77 [Source:HGNC Symbol;Acc:HGNC:33776]	Cluster02	Derived signature	CilDB			CiliaCarta
ENSG00000206113	CFAP99	cilia and flagella associated protein 99 [Source:HGNC Symbol;Acc:HGNC:51180]	Cluster02	Derived signature
ENSG00000158428	CATIP	ciliogenesis associated TTC17 interacting protein [Source:HGNC Symbol;Acc:HGNC:25062]	Cluster02	Derived signature	CilDB
ENSG00000105479	CCDC114	coiled-coil domain containing 114 [Source:HGNC Symbol;Acc:HGNC:26560]	Cluster02	Derived signature	CilDB		SysCilia	CiliaCarta
ENSG00000244607	CCDC13	coiled-coil domain containing 13 [Source:HGNC Symbol;Acc:HGNC:26358]	Cluster02	Derived signature	CilDB			CiliaCarta
ENSG00000153237	CCDC148	coiled-coil domain containing 148 [Source:HGNC Symbol;Acc:HGNC:25191]	Cluster02	Derived signature
ENSG00000198003	CCDC151	coiled-coil domain containing 151 [Source:HGNC Symbol;Acc:HGNC:28303]	Cluster02	Derived signature	CilDB			CiliaCarta
ENSG00000187860	CCDC157	coiled-coil domain containing 157 [Source:HGNC Symbol;Acc:HGNC:33854]	Cluster02	Derived signature
ENSG00000182645	CCDC172	coiled-coil domain containing 172 [Source:HGNC Symbol;Acc:HGNC:30524]	Cluster02					CiliaCarta
ENSG00000154479	CCDC173	coiled-coil domain containing 173 [Source:HGNC Symbol;Acc:HGNC:25064]	Cluster02	Derived signature	CilDB			CiliaCarta
ENSG00000186409	CCDC30	coiled-coil domain containing 30 [Source:HGNC Symbol;Acc:HGNC:26103]	Cluster02	Derived signature
ENSG00000140481	CCDC33	coiled-coil domain containing 33 [Source:HGNC Symbol;Acc:HGNC:26552]	Cluster02	Derived signature	CilDB			CiliaCarta
ENSG00000141519	CCDC40	coiled-coil domain containing 40 [Source:HGNC Symbol;Acc:HGNC:26090]	Cluster02	Derived signature	CilDB		SysCilia	CiliaCarta
ENSG00000183273	CCDC60	coiled-coil domain containing 60 [Source:HGNC Symbol;Acc:HGNC:28610]	Cluster02	Derived signature	CilDB	CentrosomeDB
ENSG00000173093	CCDC63	coiled-coil domain containing 63 [Source:HGNC Symbol;Acc:HGNC:26669]	Cluster02					CiliaCarta
ENSG00000139537	CCDC65	coiled-coil domain containing 65 [Source:HGNC Symbol;Acc:HGNC:29937]	Cluster02	Derived signature	CilDB			CiliaCarta
ENSG00000163040	CCDC74A	coiled-coil domain containing 74A [Source:HGNC Symbol;Acc:HGNC:25197]	Cluster02					CiliaCarta
ENSG00000152076	CCDC74B	coiled-coil domain containing 74B [Source:HGNC Symbol;Acc:HGNC:25267]	Cluster02	Derived signature	CilDB			CiliaCarta
ENSG00000179071	CCDC89	coiled-coil domain containing 89 [Source:HGNC Symbol;Acc:HGNC:26762]	Cluster02		CilDB
ENSG00000173013	CCDC96	coiled-coil domain containing 96 [Source:HGNC Symbol;Acc:HGNC:26900]	Cluster02	Derived signature	CilDB
ENSG00000271321	CTAGE6	CTAGE family member 6 [Source:HGNC Symbol;Acc:HGNC:28644]	Cluster02		CilDB
ENSG00000183862	CNGA2	cyclic nucleotide gated channel alpha 2 [Source:HGNC Symbol;Acc:HGNC:2149]	Cluster02				SysCilia	CiliaCarta
ENSG00000132259	CNGA4	cyclic nucleotide gated channel alpha 4 [Source:HGNC Symbol;Acc:HGNC:2152]	Cluster02	Derived signature	CilDB		SysCilia	CiliaCarta
ENSG00000170289	CNGB3	cyclic nucleotide gated channel beta 3 [Source:HGNC Symbol;Acc:HGNC:2153]	Cluster02					CiliaCarta
ENSG00000133101	CCNA1	cyclin A1 [Source:HGNC Symbol;Acc:HGNC:1577]	Cluster02	Derived signature	CilDB	CentrosomeDB
ENSG00000138769	CDKL2	cyclin dependent kinase like 2 [Source:HGNC Symbol;Acc:HGNC:1782]	Cluster02		CilDB	CentrosomeDB
ENSG00000124812	CRISP1	cysteine rich secretory protein 1 [Source:HGNC Symbol;Acc:HGNC:304]	Cluster02			CentrosomeDB
ENSG00000124490	CRISP2	cysteine rich secretory protein 2 [Source:HGNC Symbol;Acc:HGNC:12024]	Cluster02		CilDB
ENSG00000166171	DPCD	deleted in primary ciliary dyskinesia homolog (mouse) [Source:HGNC Symbol;Acc:HGNC:24542]	Cluster02		CilDB		SysCilia	CiliaCarta
ENSG00000165325	DEUP1	deuterosome assembly protein 1 [Source:HGNC Symbol;Acc:HGNC:26344]	Cluster02	Derived signature	CilDB
ENSG00000008226	DLEC1	DLEC1, cilia and flagella associated protein [Source:HGNC Symbol;Acc:HGNC:2899]	Cluster02		CilDB
ENSG00000187726	DNAJB13	DnaJ heat shock protein family (Hsp40) member B13 [Source:HGNC Symbol;Acc:HGNC:30718]	Cluster02	Derived signature	CilDB			CiliaCarta
ENSG00000236756	DNAJC9-AS1	DNAJC9 antisense RNA 1 [Source:HGNC Symbol;Acc:HGNC:31432]	Cluster02	Derived signature
ENSG00000089091	DZANK1	double zinc ribbon and ankyrin repeat domains 1 [Source:HGNC Symbol;Acc:HGNC:15858]	Cluster02	Derived signature	CilDB			CiliaCarta
ENSG00000170959	DCDC1	doublecortin domain containing 1 [Source:HGNC Symbol;Acc:HGNC:20625]	Cluster02	Derived signature	CilDB
ENSG00000222046	DCDC2B	doublecortin domain containing 2B [Source:HGNC Symbol;Acc:HGNC:32576]	Cluster02		CilDB
ENSG00000170629	DPY19L2P2	DPY19L2 pseudogene 2 [Source:HGNC Symbol;Acc:HGNC:21764]	Cluster02	Derived signature
ENSG00000170788	DYDC1	DPY30 domain containing 1 [Source:HGNC Symbol;Acc:HGNC:23460]	Cluster02		CilDB	CentrosomeDB		CiliaCarta
ENSG00000133665	DYDC2	DPY30 domain containing 2 [Source:HGNC Symbol;Acc:HGNC:23468]	Cluster02	Derived signature	CilDB			CiliaCarta
ENSG00000123977	DAW1	dynein assembly factor with WD repeats 1 [Source:HGNC Symbol;Acc:HGNC:26383]	Cluster02	Derived signature	CilDB			CiliaCarta
ENSG00000154099	DNAAF1	dynein axonemal assembly factor 1 [Source:HGNC Symbol;Acc:HGNC:30539]	Cluster02	Derived signature	CilDB	CentrosomeDB	SysCilia	CiliaCarta
ENSG00000167646	DNAAF3	dynein axonemal assembly factor 3 [Source:HGNC Symbol;Acc:HGNC:30492]	Cluster02	Derived signature	CilDB		SysCilia	CiliaCarta
ENSG00000256061	DNAAF4	dynein axonemal assembly factor 4 [Source:HGNC Symbol;Acc:HGNC:21493]	Cluster02		CilDB		SysCilia	CiliaCarta
ENSG00000197653	DNAH10	dynein axonemal heavy chain 10 [Source:HGNC Symbol;Acc:HGNC:2941]	Cluster02	Derived signature			SysCilia	CiliaCarta
ENSG00000174844	DNAH12	dynein axonemal heavy chain 12 [Source:HGNC Symbol;Acc:HGNC:2943]	Cluster02	Derived signature	CilDB			CiliaCarta
ENSG00000185842	DNAH14	dynein axonemal heavy chain 14 [Source:HGNC Symbol;Acc:HGNC:2945]	Cluster02					CiliaCarta
ENSG00000183914	DNAH2	dynein axonemal heavy chain 2 [Source:HGNC Symbol;Acc:HGNC:2948]	Cluster02	Derived signature	CilDB		SysCilia	CiliaCarta
ENSG00000158486	DNAH3	dynein axonemal heavy chain 3 [Source:HGNC Symbol;Acc:HGNC:2949]	Cluster02		CilDB			CiliaCarta
ENSG00000115423	DNAH6	dynein axonemal heavy chain 6 [Source:HGNC Symbol;Acc:HGNC:2951]	Cluster02	Derived signature	CilDB		SysCilia	CiliaCarta
ENSG00000118997	DNAH7	dynein axonemal heavy chain 7 [Source:HGNC Symbol;Acc:HGNC:18661]	Cluster02		CilDB			CiliaCarta
ENSG00000124721	DNAH8	dynein axonemal heavy chain 8 [Source:HGNC Symbol;Acc:HGNC:2952]	Cluster02		CilDB			CiliaCarta
ENSG00000007174	DNAH9	dynein axonemal heavy chain 9 [Source:HGNC Symbol;Acc:HGNC:2953]	Cluster02	Derived signature	CilDB			CiliaCarta
ENSG00000122735	DNAI1	dynein axonemal intermediate chain 1 [Source:HGNC Symbol;Acc:HGNC:2954]	Cluster02	Derived signature	CilDB		SysCilia	CiliaCarta
ENSG00000171595	DNAI2	dynein axonemal intermediate chain 2 [Source:HGNC Symbol;Acc:HGNC:18744]	Cluster02	Derived signature	CilDB		SysCilia	CiliaCarta
ENSG00000163879	DNALI1	dynein axonemal light intermediate chain 1 [Source:HGNC Symbol;Acc:HGNC:14353]	Cluster02	Derived signature	CilDB		SysCilia	CiliaCarta
ENSG00000168589	DYNLRB2	dynein light chain roadblock-type 2 [Source:HGNC Symbol;Acc:HGNC:15467]	Cluster02	Derived signature	CilDB	CentrosomeDB		CiliaCarta
ENSG00000157856	DRC1	dynein regulatory complex subunit 1 [Source:HGNC Symbol;Acc:HGNC:24245]	Cluster02	Derived signature	CilDB		SysCilia	CiliaCarta
ENSG00000171962	DRC3	dynein regulatory complex subunit 3 [Source:HGNC Symbol;Acc:HGNC:25384]	Cluster02	Derived signature	CilDB			CiliaCarta
ENSG00000159625	DRC7	dynein regulatory complex subunit 7 [Source:HGNC Symbol;Acc:HGNC:25289]	Cluster02	Derived signature	CilDB			CiliaCarta
ENSG00000185055	EFCAB10	EF-hand calcium binding domain 10 [Source:HGNC Symbol;Acc:HGNC:34531]	Cluster02	Derived signature
ENSG00000172771	EFCAB12	EF-hand calcium binding domain 12 [Source:HGNC Symbol;Acc:HGNC:28061]	Cluster02	Derived signature	CilDB			CiliaCarta
ENSG00000186976	EFCAB6	EF-hand calcium binding domain 6 [Source:HGNC Symbol;Acc:HGNC:24204]	Cluster02	Derived signature	CilDB
ENSG00000163576	EFHB	EF-hand domain family member B [Source:HGNC Symbol;Acc:HGNC:26330]	Cluster02	Derived signature	CilDB
ENSG00000101448	EPPIN	epididymal peptidase inhibitor [Source:HGNC Symbol;Acc:HGNC:15932]	Cluster02		CilDB
ENSG00000170264	FAM161A	FAM161A, centrosomal protein [Source:HGNC Symbol;Acc:HGNC:25808]	Cluster02		CilDB	CentrosomeDB	SysCilia	CiliaCarta
ENSG00000184949	FAM227A	family with sequence similarity 227 member A [Source:HGNC Symbol;Acc:HGNC:44197]	Cluster02	Derived signature
ENSG00000153347	FAM81B	family with sequence similarity 81 member B [Source:HGNC Symbol;Acc:HGNC:26335]	Cluster02	Derived signature	CilDB			CiliaCarta
ENSG00000161040	FBXL13	F-box and leucine rich repeat protein 13 [Source:HGNC Symbol;Acc:HGNC:21658]	Cluster02	Derived signature	CilDB
ENSG00000171931	FBXW10	F-box and WD repeat domain containing 10 [Source:HGNC Symbol;Acc:HGNC:1211]	Cluster02	Derived signature
ENSG00000141665	FBXO15	F-box protein 15 [Source:HGNC Symbol;Acc:HGNC:13617]	Cluster02	Derived signature	CilDB			CiliaCarta
ENSG00000170324	FRMPD2	FERM and PDZ domain containing 2 [Source:HGNC Symbol;Acc:HGNC:28572]	Cluster02	Derived signature
ENSG00000203780	FANK1	fibronectin type III and ankyrin repeat domains 1 [Source:HGNC Symbol;Acc:HGNC:23527]	Cluster02	Derived signature	CilDB			CiliaCarta
ENSG00000125531	FNDC11	fibronectin type III domain containing 11 [Source:HGNC Symbol;Acc:HGNC:28764]	Cluster02	Derived signature	CilDB
ENSG00000189139	FSCB	fibrous sheath CABYR binding protein [Source:HGNC Symbol;Acc:HGNC:20494]	Cluster02					CiliaCarta
ENSG00000150667	FSIP1	fibrous sheath interacting protein 1 [Source:HGNC Symbol;Acc:HGNC:21674]	Cluster02		CilDB
ENSG00000142621	FHAD1	forkhead associated phosphopeptide binding domain 1 [Source:HGNC Symbol;Acc:HGNC:29408]	Cluster02	Derived signature	CilDB
ENSG00000129654	FOXJ1	forkhead box J1 [Source:HGNC Symbol;Acc:HGNC:3816]	Cluster02	Derived signature	CilDB	CentrosomeDB	SysCilia	CiliaCarta
ENSG00000010361	FUZ	fuzzy planar cell polarity protein [Source:HGNC Symbol;Acc:HGNC:26219]	Cluster02				SysCilia	CiliaCarta
ENSG00000114349	GNAT1	G protein subunit alpha transducin 1 [Source:HGNC Symbol;Acc:HGNC:4393]	Cluster02					CiliaCarta
ENSG00000134183	GNAT2	G protein subunit alpha transducin 2 [Source:HGNC Symbol;Acc:HGNC:4394]	Cluster02					CiliaCarta
ENSG00000215203	GRXCR1	glutaredoxin and cysteine rich domain containing 1 [Source:HGNC Symbol;Acc:HGNC:31673]	Cluster02					CiliaCarta
ENSG00000261949	GFY	golgi associated olfactory signaling regulator [Source:HGNC Symbol;Acc:HGNC:44663]	Cluster02					CiliaCarta
ENSG00000132518	GUCY2D	guanylate cyclase 2D, retinal [Source:HGNC Symbol;Acc:HGNC:4689]	Cluster02					CiliaCarta
ENSG00000101890	GUCY2F	guanylate cyclase 2F, retinal [Source:HGNC Symbol;Acc:HGNC:4691]	Cluster02					CiliaCarta
ENSG00000048545	GUCA1A	guanylate cyclase activator 1A [Source:HGNC Symbol;Acc:HGNC:4678]	Cluster02					CiliaCarta
ENSG00000204390	HSPA1L	heat shock protein family A (Hsp70) member 1 like [Source:HGNC Symbol;Acc:HGNC:5234]	Cluster02		CilDB			CiliaCarta
ENSG00000176256	HMGB4	high mobility group box 4 [Source:HGNC Symbol;Acc:HGNC:24954]	Cluster02			CentrosomeDB
ENSG00000187516	HYPM	huntingtin interacting protein M [Source:HGNC Symbol;Acc:HGNC:18417]	Cluster02		CilDB
ENSG00000157423	HYDIN	HYDIN, axonemal central pair apparatus protein [Source:HGNC Symbol;Acc:HGNC:19368]	Cluster02	Derived signature	CilDB		SysCilia	CiliaCarta
ENSG00000232862	AL138787.1	implantation-associated protein (DKFZp564K142) pseudogene	Cluster02	Derived signature
ENSG00000164675	IQUB	IQ motif and ubiquitin domain containing [Source:HGNC Symbol;Acc:HGNC:21995]	Cluster02	Derived signature	CilDB			CiliaCarta
ENSG00000166578	IQCD	IQ motif containing D [Source:HGNC Symbol;Acc:HGNC:25168]	Cluster02	Derived signature	CilDB			CiliaCarta
ENSG00000114473	IQCG	IQ motif containing G [Source:HGNC Symbol;Acc:HGNC:25251]	Cluster02	Derived signature	CilDB			CiliaCarta
ENSG00000103599	IQCH	IQ motif containing H [Source:HGNC Symbol;Acc:HGNC:25721]	Cluster02	Derived signature				CiliaCarta
ENSG00000132321	IQCA1	IQ motif containing with AAA domain 1 [Source:HGNC Symbol;Acc:HGNC:26195]	Cluster02		CilDB			CiliaCarta
ENSG00000099840	IZUMO4	IZUMO family member 4 [Source:HGNC Symbol;Acc:HGNC:26950]	Cluster02		CilDB
ENSG00000167216	KATNAL2	katanin catalytic subunit A1 like 2 [Source:HGNC Symbol;Acc:HGNC:25387]	Cluster02		CilDB			CiliaCarta
ENSG00000162755	KLHDC9	kelch domain containing 9 [Source:HGNC Symbol;Acc:HGNC:28489]	Cluster02		CilDB
ENSG00000182329	KIAA2012	KIAA2012 [Source:HGNC Symbol;Acc:HGNC:51250]	Cluster02	Derived signature
ENSG00000186638	KIF24	kinesin family member 24 [Source:HGNC Symbol;Acc:HGNC:19916]	Cluster02	Derived signature	CilDB	CentrosomeDB	SysCilia	CiliaCarta
ENSG00000141200	KIF2B	kinesin family member 2B [Source:HGNC Symbol;Acc:HGNC:29443]	Cluster02			CentrosomeDB
ENSG00000088727	KIF9	kinesin family member 9 [Source:HGNC Symbol;Acc:HGNC:16666]	Cluster02		CilDB			CiliaCarta
ENSG00000166796	LDHC	lactate dehydrogenase C [Source:HGNC Symbol;Acc:HGNC:6544]	Cluster02					CiliaCarta
ENSG00000152936	LMNTD1	lamin tail domain containing 1 [Source:HGNC Symbol;Acc:HGNC:26683]	Cluster02	Derived signature
ENSG00000157578	LCA5L	LCA5L, lebercilin like [Source:HGNC Symbol;Acc:HGNC:1255]	Cluster02	Derived signature	CilDB
ENSG00000165383	LRRC18	leucine rich repeat containing 18 [Source:HGNC Symbol;Acc:HGNC:23199]	Cluster02	Derived signature	CilDB
ENSG00000171757	LRRC34	leucine rich repeat containing 34 [Source:HGNC Symbol;Acc:HGNC:28408]	Cluster02	Derived signature	CilDB			CiliaCarta
ENSG00000158113	LRRC43	leucine rich repeat containing 43 [Source:HGNC Symbol;Acc:HGNC:28562]	Cluster02	Derived signature	CilDB			CiliaCarta
ENSG00000141294	LRRC46	leucine rich repeat containing 46 [Source:HGNC Symbol;Acc:HGNC:25047]	Cluster02	Derived signature	CilDB			CiliaCarta
ENSG00000129295	LRRC6	leucine rich repeat containing 6 [Source:HGNC Symbol;Acc:HGNC:16725]	Cluster02	Derived signature	CilDB		SysCilia	CiliaCarta
ENSG00000160838	LRRC71	leucine rich repeat containing 71 [Source:HGNC Symbol;Acc:HGNC:26556]	Cluster02	Derived signature	CilDB
ENSG00000204052	LRRC73	leucine rich repeat containing 73 [Source:HGNC Symbol;Acc:HGNC:21375]	Cluster02		CilDB			CiliaCarta
ENSG00000187905	LRRC74B	leucine rich repeat containing 74B [Source:HGNC Symbol;Acc:HGNC:34301]	Cluster02	Derived signature
ENSG00000155530	LRGUK	leucine rich repeats and guanylate kinase domain containing [Source:HGNC Symbol;Acc:HGNC:21964]	Cluster02	Derived signature	CilDB			CiliaCarta
ENSG00000133640	LRRIQ1	leucine rich repeats and IQ motif containing 1 [Source:HGNC Symbol;Acc:HGNC:25708]	Cluster02	Derived signature	CilDB
ENSG00000162620	LRRIQ3	leucine rich repeats and IQ motif containing 3 [Source:HGNC Symbol;Acc:HGNC:28318]	Cluster02		CilDB
ENSG00000184154	LRTOMT	leucine rich transmembrane and O-methyltransferase domain containing [Source:HGNC Symbol;Acc:HGNC:25033]	Cluster02		CilDB
ENSG00000197980	LEKR1	leucine, glutamate and lysine rich 1 [Source:HGNC Symbol;Acc:HGNC:33765]	Cluster02	Derived signature
ENSG00000246016	LINC01513	long intergenic non-protein coding RNA 1513 [Source:HGNC Symbol;Acc:HGNC:51202]	Cluster02	Derived signature
ENSG00000260259	LINC02166	long intergenic non-protein coding RNA 2166 [Source:HGNC Symbol;Acc:HGNC:53027]	Cluster02	Derived signature
ENSG00000157093	LYZL4	lysozyme like 4 [Source:HGNC Symbol;Acc:HGNC:28387]	Cluster02					CiliaCarta
ENSG00000171495	MROH2B	maestro heat like repeat family member 2B [Source:HGNC Symbol;Acc:HGNC:26857]	Cluster02					CiliaCarta
ENSG00000117501	MROH9	maestro heat like repeat family member 9 [Source:HGNC Symbol;Acc:HGNC:26287]	Cluster02		CilDB
ENSG00000213401	MAGEA12	MAGE family member A12 [Source:HGNC Symbol;Acc:HGNC:6799]	Cluster02		CilDB
ENSG00000138400	MDH1B	malate dehydrogenase 1B [Source:HGNC Symbol;Acc:HGNC:17836]	Cluster02	Derived signature	CilDB			CiliaCarta
ENSG00000111837	MAK	male germ cell associated kinase [Source:HGNC Symbol;Acc:HGNC:6816]	Cluster02	Derived signature	CilDB	CentrosomeDB	SysCilia	CiliaCarta
ENSG00000138587	MNS1	meiosis specific nuclear structural 1 [Source:HGNC Symbol;Acc:HGNC:29636]	Cluster02	Derived signature	CilDB		SysCilia	CiliaCarta
ENSG00000162039	MEIOB	meiosis specific with OB domains [Source:HGNC Symbol;Acc:HGNC:28569]	Cluster02			CentrosomeDB
ENSG00000197889	MEIG1	meiosis/spermiogenesis associated 1 [Source:HGNC Symbol;Acc:HGNC:23429]	Cluster02		CilDB
ENSG00000173838	40238	membrane associated ring-CH-type finger 10 [Source:HGNC Symbol;Acc:HGNC:26655]	Cluster02	Derived signature	CilDB
ENSG00000166930	MS4A5	membrane spanning 4-domains A5 [Source:HGNC Symbol;Acc:HGNC:13374]	Cluster02		CilDB
ENSG00000176601	MAP3K19	mitogen-activated protein kinase kinase kinase 19 [Source:HGNC Symbol;Acc:HGNC:26249]	Cluster02	Derived signature	CilDB
ENSG00000188010	MORN2	MORN repeat containing 2 [Source:HGNC Symbol;Acc:HGNC:30166]	Cluster02		CilDB			CiliaCarta
ENSG00000139714	MORN3	MORN repeat containing 3 [Source:HGNC Symbol;Acc:HGNC:29807]	Cluster02	Derived signature	CilDB			CiliaCarta
ENSG00000172680	MOS	MOS proto-oncogene, serine/threonine kinase [Source:HGNC Symbol;Acc:HGNC:7199]	Cluster02		CilDB	CentrosomeDB
ENSG00000183833	MAATS1	MYCBP associated and testis expressed 1 [Source:HGNC Symbol;Acc:HGNC:24010]	Cluster02	Derived signature	CilDB			CiliaCarta
ENSG00000136449	MYCBPAP	MYCBP associated protein [Source:HGNC Symbol;Acc:HGNC:19677]	Cluster02	Derived signature	CilDB
ENSG00000156269	NAA11	N(alpha)-acetyltransferase 11, NatA catalytic subunit [Source:HGNC Symbol;Acc:HGNC:28125]	Cluster02			CentrosomeDB
ENSG00000114670	NEK11	NIMA related kinase 11 [Source:HGNC Symbol;Acc:HGNC:18593]	Cluster02	Derived signature	CilDB			CiliaCarta
ENSG00000197168	NEK5	NIMA related kinase 5 [Source:HGNC Symbol;Acc:HGNC:7748]	Cluster02	Derived signature
ENSG00000160505	NLRP4	NLR family pyrin domain containing 4 [Source:HGNC Symbol;Acc:HGNC:22943]	Cluster02			CentrosomeDB
ENSG00000112981	NME5	NME/NM23 family member 5 [Source:HGNC Symbol;Acc:HGNC:7853]	Cluster02		CilDB		SysCilia	CiliaCarta
ENSG00000086288	NME8	NME/NM23 family member 8 [Source:HGNC Symbol;Acc:HGNC:16473]	Cluster02				SysCilia	CiliaCarta
ENSG00000159239	AC005041.1	novel transcript	Cluster02	Derived signature
ENSG00000231057	AC096637.2	novel transcript	Cluster02	Derived signature
ENSG00000248399	AL645924.1	novel transcript	Cluster02	Derived signature
ENSG00000251307	AC026704.1	novel transcript	Cluster02	Derived signature
ENSG00000255847	AP003717.1	novel transcript	Cluster02	Derived signature
ENSG00000260183	AC108097.1	novel transcript, antisense DYNLRB2	Cluster02	Derived signature
ENSG00000198088	NUP62CL	nucleoporin 62 C-terminal like [Source:HGNC Symbol;Acc:HGNC:25960]	Cluster02		CilDB
ENSG00000124818	OPN5	opsin 5 [Source:HGNC Symbol;Acc:HGNC:19992]	Cluster02					CiliaCarta
ENSG00000143450	OAZ3	ornithine decarboxylase antizyme 3 [Source:HGNC Symbol;Acc:HGNC:8097]	Cluster02		CilDB
ENSG00000155087	ODF1	outer dense fiber of sperm tails 1 [Source:HGNC Symbol;Acc:HGNC:8113]	Cluster02		CilDB			CiliaCarta
ENSG00000177947	ODF3	outer dense fiber of sperm tails 3 [Source:HGNC Symbol;Acc:HGNC:19905]	Cluster02					CiliaCarta
ENSG00000112530	PACRG	parkin coregulated [Source:HGNC Symbol;Acc:HGNC:19152]	Cluster02	Derived signature	CilDB		SysCilia	CiliaCarta
ENSG00000185250	PPIL6	peptidylprolyl isomerase like 6 [Source:HGNC Symbol;Acc:HGNC:21557]	Cluster02	Derived signature	CilDB
ENSG00000133256	PDE6B	phosphodiesterase 6B [Source:HGNC Symbol;Acc:HGNC:8786]	Cluster02		CilDB			CiliaCarta
ENSG00000170950	PGK2	phosphoglycerate kinase 2 [Source:HGNC Symbol;Acc:HGNC:8898]	Cluster02		CilDB			CiliaCarta
ENSG00000150773	PIH1D2	PIH1 domain containing 2 [Source:HGNC Symbol;Acc:HGNC:25210]	Cluster02	Derived signature	CilDB			CiliaCarta
ENSG00000080572	PIH1D3	PIH1 domain containing 3 [Source:HGNC Symbol;Acc:HGNC:28570]	Cluster02	Derived signature	CilDB			CiliaCarta
ENSG00000106648	GALNTL5	polypeptide N-acetylgalactosaminyltransferase like 5 [Source:HGNC Symbol;Acc:HGNC:21725]	Cluster02			CentrosomeDB
ENSG00000233917	POTEB	POTE ankyrin domain family member B [Source:HGNC Symbol;Acc:HGNC:33734]	Cluster02			CentrosomeDB
ENSG00000183206	POTEC	POTE ankyrin domain family member C [Source:HGNC Symbol;Acc:HGNC:33894]	Cluster02			CentrosomeDB
ENSG00000166351	POTED	POTE ankyrin domain family member D [Source:HGNC Symbol;Acc:HGNC:23822]	Cluster02			CentrosomeDB
ENSG00000188219	POTEE	POTE ankyrin domain family member E [Source:HGNC Symbol;Acc:HGNC:33895]	Cluster02			CentrosomeDB
ENSG00000196604	POTEF	POTE ankyrin domain family member F [Source:HGNC Symbol;Acc:HGNC:33905]	Cluster02			CentrosomeDB
ENSG00000196834	POTEI	POTE ankyrin domain family member I [Source:HGNC Symbol;Acc:HGNC:37093]	Cluster02			CentrosomeDB
ENSG00000222038	POTEJ	POTE ankyrin domain family member J [Source:HGNC Symbol;Acc:HGNC:37094]	Cluster02			CentrosomeDB
ENSG00000165059	PRKACG	protein kinase cAMP-activated catalytic subunit gamma [Source:HGNC Symbol;Acc:HGNC:9382]	Cluster02		CilDB			CiliaCarta
ENSG00000162148	PPP1R32	protein phosphatase 1 regulatory subunit 32 [Source:HGNC Symbol;Acc:HGNC:28869]	Cluster02	Derived signature	CilDB
ENSG00000178125	PPP1R42	protein phosphatase 1 regulatory subunit 42 [Source:HGNC Symbol;Acc:HGNC:33732]	Cluster02	Derived signature		CentrosomeDB
ENSG00000100228	RAB36	RAB36, member RAS oncogene family [Source:HGNC Symbol;Acc:HGNC:9775]	Cluster02		CilDB			CiliaCarta
ENSG00000155026	RSPH10B	radial spoke head 10 homolog B [Source:HGNC Symbol;Acc:HGNC:27362]	Cluster02	Derived signature	CilDB			CiliaCarta
ENSG00000169402	RSPH10B2	radial spoke head 10 homolog B2 [Source:HGNC Symbol;Acc:HGNC:34385]	Cluster02	Derived signature	CilDB			CiliaCarta
ENSG00000100218	RSPH14	radial spoke head 14 homolog [Source:HGNC Symbol;Acc:HGNC:13437]	Cluster02	Derived signature	CilDB			CiliaCarta
ENSG00000172426	RSPH9	radial spoke head 9 homolog [Source:HGNC Symbol;Acc:HGNC:21057]	Cluster02	Derived signature	CilDB		SysCilia	CiliaCarta
ENSG00000160188	RSPH1	radial spoke head component 1 [Source:HGNC Symbol;Acc:HGNC:12371]	Cluster02	Derived signature	CilDB		SysCilia	CiliaCarta
ENSG00000132554	RGS22	regulator of G protein signaling 22 [Source:HGNC Symbol;Acc:HGNC:24499]	Cluster02	Derived signature	CilDB			CiliaCarta
ENSG00000145491	ROPN1L	rhophilin associated tail protein 1 like [Source:HGNC Symbol;Acc:HGNC:24060]	Cluster02	Derived signature	CilDB		SysCilia	CiliaCarta
ENSG00000114547	ROPN1B	rhophilin associated tail protein 1B [Source:HGNC Symbol;Acc:HGNC:31927]	Cluster02					CiliaCarta
ENSG00000158423	RIBC1	RIB43A domain with coiled-coils 1 [Source:HGNC Symbol;Acc:HGNC:26537]	Cluster02	Derived signature	CilDB			CiliaCarta
ENSG00000128408	RIBC2	RIB43A domain with coiled-coils 2 [Source:HGNC Symbol;Acc:HGNC:13241]	Cluster02	Derived signature	CilDB			CiliaCarta
ENSG00000092200	RPGRIP1	RPGR interacting protein 1 [Source:HGNC Symbol;Acc:HGNC:13436]	Cluster02		CilDB	CentrosomeDB	SysCilia	CiliaCarta
ENSG00000130561	SAG	S-antigen visual arrestin [Source:HGNC Symbol;Acc:HGNC:10521]	Cluster02					CiliaCarta
ENSG00000132631	SCP2D1	SCP2 sterol binding domain containing 1 [Source:HGNC Symbol;Acc:HGNC:16211]	Cluster02		CilDB
ENSG00000140623	41153	septin 12 [Source:HGNC Symbol;Acc:HGNC:26348]	Cluster02			CentrosomeDB		CiliaCarta
ENSG00000183921	SDR42E2	short chain dehydrogenase/reductase family 42E, member 2 [Source:HGNC Symbol;Acc:HGNC:35414]	Cluster02	Derived signature
ENSG00000151475	SLC25A31	solute carrier family 25 member 31 [Source:HGNC Symbol;Acc:HGNC:25319]	Cluster02					CiliaCarta
ENSG00000164037	SLC9B1	solute carrier family 9 member B1 [Source:HGNC Symbol;Acc:HGNC:24244]	Cluster02					CiliaCarta
ENSG00000172139	SLC9C1	solute carrier family 9 member C1 [Source:HGNC Symbol;Acc:HGNC:31401]	Cluster02					CiliaCarta
ENSG00000155761	SPAG17	sperm associated antigen 17 [Source:HGNC Symbol;Acc:HGNC:26620]	Cluster02	Derived signature	CilDB		SysCilia	CiliaCarta
ENSG00000077327	SPAG6	sperm associated antigen 6 [Source:HGNC Symbol;Acc:HGNC:11215]	Cluster02	Derived signature	CilDB		SysCilia	CiliaCarta
ENSG00000137098	SPAG8	sperm associated antigen 8 [Source:HGNC Symbol;Acc:HGNC:14105]	Cluster02	Derived signature	CilDB	CentrosomeDB
ENSG00000064199	SPA17	sperm autoantigenic protein 17 [Source:HGNC Symbol;Acc:HGNC:11210]	Cluster02	Derived signature	CilDB		SysCilia	CiliaCarta
ENSG00000101222	SPEF1	sperm flagellar 1 [Source:HGNC Symbol;Acc:HGNC:15874]	Cluster02		CilDB			CiliaCarta
ENSG00000186583	SPATC1	spermatogenesis and centriole associated 1 [Source:HGNC Symbol;Acc:HGNC:30510]	Cluster02		CilDB	CentrosomeDB
ENSG00000162814	SPATA17	spermatogenesis associated 17 [Source:HGNC Symbol;Acc:HGNC:25184]	Cluster02	Derived signature	CilDB			CiliaCarta
ENSG00000167523	SPATA33	spermatogenesis associated 33 [Source:HGNC Symbol;Acc:HGNC:26463]	Cluster02		CilDB
ENSG00000150628	SPATA4	spermatogenesis associated 4 [Source:HGNC Symbol;Acc:HGNC:17333]	Cluster02	Derived signature	CilDB			CiliaCarta
ENSG00000249481	SPATS1	spermatogenesis associated serine rich 1 [Source:HGNC Symbol;Acc:HGNC:22957]	Cluster02	Derived signature	CilDB
ENSG00000155875	SAXO1	stabilizer of axonemal microtubules 1 [Source:HGNC Symbol;Acc:HGNC:28566]	Cluster02					CiliaCarta
ENSG00000188659	SAXO2	stabilizer of axonemal microtubules 2 [Source:HGNC Symbol;Acc:HGNC:33727]	Cluster02	Derived signature	CilDB			CiliaCarta
ENSG00000100583	SAMD15	sterile alpha motif domain containing 15 [Source:HGNC Symbol;Acc:HGNC:18631]	Cluster02	Derived signature	CilDB
ENSG00000139351	SYCP3	synaptonemal complex protein 3 [Source:HGNC Symbol;Acc:HGNC:18130]	Cluster02		CilDB
ENSG00000173662	TAS1R1	taste 1 receptor member 1 [Source:HGNC Symbol;Acc:HGNC:14448]	Cluster02			CentrosomeDB
ENSG00000124678	TCP11	t-complex 11 [Source:HGNC Symbol;Acc:HGNC:11658]	Cluster02					CiliaCarta
ENSG00000146221	TCTE1	t-complex-associated-testis-expressed 1 [Source:HGNC Symbol;Acc:HGNC:11693]	Cluster02	Derived signature	CilDB
ENSG00000167858	TEKT1	tektin 1 [Source:HGNC Symbol;Acc:HGNC:15534]	Cluster02	Derived signature	CilDB			CiliaCarta
ENSG00000092850	TEKT2	tektin 2 [Source:HGNC Symbol;Acc:HGNC:11725]	Cluster02	Derived signature	CilDB		SysCilia	CiliaCarta
ENSG00000125409	TEKT3	tektin 3 [Source:HGNC Symbol;Acc:HGNC:14293]	Cluster02	Derived signature	CilDB	CentrosomeDB		CiliaCarta
ENSG00000163060	TEKT4	tektin 4 [Source:HGNC Symbol;Acc:HGNC:31012]	Cluster02	Derived signature	CilDB		SysCilia	CiliaCarta
ENSG00000153060	TEKT5	tektin 5 [Source:HGNC Symbol;Acc:HGNC:26554]	Cluster02				SysCilia	CiliaCarta
ENSG00000167014	TERB2	telomere repeat binding bouquet formation protein 2 [Source:HGNC Symbol;Acc:HGNC:28520]	Cluster02			CentrosomeDB
ENSG00000150783	TEX12	testis expressed 12 [Source:HGNC Symbol;Acc:HGNC:11734]	Cluster02			CentrosomeDB
ENSG00000175664	TEX26	testis expressed 26 [Source:HGNC Symbol;Acc:HGNC:28622]	Cluster02		CilDB	CentrosomeDB		CiliaCarta
ENSG00000151575	TEX9	testis expressed 9 [Source:HGNC Symbol;Acc:HGNC:29585]	Cluster02	Derived signature	CilDB			CiliaCarta
ENSG00000135951	TSGA10	testis specific 10 [Source:HGNC Symbol;Acc:HGNC:14927]	Cluster02	Derived signature	CilDB			CiliaCarta
ENSG00000212122	TSSK1B	testis specific serine kinase 1B [Source:HGNC Symbol;Acc:HGNC:14968]	Cluster02			CentrosomeDB		CiliaCarta
ENSG00000126467	TSKS	testis specific serine kinase substrate [Source:HGNC Symbol;Acc:HGNC:30719]	Cluster02			CentrosomeDB
ENSG00000167094	TTC16	tetratricopeptide repeat domain 16 [Source:HGNC Symbol;Acc:HGNC:26536]	Cluster02	Derived signature
ENSG00000168026	TTC21A	tetratricopeptide repeat domain 21A [Source:HGNC Symbol;Acc:HGNC:30761]	Cluster02		CilDB			CiliaCarta
ENSG00000205838	TTC23L	tetratricopeptide repeat domain 23 like [Source:HGNC Symbol;Acc:HGNC:26355]	Cluster02	Derived signature
ENSG00000204815	TTC25	tetratricopeptide repeat domain 25 [Source:HGNC Symbol;Acc:HGNC:25280]	Cluster02	Derived signature
ENSG00000137473	TTC29	tetratricopeptide repeat domain 29 [Source:HGNC Symbol;Acc:HGNC:29936]	Cluster02	Derived signature	CilDB		SysCilia	CiliaCarta
ENSG00000215912	TTC34	tetratricopeptide repeat domain 34 [Source:HGNC Symbol;Acc:HGNC:34297]	Cluster02	Derived signature
ENSG00000204193	TXNDC8	thioredoxin domain containing 8 [Source:HGNC Symbol;Acc:HGNC:31454]	Cluster02					CiliaCarta
ENSG00000169989	TIGD4	tigger transposable element derived 4 [Source:HGNC Symbol;Acc:HGNC:18335]	Cluster02	Derived signature	CilDB
ENSG00000102904	TSNAXIP1	translin associated factor X interacting protein 1 [Source:HGNC Symbol;Acc:HGNC:18586]	Cluster02	Derived signature	CilDB			CiliaCarta
ENSG00000160472	TMEM190	transmembrane protein 190 [Source:HGNC Symbol;Acc:HGNC:29632]	Cluster02		CilDB
ENSG00000186952	TMEM232	transmembrane protein 232 [Source:HGNC Symbol;Acc:HGNC:37270]	Cluster02	Derived signature				CiliaCarta
ENSG00000175877	TMEM270	transmembrane protein 270 [Source:HGNC Symbol;Acc:HGNC:23018]	Cluster02	Derived signature
ENSG00000178021	TSPYL6	TSPY like 6 [Source:HGNC Symbol;Acc:HGNC:14521]	Cluster02			CentrosomeDB
ENSG00000104804	TULP2	tubby like protein 2 [Source:HGNC Symbol;Acc:HGNC:12424]	Cluster02					CiliaCarta
ENSG00000198033	TUBA3C	tubulin alpha 3c [Source:HGNC Symbol;Acc:HGNC:12408]	Cluster02		CilDB
ENSG00000173213	TUBB8P12	tubulin beta 8 pseudogene 12 [Source:HGNC Symbol;Acc:HGNC:24983]	Cluster02		CilDB
ENSG00000179636	TPPP2	tubulin polymerization promoting protein family member 2 [Source:HGNC Symbol;Acc:HGNC:19293]	Cluster02				SysCilia	CiliaCarta
ENSG00000162571	TTLL10	tubulin tyrosine ligase like 10 [Source:HGNC Symbol;Acc:HGNC:26693]	Cluster02		CilDB
ENSG00000170703	TTLL6	tubulin tyrosine ligase like 6 [Source:HGNC Symbol;Acc:HGNC:26664]	Cluster02		CilDB		SysCilia	CiliaCarta
ENSG00000138892	TTLL8	tubulin tyrosine ligase like 8 [Source:HGNC Symbol;Acc:HGNC:34000]	Cluster02					CiliaCarta
ENSG00000131044	TTLL9	tubulin tyrosine ligase like 9 [Source:HGNC Symbol;Acc:HGNC:16118]	Cluster02		CilDB		SysCilia	CiliaCarta
ENSG00000175518	UBQLNL	ubiquilin like [Source:HGNC Symbol;Acc:HGNC:28294]	Cluster02		CilDB
ENSG00000245248	USP2-AS1	USP2 antisense RNA 1 (head to head) [Source:HGNC Symbol;Acc:HGNC:48673]	Cluster02	Derived signature
ENSG00000175267	VWA3A	von Willebrand factor A domain containing 3A [Source:HGNC Symbol;Acc:HGNC:27088]	Cluster02	Derived signature
ENSG00000168658	VWA3B	von Willebrand factor A domain containing 3B [Source:HGNC Symbol;Acc:HGNC:28385]	Cluster02	Derived signature	CilDB			CiliaCarta
ENSG00000243543	WFDC6	WAP four-disulfide core domain 6 [Source:HGNC Symbol;Acc:HGNC:16164]	Cluster02		CilDB
ENSG00000136918	WDR38	WD repeat domain 38 [Source:HGNC Symbol;Acc:HGNC:23745]	Cluster02	Derived signature	CilDB
ENSG00000162643	WDR63	WD repeat domain 63 [Source:HGNC Symbol;Acc:HGNC:30711]	Cluster02	Derived signature	CilDB			CiliaCarta
ENSG00000158023	WDR66	WD repeat domain 66 [Source:HGNC Symbol;Acc:HGNC:28506]	Cluster02	Derived signature	CilDB			CiliaCarta
ENSG00000152763	WDR78	WD repeat domain 78 [Source:HGNC Symbol;Acc:HGNC:26252]	Cluster02	Derived signature	CilDB		SysCilia	CiliaCarta
ENSG00000140527	WDR93	WD repeat domain 93 [Source:HGNC Symbol;Acc:HGNC:26924]	Cluster02	Derived signature	CilDB
ENSG00000181722	ZBTB20	zinc finger and BTB domain containing 20 [Source:HGNC Symbol;Acc:HGNC:13503]	Cluster02		CilDB
ENSG00000169064	ZBBX	zinc finger B-box domain containing [Source:HGNC Symbol;Acc:HGNC:26245]	Cluster02	Derived signature	CilDB			CiliaCarta
ENSG00000119703	ZC2HC1C	zinc finger C2HC-type containing 1C [Source:HGNC Symbol;Acc:HGNC:20354]	Cluster02	Derived signature	CilDB
ENSG00000078487	ZCWPW1	zinc finger CW-type and PWWP domain containing 1 [Source:HGNC Symbol;Acc:HGNC:23486]	Cluster02		CilDB
ENSG00000136367	ZFHX2	zinc finger homeobox 2 [Source:HGNC Symbol;Acc:HGNC:20152]	Cluster02	Derived signature	CilDB
ENSG00000004838	ZMYND10	zinc finger MYND-type containing 10 [Source:HGNC Symbol;Acc:HGNC:19412]	Cluster02	Derived signature	CilDB			CiliaCarta
ENSG00000066185	ZMYND12	zinc finger MYND-type containing 12 [Source:HGNC Symbol;Acc:HGNC:21192]	Cluster02	Derived signature	CilDB			CiliaCarta
ENSG00000164185	ZNF474	zinc finger protein 474 [Source:HGNC Symbol;Acc:HGNC:23245]	Cluster02	Derived signature	CilDB			CiliaCarta
ENSG00000243660	ZNF487	zinc finger protein 487 [Source:HGNC Symbol;Acc:HGNC:23488]	Cluster02	Derived signature
ENSG00000166157			Cluster02		CilDB
ENSG00000187456			Cluster02		CilDB
ENSG00000204566			Cluster02		CilDB
ENSG00000205081			Cluster02	Derived signature
ENSG00000165996	HACD1	3-hydroxyacyl-CoA dehydratase 1 [Source:HGNC Symbol;Acc:HGNC:9639]	Cluster03		CilDB
ENSG00000075624	ACTB	actin beta [Source:HGNC Symbol;Acc:HGNC:132]	Cluster03		CilDB
ENSG00000130429	ARPC1B	actin related protein 2/3 complex subunit 1B [Source:HGNC Symbol;Acc:HGNC:704]	Cluster03			CentrosomeDB
ENSG00000163017	ACTG2	actin, gamma 2, smooth muscle, enteric [Source:HGNC Symbol;Acc:HGNC:145]	Cluster03		CilDB
ENSG00000123146	ADGRE5	adhesion G protein-coupled receptor E5 [Source:HGNC Symbol;Acc:HGNC:1711]	Cluster03		CilDB
ENSG00000073331	ALPK1	alpha kinase 1 [Source:HGNC Symbol;Acc:HGNC:20917]	Cluster03			CentrosomeDB
ENSG00000198951	NAGA	alpha-N-acetylgalactosaminidase [Source:HGNC Symbol;Acc:HGNC:7631]	Cluster03		CilDB
ENSG00000135046	ANXA1	annexin A1 [Source:HGNC Symbol;Acc:HGNC:533]	Cluster03		CilDB			CiliaCarta
ENSG00000182718	ANXA2	annexin A2 [Source:HGNC Symbol;Acc:HGNC:537]	Cluster03		CilDB
ENSG00000164111	ANXA5	annexin A5 [Source:HGNC Symbol;Acc:HGNC:543]	Cluster03		CilDB
ENSG00000128284	APOL3	apolipoprotein L3 [Source:HGNC Symbol;Acc:HGNC:14868]	Cluster03		CilDB
ENSG00000012779	ALOX5	arachidonate 5-lipoxygenase [Source:HGNC Symbol;Acc:HGNC:435]	Cluster03		CilDB
ENSG00000115091	ACTR3	ARP3 actin related protein 3 homolog [Source:HGNC Symbol;Acc:HGNC:170]	Cluster03		CilDB			CiliaCarta
ENSG00000141480	ARRB2	arrestin beta 2 [Source:HGNC Symbol;Acc:HGNC:712]	Cluster03			CentrosomeDB
ENSG00000106948	AKNA	AT-hook transcription factor [Source:HGNC Symbol;Acc:HGNC:24108]	Cluster03		CilDB	CentrosomeDB
ENSG00000058668	ATP2B4	ATPase plasma membrane Ca2+ transporting 4 [Source:HGNC Symbol;Acc:HGNC:817]	Cluster03					CiliaCarta
ENSG00000186470	BTN3A2	butyrophilin subfamily 3 member A2 [Source:HGNC Symbol;Acc:HGNC:1139]	Cluster03		CilDB
ENSG00000130176	CNN1	calponin 1 [Source:HGNC Symbol;Acc:HGNC:2155]	Cluster03		CilDB
ENSG00000116489	CAPZA1	capping actin protein of muscle Z-line subunit alpha 1 [Source:HGNC Symbol;Acc:HGNC:1488]	Cluster03		CilDB
ENSG00000064012	CASP8	caspase 8 [Source:HGNC Symbol;Acc:HGNC:1509]	Cluster03			CentrosomeDB
ENSG00000109861	CTSC	cathepsin C [Source:HGNC Symbol;Acc:HGNC:2528]	Cluster03		CilDB
ENSG00000163131	CTSS	cathepsin S [Source:HGNC Symbol;Acc:HGNC:2545]	Cluster03		CilDB
ENSG00000172543	CTSW	cathepsin W [Source:HGNC Symbol;Acc:HGNC:2546]	Cluster03		CilDB
ENSG00000186407	CD300E	CD300e molecule [Source:HGNC Symbol;Acc:HGNC:28874]	Cluster03			CentrosomeDB
ENSG00000241399	CD302	CD302 molecule [Source:HGNC Symbol;Acc:HGNC:30843]	Cluster03		CilDB
ENSG00000116815	CD58	CD58 molecule [Source:HGNC Symbol;Acc:HGNC:1688]	Cluster03		CilDB
ENSG00000019582	CD74	CD74 molecule [Source:HGNC Symbol;Acc:HGNC:1697]	Cluster03		CilDB
ENSG00000213719	CLIC1	chloride intracellular channel 1 [Source:HGNC Symbol;Acc:HGNC:2062]	Cluster03		CilDB
ENSG00000131873	CHSY1	chondroitin sulfate synthase 1 [Source:HGNC Symbol;Acc:HGNC:17198]	Cluster03			CentrosomeDB
ENSG00000140931	CMTM3	CKLF like MARVEL transmembrane domain containing 3 [Source:HGNC Symbol;Acc:HGNC:19174]	Cluster03		CilDB
ENSG00000197405	C5AR1	complement C5a receptor 1 [Source:HGNC Symbol;Acc:HGNC:1338]	Cluster03		CilDB
ENSG00000102879	CORO1A	coronin 1A [Source:HGNC Symbol;Acc:HGNC:2252]	Cluster03		CilDB
ENSG00000172243	CLEC7A	C-type lectin domain containing 7A [Source:HGNC Symbol;Acc:HGNC:14558]	Cluster03		CilDB
ENSG00000123374	CDK2	cyclin dependent kinase 2 [Source:HGNC Symbol;Acc:HGNC:1771]	Cluster03		CilDB	CentrosomeDB
ENSG00000213145	CRIP1	cysteine rich protein 1 [Source:HGNC Symbol;Acc:HGNC:2360]	Cluster03		CilDB
ENSG00000134516	DOCK2	dedicator of cytokinesis 2 [Source:HGNC Symbol;Acc:HGNC:2988]	Cluster03		CilDB
ENSG00000105339	DENND3	DENN domain containing 3 [Source:HGNC Symbol;Acc:HGNC:29134]	Cluster03		CilDB
ENSG00000181381	DDX60L	DExD/H-box 60 like [Source:HGNC Symbol;Acc:HGNC:26429]	Cluster03		CilDB
ENSG00000188641	DPYD	dihydropyrimidine dehydrogenase [Source:HGNC Symbol;Acc:HGNC:3012]	Cluster03		CilDB
ENSG00000146425	DYNLT1	dynein light chain Tctex-type 1 [Source:HGNC Symbol;Acc:HGNC:11697]	Cluster03		CilDB		SysCilia	CiliaCarta
ENSG00000120690	ELF1	E74 like ETS transcription factor 1 [Source:HGNC Symbol;Acc:HGNC:3316]	Cluster03		CilDB
ENSG00000185862	EVI2B	ecotropic viral integration site 2B [Source:HGNC Symbol;Acc:HGNC:3500]	Cluster03		CilDB
ENSG00000142227	EMP3	epithelial membrane protein 3 [Source:HGNC Symbol;Acc:HGNC:3335]	Cluster03		CilDB
ENSG00000158869	FCER1G	Fc fragment of IgE receptor Ig [Source:HGNC Symbol;Acc:HGNC:3611]	Cluster03		CilDB
ENSG00000196924	FLNA	filamin A [Source:HGNC Symbol;Acc:HGNC:3754]	Cluster03				SysCilia	CiliaCarta
ENSG00000118407	FILIP1	filamin A interacting protein 1 [Source:HGNC Symbol;Acc:HGNC:21015]	Cluster03		CilDB
ENSG00000089327	FXYD5	FXYD domain containing ion transport regulator 5 [Source:HGNC Symbol;Acc:HGNC:4029]	Cluster03		CilDB
ENSG00000082074	FYB1	FYN binding protein 1 [Source:HGNC Symbol;Acc:HGNC:4036]	Cluster03		CilDB
ENSG00000114353	GNAI2	G protein subunit alpha i2 [Source:HGNC Symbol;Acc:HGNC:4385]	Cluster03		CilDB
ENSG00000183484	GPR132	G protein-coupled receptor 132 [Source:HGNC Symbol;Acc:HGNC:17482]	Cluster03			CentrosomeDB
ENSG00000131981	LGALS3	galectin 3 [Source:HGNC Symbol;Acc:HGNC:6563]	Cluster03		CilDB
ENSG00000168961	LGALS9	galectin 9 [Source:HGNC Symbol;Acc:HGNC:6570]	Cluster03		CilDB
ENSG00000122694	GLIPR2	GLI pathogenesis related 2 [Source:HGNC Symbol;Acc:HGNC:18007]	Cluster03		CilDB
ENSG00000113088	GZMK	granzyme K [Source:HGNC Symbol;Acc:HGNC:4711]	Cluster03		CilDB
ENSG00000175857	GAPT	GRB2 binding adaptor protein, transmembrane [Source:HGNC Symbol;Acc:HGNC:26588]	Cluster03		CilDB
ENSG00000106560	GIMAP2	GTPase, IMAP family member 2 [Source:HGNC Symbol;Acc:HGNC:21789]	Cluster03		CilDB
ENSG00000196329	GIMAP5	GTPase, IMAP family member 5 [Source:HGNC Symbol;Acc:HGNC:18005]	Cluster03		CilDB	CentrosomeDB
ENSG00000179144	GIMAP7	GTPase, IMAP family member 7 [Source:HGNC Symbol;Acc:HGNC:22404]	Cluster03			CentrosomeDB
ENSG00000117228	GBP1	guanylate binding protein 1 [Source:HGNC Symbol;Acc:HGNC:4182]	Cluster03		CilDB
ENSG00000162645	GBP2	guanylate binding protein 2 [Source:HGNC Symbol;Acc:HGNC:4183]	Cluster03		CilDB
ENSG00000163041	H3F3A	H3 histone family member 3A [Source:HGNC Symbol;Acc:HGNC:4764]	Cluster03			CentrosomeDB
ENSG00000092036	HAUS4	HAUS augmin like complex subunit 4 [Source:HGNC Symbol;Acc:HGNC:20163]	Cluster03		CilDB	CentrosomeDB		CiliaCarta
ENSG00000166598	HSP90B1	heat shock protein 90 beta family member 1 [Source:HGNC Symbol;Acc:HGNC:12028]	Cluster03					CiliaCarta
ENSG00000116478	HDAC1	histone deacetylase 1 [Source:HGNC Symbol;Acc:HGNC:4852]	Cluster03		CilDB	CentrosomeDB
ENSG00000100644	HIF1A	hypoxia inducible factor 1 subunit alpha [Source:HGNC Symbol;Acc:HGNC:4910]	Cluster03					CiliaCarta
ENSG00000149428	HYOU1	hypoxia up-regulated 1 [Source:HGNC Symbol;Acc:HGNC:16931]	Cluster03		CilDB
ENSG00000126246	IGFLR1	IGF like family receptor 1 [Source:HGNC Symbol;Acc:HGNC:23620]	Cluster03		CilDB
ENSG00000160255	ITGB2	integrin subunit beta 2 [Source:HGNC Symbol;Acc:HGNC:6155]	Cluster03		CilDB
ENSG00000163565	IFI16	interferon gamma inducible protein 16 [Source:HGNC Symbol;Acc:HGNC:5395]	Cluster03		CilDB
ENSG00000068079	IFI35	interferon induced protein 35 [Source:HGNC Symbol;Acc:HGNC:5399]	Cluster03		CilDB
ENSG00000140968	IRF8	interferon regulatory factor 8 [Source:HGNC Symbol;Acc:HGNC:5358]	Cluster03		CilDB
ENSG00000090376	IRAK3	interleukin 1 receptor associated kinase 3 [Source:HGNC Symbol;Acc:HGNC:17020]	Cluster03		CilDB
ENSG00000115594	IL1R1	interleukin 1 receptor type 1 [Source:HGNC Symbol;Acc:HGNC:5993]	Cluster03		CilDB
ENSG00000113368	LMNB1	lamin B1 [Source:HGNC Symbol;Acc:HGNC:6637]	Cluster03		CilDB
ENSG00000182866	LCK	LCK proto-oncogene, Src family tyrosine kinase [Source:HGNC Symbol;Acc:HGNC:6524]	Cluster03		CilDB	CentrosomeDB
ENSG00000204482	LST1	leukocyte specific transcript 1 [Source:HGNC Symbol;Acc:HGNC:14189]	Cluster03		CilDB
ENSG00000182541	LIMK2	LIM domain kinase 2 [Source:HGNC Symbol;Acc:HGNC:6614]	Cluster03		CilDB
ENSG00000112799	LY86	lymphocyte antigen 86 [Source:HGNC Symbol;Acc:HGNC:16837]	Cluster03		CilDB
ENSG00000136167	LCP1	lymphocyte cytosolic protein 1 [Source:HGNC Symbol;Acc:HGNC:6528]	Cluster03		CilDB
ENSG00000043462	LCP2	lymphocyte cytosolic protein 2 [Source:HGNC Symbol;Acc:HGNC:6529]	Cluster03		CilDB
ENSG00000130592	LSP1	lymphocyte specific protein 1 [Source:HGNC Symbol;Acc:HGNC:6707]	Cluster03			CentrosomeDB
ENSG00000090382	LYZ	lysozyme [Source:HGNC Symbol;Acc:HGNC:6740]	Cluster03		CilDB
ENSG00000234745	HLA-B	major histocompatibility complex, class I, B [Source:HGNC Symbol;Acc:HGNC:4932]	Cluster03		CilDB
ENSG00000204525	HLA-C	major histocompatibility complex, class I, C [Source:HGNC Symbol;Acc:HGNC:4933]	Cluster03		CilDB
ENSG00000204642	HLA-F	major histocompatibility complex, class I, F [Source:HGNC Symbol;Acc:HGNC:4963]	Cluster03		CilDB
ENSG00000231389	HLA-DPA1	major histocompatibility complex, class II, DP alpha 1 [Source:HGNC Symbol;Acc:HGNC:4938]	Cluster03		CilDB
ENSG00000223865	HLA-DPB1	major histocompatibility complex, class II, DP beta 1 [Source:HGNC Symbol;Acc:HGNC:4940]	Cluster03		CilDB
ENSG00000196735	HLA-DQA1	major histocompatibility complex, class II, DQ alpha 1 [Source:HGNC Symbol;Acc:HGNC:4942]	Cluster03		CilDB
ENSG00000204287	HLA-DRA	major histocompatibility complex, class II, DR alpha [Source:HGNC Symbol;Acc:HGNC:4947]	Cluster03		CilDB
ENSG00000196126	HLA-DRB1	major histocompatibility complex, class II, DR beta 1 [Source:HGNC Symbol;Acc:HGNC:4948]	Cluster03		CilDB
ENSG00000198502	HLA-DRB5	major histocompatibility complex, class II, DR beta 5 [Source:HGNC Symbol;Acc:HGNC:4953]	Cluster03		CilDB
ENSG00000257335	MGAM	maltase-glucoamylase [Source:HGNC Symbol;Acc:HGNC:7043]	Cluster03		CilDB
ENSG00000111885	MAN1A1	mannosidase alpha class 1A member 1 [Source:HGNC Symbol;Acc:HGNC:6821]	Cluster03		CilDB
ENSG00000187098	MITF	melanocyte inducing transcription factor [Source:HGNC Symbol;Acc:HGNC:7105]	Cluster03		CilDB
ENSG00000172197	MBOAT1	membrane bound O-acyltransferase domain containing 1 [Source:HGNC Symbol;Acc:HGNC:21579]	Cluster03		CilDB
ENSG00000110077	MS4A6A	membrane spanning 4-domains A6A [Source:HGNC Symbol;Acc:HGNC:13375]	Cluster03		CilDB
ENSG00000176845	METRNL	meteorin like, glial cell differentiation regulator [Source:HGNC Symbol;Acc:HGNC:27584]	Cluster03		CilDB
ENSG00000101367	MAPRE1	microtubule associated protein RP/EB family member 1 [Source:HGNC Symbol;Acc:HGNC:6890]	Cluster03		CilDB	CentrosomeDB	SysCilia	CiliaCarta
ENSG00000147065	MSN	moesin [Source:HGNC Symbol;Acc:HGNC:7373]	Cluster03		CilDB
ENSG00000183486	MX2	MX dynamin like GTPase 2 [Source:HGNC Symbol;Acc:HGNC:7533]	Cluster03		CilDB
ENSG00000100345	MYH9	myosin heavy chain 9 [Source:HGNC Symbol;Acc:HGNC:7579]	Cluster03		CilDB
ENSG00000136286	MYO1G	myosin IG [Source:HGNC Symbol;Acc:HGNC:13880]	Cluster03		CilDB	CentrosomeDB
ENSG00000092841	MYL6	myosin light chain 6 [Source:HGNC Symbol;Acc:HGNC:7587]	Cluster03		CilDB
ENSG00000007944	MYLIP	myosin regulatory light chain interacting protein [Source:HGNC Symbol;Acc:HGNC:21155]	Cluster03		CilDB
ENSG00000162614	NEXN	nexilin F-actin binding protein [Source:HGNC Symbol;Acc:HGNC:29557]	Cluster03		CilDB
ENSG00000181523	SGSH	N-sulfoglucosamine sulfohydrolase [Source:HGNC Symbol;Acc:HGNC:10818]	Cluster03		CilDB
ENSG00000137404	NRM	nurim [Source:HGNC Symbol;Acc:HGNC:8003]	Cluster03		CilDB
ENSG00000135506	OS9	OS9, endoplasmic reticulum lectin [Source:HGNC Symbol;Acc:HGNC:16994]	Cluster03		CilDB
ENSG00000138964	PARVG	parvin gamma [Source:HGNC Symbol;Acc:HGNC:14654]	Cluster03		CilDB
ENSG00000105851	PIK3CG	phosphatidylinositol-4,5-bisphosphate 3-kinase catalytic subunit gamma [Source:HGNC Symbol;Acc:HGNC:8978]	Cluster03		CilDB
ENSG00000137841	PLCB2	phospholipase C beta 2 [Source:HGNC Symbol;Acc:HGNC:9055]	Cluster03		CilDB
ENSG00000011422	PLAUR	plasminogen activator, urokinase receptor [Source:HGNC Symbol;Acc:HGNC:9053]	Cluster03		CilDB
ENSG00000169403	PTAFR	platelet activating factor receptor [Source:HGNC Symbol;Acc:HGNC:9582]	Cluster03		CilDB
ENSG00000115956	PLEK	pleckstrin [Source:HGNC Symbol;Acc:HGNC:9070]	Cluster03		CilDB
ENSG00000173846	PLK3	polo like kinase 3 [Source:HGNC Symbol;Acc:HGNC:2154]	Cluster03		CilDB	CentrosomeDB
ENSG00000178685	PARP10	poly(ADP-ribose) polymerase family member 10 [Source:HGNC Symbol;Acc:HGNC:25895]	Cluster03		CilDB
ENSG00000151883	PARP8	poly(ADP-ribose) polymerase family member 8 [Source:HGNC Symbol;Acc:HGNC:26124]	Cluster03		CilDB
ENSG00000108518	PFN1	profilin 1 [Source:HGNC Symbol;Acc:HGNC:8881]	Cluster03		CilDB
ENSG00000140464	PML	promyelocytic leukemia [Source:HGNC Symbol;Acc:HGNC:9113]	Cluster03		CilDB	CentrosomeDB
ENSG00000092010	PSME1	proteasome activator subunit 1 [Source:HGNC Symbol;Acc:HGNC:9568]	Cluster03		CilDB	CentrosomeDB
ENSG00000240065	PSMB9	proteasome subunit beta 9 [Source:HGNC Symbol;Acc:HGNC:9546]	Cluster03		CilDB
ENSG00000155660	PDIA4	protein disulfide isomerase family A member 4 [Source:HGNC Symbol;Acc:HGNC:30167]	Cluster03		CilDB
ENSG00000105287	PRKD2	protein kinase D2 [Source:HGNC Symbol;Acc:HGNC:17293]	Cluster03			CentrosomeDB
ENSG00000213639	PPP1CB	protein phosphatase 1 catalytic subunit beta [Source:HGNC Symbol;Acc:HGNC:9282]	Cluster03		CilDB	CentrosomeDB
ENSG00000058272	PPP1R12A	protein phosphatase 1 regulatory subunit 12A [Source:HGNC Symbol;Acc:HGNC:7618]	Cluster03			CentrosomeDB
ENSG00000164088	PPM1M	protein phosphatase, Mg2+/Mn2+ dependent 1M [Source:HGNC Symbol;Acc:HGNC:26506]	Cluster03			CentrosomeDB
ENSG00000111679	PTPN6	protein tyrosine phosphatase, non-receptor type 6 [Source:HGNC Symbol;Acc:HGNC:9658]	Cluster03		CilDB
ENSG00000081237	PTPRC	protein tyrosine phosphatase, receptor type C [Source:HGNC Symbol;Acc:HGNC:9666]	Cluster03		CilDB
ENSG00000150977	RILPL2	Rab interacting lysosomal protein like 2 [Source:HGNC Symbol;Acc:HGNC:28787]	Cluster03				SysCilia	CiliaCarta
ENSG00000069974	RAB27A	RAB27A, member RAS oncogene family [Source:HGNC Symbol;Acc:HGNC:9766]	Cluster03					CiliaCarta
ENSG00000118508	RAB32	RAB32, member RAS oncogene family [Source:HGNC Symbol;Acc:HGNC:9772]	Cluster03		CilDB
ENSG00000167461	RAB8A	RAB8A, member RAS oncogene family [Source:HGNC Symbol;Acc:HGNC:7007]	Cluster03		CilDB	CentrosomeDB	SysCilia	CiliaCarta
ENSG00000116473	RAP1A	RAP1A, member of RAS oncogene family [Source:HGNC Symbol;Acc:HGNC:9855]	Cluster03		CilDB
ENSG00000127314	RAP1B	RAP1B, member of RAS oncogene family [Source:HGNC Symbol;Acc:HGNC:9857]	Cluster03		CilDB
ENSG00000068028	RASSF1	Ras association domain family member 1 [Source:HGNC Symbol;Acc:HGNC:9882]	Cluster03		CilDB	CentrosomeDB
ENSG00000067900	ROCK1	Rho associated coiled-coil containing protein kinase 1 [Source:HGNC Symbol;Acc:HGNC:10251]	Cluster03		CilDB
ENSG00000111348	ARHGDIB	Rho GDP dissociation inhibitor beta [Source:HGNC Symbol;Acc:HGNC:679]	Cluster03		CilDB
ENSG00000125844	RRBP1	ribosome binding protein 1 [Source:HGNC Symbol;Acc:HGNC:10448]	Cluster03		CilDB
ENSG00000102218	RP2	RP2, ARL3 GTPase activating protein [Source:HGNC Symbol;Acc:HGNC:10274]	Cluster03				SysCilia	CiliaCarta
ENSG00000163191	S100A11	S100 calcium binding protein A11 [Source:HGNC Symbol;Acc:HGNC:10488]	Cluster03		CilDB
ENSG00000196154	S100A4	S100 calcium binding protein A4 [Source:HGNC Symbol;Acc:HGNC:10494]	Cluster03		CilDB
ENSG00000100242	SUN2	Sad1 and UNC84 domain containing 2 [Source:HGNC Symbol;Acc:HGNC:14210]	Cluster03			CentrosomeDB
ENSG00000163681	SLMAP	sarcolemma associated protein [Source:HGNC Symbol;Acc:HGNC:16643]	Cluster03		CilDB	CentrosomeDB
ENSG00000188404	SELL	selectin L [Source:HGNC Symbol;Acc:HGNC:10720]	Cluster03		CilDB
ENSG00000122862	SRGN	serglycin [Source:HGNC Symbol;Acc:HGNC:9361]	Cluster03		CilDB	CentrosomeDB
ENSG00000211455	STK38L	serine/threonine kinase 38 like [Source:HGNC Symbol;Acc:HGNC:17848]	Cluster03			CentrosomeDB	SysCilia	CiliaCarta
ENSG00000160410	SHKBP1	SH3KBP1 binding protein 1 [Source:HGNC Symbol;Acc:HGNC:19214]	Cluster03		CilDB	CentrosomeDB
ENSG00000168610	STAT3	signal transducer and activator of transcription 3 [Source:HGNC Symbol;Acc:HGNC:11364]	Cluster03		CilDB	CentrosomeDB
ENSG00000185404	SP140L	SP140 nuclear body protein like [Source:HGNC Symbol;Acc:HGNC:25105]	Cluster03		CilDB
ENSG00000066336	SPI1	Spi-1 proto-oncogene [Source:HGNC Symbol;Acc:HGNC:11241]	Cluster03		CilDB
ENSG00000165025	SYK	spleen associated tyrosine kinase [Source:HGNC Symbol;Acc:HGNC:11491]	Cluster03		CilDB	CentrosomeDB
ENSG00000113532	ST8SIA4	ST8 alpha-N-acetyl-neuraminide alpha-2,8-sialyltransferase 4 [Source:HGNC Symbol;Acc:HGNC:10871]	Cluster03		CilDB
ENSG00000148175	STOM	stomatin [Source:HGNC Symbol;Acc:HGNC:3383]	Cluster03		CilDB
ENSG00000172403	SYNPO2	synaptopodin 2 [Source:HGNC Symbol;Acc:HGNC:17732]	Cluster03		CilDB
ENSG00000137076	TLN1	talin 1 [Source:HGNC Symbol;Acc:HGNC:11845]	Cluster03			CentrosomeDB
ENSG00000139192	TAPBPL	TAP binding protein like [Source:HGNC Symbol;Acc:HGNC:30683]	Cluster03		CilDB
ENSG00000213977	TAX1BP3	Tax1 binding protein 3 [Source:HGNC Symbol;Acc:HGNC:30684]	Cluster03		CilDB
ENSG00000118503	TNFAIP3	TNF alpha induced protein 3 [Source:HGNC Symbol;Acc:HGNC:11896]	Cluster03			CentrosomeDB
ENSG00000082512	TRAF5	TNF receptor associated factor 5 [Source:HGNC Symbol;Acc:HGNC:12035]	Cluster03		CilDB	CentrosomeDB
ENSG00000102524	TNFSF13B	TNF superfamily member 13b [Source:HGNC Symbol;Acc:HGNC:11929]	Cluster03		CilDB
ENSG00000174125	TLR1	toll like receptor 1 [Source:HGNC Symbol;Acc:HGNC:11847]	Cluster03		CilDB
ENSG00000137462	TLR2	toll like receptor 2 [Source:HGNC Symbol;Acc:HGNC:11848]	Cluster03		CilDB
ENSG00000013810	TACC3	transforming acidic coiled-coil containing protein 3 [Source:HGNC Symbol;Acc:HGNC:11524]	Cluster03		CilDB	CentrosomeDB
ENSG00000100300	TSPO	translocator protein [Source:HGNC Symbol;Acc:HGNC:1158]	Cluster03		CilDB
ENSG00000100106	TRIOBP	TRIO and F-actin binding protein [Source:HGNC Symbol;Acc:HGNC:17009]	Cluster03		CilDB
ENSG00000132274	TRIM22	tripartite motif containing 22 [Source:HGNC Symbol;Acc:HGNC:16379]	Cluster03			CentrosomeDB
ENSG00000112343	TRIM38	tripartite motif containing 38 [Source:HGNC Symbol;Acc:HGNC:10059]	Cluster03			CentrosomeDB
ENSG00000132256	TRIM5	tripartite motif containing 5 [Source:HGNC Symbol;Acc:HGNC:16276]	Cluster03		CilDB
ENSG00000169871	TRIM56	tripartite motif containing 56 [Source:HGNC Symbol;Acc:HGNC:19028]	Cluster03		CilDB
ENSG00000167553	TUBA1C	tubulin alpha 1c [Source:HGNC Symbol;Acc:HGNC:20768]	Cluster03		CilDB		SysCilia	CiliaCarta
ENSG00000011600	TYROBP	TYRO protein tyrosine kinase binding protein [Source:HGNC Symbol;Acc:HGNC:12449]	Cluster03		CilDB
ENSG00000026025	VIM	vimentin [Source:HGNC Symbol;Acc:HGNC:12692]	Cluster03		CilDB
ENSG00000035403	VCL	vinculin [Source:HGNC Symbol;Acc:HGNC:12665]	Cluster03		CilDB
ENSG00000115935	WIPF1	WAS/WASL interacting protein family member 1 [Source:HGNC Symbol;Acc:HGNC:12736]	Cluster03		CilDB
ENSG00000071127	WDR1	WD repeat domain 1 [Source:HGNC Symbol;Acc:HGNC:12754]	Cluster03		CilDB
ENSG00000115085	ZAP70	zeta chain of T cell receptor associated protein kinase 70 [Source:HGNC Symbol;Acc:HGNC:12858]	Cluster03		CilDB
ENSG00000158748	HTR6	5-hydroxytryptamine receptor 6 [Source:HGNC Symbol;Acc:HGNC:5301]	Cluster04				SysCilia	CiliaCarta
ENSG00000110881	ASIC1	acid sensing ion channel subunit 1 [Source:HGNC Symbol;Acc:HGNC:100]	Cluster04		CilDB
ENSG00000154027	AK5	adenylate kinase 5 [Source:HGNC Symbol;Acc:HGNC:365]	Cluster04			CentrosomeDB
ENSG00000072071	ADGRL1	adhesion G protein-coupled receptor L1 [Source:HGNC Symbol;Acc:HGNC:20973]	Cluster04		CilDB
ENSG00000138175	ARL3	ADP ribosylation factor like GTPase 3 [Source:HGNC Symbol;Acc:HGNC:694]	Cluster04		CilDB	CentrosomeDB	SysCilia	CiliaCarta
ENSG00000113966	ARL6	ADP ribosylation factor like GTPase 6 [Source:HGNC Symbol;Acc:HGNC:13210]	Cluster04		CilDB		SysCilia	CiliaCarta
ENSG00000186094	AGBL4	ATP/GTP binding protein like 4 [Source:HGNC Symbol;Acc:HGNC:25892]	Cluster04					CiliaCarta
ENSG00000132932	ATP8A2	ATPase phospholipid transporting 8A2 [Source:HGNC Symbol;Acc:HGNC:13533]	Cluster04					CiliaCarta
ENSG00000054793	ATP9A	ATPase phospholipid transporting 9A (putative) [Source:HGNC Symbol;Acc:HGNC:13540]	Cluster04		CilDB
ENSG00000164929	BAALC	BAALC, MAP3K1 and KLF4 binding [Source:HGNC Symbol;Acc:HGNC:14333]	Cluster04		CilDB	CentrosomeDB
ENSG00000174684	B4GAT1	beta-1,4-glucuronyltransferase 1 [Source:HGNC Symbol;Acc:HGNC:15685]	Cluster04		CilDB
ENSG00000160469	BRSK1	BR serine/threonine kinase 1 [Source:HGNC Symbol;Acc:HGNC:18994]	Cluster04			CentrosomeDB
ENSG00000174672	BRSK2	BR serine/threonine kinase 2 [Source:HGNC Symbol;Acc:HGNC:11405]	Cluster04			CentrosomeDB
ENSG00000133134	BEX2	brain expressed X-linked 2 [Source:HGNC Symbol;Acc:HGNC:30933]	Cluster04		CilDB
ENSG00000168000	BSCL2	BSCL2, seipin lipid droplet biogenesis associated [Source:HGNC Symbol;Acc:HGNC:15832]	Cluster04		CilDB
ENSG00000008300	CELSR3	cadherin EGF LAG seven-pass G-type receptor 3 [Source:HGNC Symbol;Acc:HGNC:3230]	Cluster04					CiliaCarta
ENSG00000163618	CADPS	calcium dependent secretion activator [Source:HGNC Symbol;Acc:HGNC:1426]	Cluster04		CilDB
ENSG00000142408	CACNG8	calcium voltage-gated channel auxiliary subunit gamma 8 [Source:HGNC Symbol;Acc:HGNC:13628]	Cluster04		CilDB
ENSG00000070808	CAMK2A	calcium/calmodulin dependent protein kinase II alpha [Source:HGNC Symbol;Acc:HGNC:1460]	Cluster04		CilDB
ENSG00000160014	CALM3	calmodulin 3 [Source:HGNC Symbol;Acc:HGNC:1449]	Cluster04		CilDB	CentrosomeDB
ENSG00000164076	CAMKV	CaM kinase like vesicle associated [Source:HGNC Symbol;Acc:HGNC:28788]	Cluster04			CentrosomeDB
ENSG00000119865	CNRIP1	cannabinoid receptor interacting protein 1 [Source:HGNC Symbol;Acc:HGNC:24546]	Cluster04		CilDB
ENSG00000103540	CCP110	centriolar coiled-coil protein 110 [Source:HGNC Symbol;Acc:HGNC:24342]	Cluster04		CilDB	CentrosomeDB	SysCilia	CiliaCarta
ENSG00000154429	CCSAP	centriole, cilia and spindle associated protein [Source:HGNC Symbol;Acc:HGNC:29578]	Cluster04		CilDB	CentrosomeDB		CiliaCarta
ENSG00000223802	CERS1	ceramide synthase 1 [Source:HGNC Symbol;Acc:HGNC:14253]	Cluster04			CentrosomeDB
ENSG00000198930	CSAG1	chondrosarcoma associated gene 1 [Source:HGNC Symbol;Acc:HGNC:24294]	Cluster04		CilDB
ENSG00000089199	CHGB	chromogranin B [Source:HGNC Symbol;Acc:HGNC:1930]	Cluster04			CentrosomeDB
ENSG00000154493	C10orf90	chromosome 10 open reading frame 90 [Source:HGNC Symbol;Acc:HGNC:26563]	Cluster04			CentrosomeDB
ENSG00000149179	C11orf49	chromosome 11 open reading frame 49 [Source:HGNC Symbol;Acc:HGNC:28720]	Cluster04		CilDB			CiliaCarta
ENSG00000114405	C3orf14	chromosome 3 open reading frame 14 [Source:HGNC Symbol;Acc:HGNC:25024]	Cluster04		CilDB
ENSG00000117477	CCDC181	coiled-coil domain containing 181 [Source:HGNC Symbol;Acc:HGNC:28051]	Cluster04		CilDB			CiliaCarta
ENSG00000177875	CCDC184	coiled-coil domain containing 184 [Source:HGNC Symbol;Acc:HGNC:33749]	Cluster04		CilDB
ENSG00000115355	CCDC88A	coiled-coil domain containing 88A [Source:HGNC Symbol;Acc:HGNC:25523]	Cluster04			CentrosomeDB		CiliaCarta
ENSG00000072832	CRMP1	collapsin response mediator protein 1 [Source:HGNC Symbol;Acc:HGNC:2365]	Cluster04		CilDB
ENSG00000184144	CNTN2	contactin 2 [Source:HGNC Symbol;Acc:HGNC:2172]	Cluster04			CentrosomeDB
ENSG00000174469	CNTNAP2	contactin associated protein like 2 [Source:HGNC Symbol;Acc:HGNC:13830]	Cluster04			CentrosomeDB
ENSG00000178531	CTXN1	cortexin 1 [Source:HGNC Symbol;Acc:HGNC:31108]	Cluster04		CilDB
ENSG00000241563	CORT	cortistatin [Source:HGNC Symbol;Acc:HGNC:2257]	Cluster04		CilDB
ENSG00000183117	CSMD1	CUB and Sushi multiple domains 1 [Source:HGNC Symbol;Acc:HGNC:14026]	Cluster04		CilDB
ENSG00000036530	CYP46A1	cytochrome P450 family 46 subfamily A member 1 [Source:HGNC Symbol;Acc:HGNC:2641]	Cluster04		CilDB
ENSG00000134874	DZIP1	DAZ interacting zinc finger protein 1 [Source:HGNC Symbol;Acc:HGNC:20908]	Cluster04			CentrosomeDB		CiliaCarta
ENSG00000198919	DZIP3	DAZ interacting zinc finger protein 3 [Source:HGNC Symbol;Acc:HGNC:30938]	Cluster04		CilDB
ENSG00000205593	DENND6B	DENN domain containing 6B [Source:HGNC Symbol;Acc:HGNC:32690]	Cluster04		CilDB
ENSG00000092964	DPYSL2	dihydropyrimidinase like 2 [Source:HGNC Symbol;Acc:HGNC:3014]	Cluster04				SysCilia	CiliaCarta
ENSG00000184845	DRD1	dopamine receptor D1 [Source:HGNC Symbol;Acc:HGNC:3020]	Cluster04				SysCilia	CiliaCarta
ENSG00000077279	DCX	doublecortin [Source:HGNC Symbol;Acc:HGNC:2714]	Cluster04		CilDB	CentrosomeDB
ENSG00000158560	DYNC1I1	dynein cytoplasmic 1 intermediate chain 1 [Source:HGNC Symbol;Acc:HGNC:2963]	Cluster04		CilDB	CentrosomeDB
ENSG00000264364	DYNLL2	dynein light chain LC8-type 2 [Source:HGNC Symbol;Acc:HGNC:24596]	Cluster04		CilDB
ENSG00000142459	EVI5L	ecotropic viral integration site 5 like [Source:HGNC Symbol;Acc:HGNC:30464]	Cluster04					CiliaCarta
ENSG00000084710	EFR3B	EFR3 homolog B [Source:HGNC Symbol;Acc:HGNC:29155]	Cluster04		CilDB
ENSG00000151023	ENKUR	enkurin, TRPC channel interacting protein [Source:HGNC Symbol;Acc:HGNC:28388]	Cluster04	Derived signature	CilDB			CiliaCarta
ENSG00000111674	ENO2	enolase 2 [Source:HGNC Symbol;Acc:HGNC:3353]	Cluster04		CilDB	CentrosomeDB
ENSG00000084444	FAM234B	family with sequence similarity 234 member B [Source:HGNC Symbol;Acc:HGNC:29288]	Cluster04		CilDB
ENSG00000171224	FAM241B	family with sequence similarity 241 member B [Source:HGNC Symbol;Acc:HGNC:23519]	Cluster04			CentrosomeDB
ENSG00000157470	FAM81A	family with sequence similarity 81 member A [Source:HGNC Symbol;Acc:HGNC:28379]	Cluster04		CilDB
ENSG00000149557	FEZ1	fasciculation and elongation protein zeta 1 [Source:HGNC Symbol;Acc:HGNC:3659]	Cluster04		CilDB	CentrosomeDB
ENSG00000153558	FBXL2	F-box and leucine rich repeat protein 2 [Source:HGNC Symbol;Acc:HGNC:13598]	Cluster04		CilDB
ENSG00000171877	FRMD5	FERM domain containing 5 [Source:HGNC Symbol;Acc:HGNC:28214]	Cluster04			CentrosomeDB
ENSG00000105255	FSD1	fibronectin type III and SPRY domain containing 1 [Source:HGNC Symbol;Acc:HGNC:13745]	Cluster04		CilDB
ENSG00000069966	GNB5	G protein subunit beta 5 [Source:HGNC Symbol;Acc:HGNC:4401]	Cluster04					CiliaCarta
ENSG00000250510	GPR162	G protein-coupled receptor 162 [Source:HGNC Symbol;Acc:HGNC:16693]	Cluster04		CilDB
ENSG00000180929	GPR62	G protein-coupled receptor 62 [Source:HGNC Symbol;Acc:HGNC:13301]	Cluster04			CentrosomeDB
ENSG00000104381	GDAP1	ganglioside induced differentiation associated protein 1 [Source:HGNC Symbol;Acc:HGNC:15968]	Cluster04		CilDB
ENSG00000196277	GRM7	glutamate metabotropic receptor 7 [Source:HGNC Symbol;Acc:HGNC:4599]	Cluster04		CilDB
ENSG00000178965	ERICH3	glutamate rich 3 [Source:HGNC Symbol;Acc:HGNC:25346]	Cluster04		CilDB			CiliaCarta
ENSG00000136895	GARNL3	GTPase activating Rap/RanGAP domain like 3 [Source:HGNC Symbol;Acc:HGNC:25425]	Cluster04		CilDB
ENSG00000163596	ICA1L	islet cell autoantigen 1 like [Source:HGNC Symbol;Acc:HGNC:14442]	Cluster04		CilDB
ENSG00000186231	KLHL32	kelch like family member 32 [Source:HGNC Symbol;Acc:HGNC:21221]	Cluster04		CilDB
ENSG00000137261	KIAA0319	KIAA0319 [Source:HGNC Symbol;Acc:HGNC:21580]	Cluster04		CilDB	CentrosomeDB
ENSG00000171798	KNDC1	kinase non-catalytic C-lobe domain containing 1 [Source:HGNC Symbol;Acc:HGNC:29374]	Cluster04		CilDB
ENSG00000131437	KIF3A	kinesin family member 3A [Source:HGNC Symbol;Acc:HGNC:6319]	Cluster04			CentrosomeDB	SysCilia	CiliaCarta
ENSG00000084731	KIF3C	kinesin family member 3C [Source:HGNC Symbol;Acc:HGNC:6321]	Cluster04				SysCilia	CiliaCarta
ENSG00000155980	KIF5A	kinesin family member 5A [Source:HGNC Symbol;Acc:HGNC:6323]	Cluster04					CiliaCarta
ENSG00000168280	KIF5C	kinesin family member 5C [Source:HGNC Symbol;Acc:HGNC:6325]	Cluster04					CiliaCarta
ENSG00000164627	KIF6	kinesin family member 6 [Source:HGNC Symbol;Acc:HGNC:21202]	Cluster04		CilDB
ENSG00000162456	KNCN	kinocilin [Source:HGNC Symbol;Acc:HGNC:26488]	Cluster04					CiliaCarta
ENSG00000142235	AC008403.1	lemur tyrosine kinase 3 [Source:NCBI gene;Acc:114783]	Cluster04		CilDB
ENSG00000137821	LRRC49	leucine rich repeat containing 49 [Source:HGNC Symbol;Acc:HGNC:25965]	Cluster04		CilDB			CiliaCarta
ENSG00000033122	LRRC7	leucine rich repeat containing 7 [Source:HGNC Symbol;Acc:HGNC:18531]	Cluster04			CentrosomeDB
ENSG00000198739	LRRTM3	leucine rich repeat transmembrane neuronal 3 [Source:HGNC Symbol;Acc:HGNC:19410]	Cluster04		CilDB
ENSG00000088899	LZTS3	leucine zipper tumor suppressor family member 3 [Source:HGNC Symbol;Acc:HGNC:30139]	Cluster04		CilDB	CentrosomeDB
ENSG00000176956	LY6H	lymphocyte antigen 6 family member H [Source:HGNC Symbol;Acc:HGNC:6728]	Cluster04		CilDB
ENSG00000184368	MAP7D2	MAP7 domain containing 2 [Source:HGNC Symbol;Acc:HGNC:25899]	Cluster04		CilDB
ENSG00000180354	MTURN	maturin, neural progenitor differentiation regulator homolog [Source:HGNC Symbol;Acc:HGNC:25457]	Cluster04		CilDB
ENSG00000187391	MAGI2	membrane associated guanylate kinase, WW and PDZ domain containing 2 [Source:HGNC Symbol;Acc:HGNC:18957]	Cluster04					CiliaCarta
ENSG00000108852	MPP2	membrane palmitoylated protein 2 [Source:HGNC Symbol;Acc:HGNC:7220]	Cluster04		CilDB
ENSG00000166963	MAP1A	microtubule associated protein 1A [Source:HGNC Symbol;Acc:HGNC:6835]	Cluster04		CilDB	CentrosomeDB		CiliaCarta
ENSG00000131711	MAP1B	microtubule associated protein 1B [Source:HGNC Symbol;Acc:HGNC:6836]	Cluster04		CilDB	CentrosomeDB		CiliaCarta
ENSG00000078018	MAP2	microtubule associated protein 2 [Source:HGNC Symbol;Acc:HGNC:6839]	Cluster04		CilDB
ENSG00000171533	MAP6	microtubule associated protein 6 [Source:HGNC Symbol;Acc:HGNC:6868]	Cluster04		CilDB	CentrosomeDB		CiliaCarta
ENSG00000164114	MAP9	microtubule associated protein 9 [Source:HGNC Symbol;Acc:HGNC:26118]	Cluster04		CilDB			CiliaCarta
ENSG00000109339	MAPK10	mitogen-activated protein kinase 10 [Source:HGNC Symbol;Acc:HGNC:6872]	Cluster04		CilDB	CentrosomeDB
ENSG00000121653	MAPK8IP1	mitogen-activated protein kinase 8 interacting protein 1 [Source:HGNC Symbol;Acc:HGNC:6882]	Cluster04		CilDB
ENSG00000050748	MAPK9	mitogen-activated protein kinase 9 [Source:HGNC Symbol;Acc:HGNC:6886]	Cluster04		CilDB	CentrosomeDB
ENSG00000204899	MZT1	mitotic spindle organizing protein 1 [Source:HGNC Symbol;Acc:HGNC:33830]	Cluster04			CentrosomeDB
ENSG00000171160	MORN4	MORN repeat containing 4 [Source:HGNC Symbol;Acc:HGNC:24001]	Cluster04		CilDB
ENSG00000145794	MEGF10	multiple EGF like domains 10 [Source:HGNC Symbol;Acc:HGNC:29634]	Cluster04		CilDB
ENSG00000104177	MYEF2	myelin expression factor 2 [Source:HGNC Symbol;Acc:HGNC:17940]	Cluster04		CilDB
ENSG00000197535	MYO5A	myosin VA [Source:HGNC Symbol;Acc:HGNC:7602]	Cluster04		CilDB	CentrosomeDB		CiliaCarta
ENSG00000090971	NAT14	N-acetyltransferase 14 (putative) [Source:HGNC Symbol;Acc:HGNC:28918]	Cluster04		CilDB
ENSG00000073969	NSF	N-ethylmaleimide sensitive factor, vesicle fusing ATPase [Source:HGNC Symbol;Acc:HGNC:8016]	Cluster04		CilDB
ENSG00000172915	NBEA	neurobeachin [Source:HGNC Symbol;Acc:HGNC:7648]	Cluster04		CilDB	CentrosomeDB		CiliaCarta
ENSG00000130287	NCAN	neurocan [Source:HGNC Symbol;Acc:HGNC:2465]	Cluster04			CentrosomeDB
ENSG00000197885	NKIRAS1	NFKB inhibitor interacting Ras like 1 [Source:HGNC Symbol;Acc:HGNC:17899]	Cluster04		CilDB
ENSG00000177432	NAP1L5	nucleosome assembly protein 1 like 5 [Source:HGNC Symbol;Acc:HGNC:19968]	Cluster04		CilDB
ENSG00000073150	PANX2	pannexin 2 [Source:HGNC Symbol;Acc:HGNC:8600]	Cluster04		CilDB
ENSG00000102981	PARD6A	par-6 family cell polarity regulator alpha [Source:HGNC Symbol;Acc:HGNC:15943]	Cluster04				SysCilia	CiliaCarta
ENSG00000099864	PALM	paralemmin [Source:HGNC Symbol;Acc:HGNC:8594]	Cluster04		CilDB
ENSG00000186862	PDZD7	PDZ domain containing 7 [Source:HGNC Symbol;Acc:HGNC:26257]	Cluster04				SysCilia	CiliaCarta
ENSG00000127445	PIN1	peptidylprolyl cis/trans isomerase, NIMA-interacting 1 [Source:HGNC Symbol;Acc:HGNC:8988]	Cluster04					CiliaCarta
ENSG00000087495	PHACTR3	phosphatase and actin regulator 3 [Source:HGNC Symbol;Acc:HGNC:15833]	Cluster04		CilDB
ENSG00000129951	PLPPR3	phospholipid phosphatase related 3 [Source:HGNC Symbol;Acc:HGNC:23497]	Cluster04		CilDB
ENSG00000117598	PLPPR5	phospholipid phosphatase related 5 [Source:HGNC Symbol;Acc:HGNC:31703]	Cluster04			CentrosomeDB
ENSG00000021300	PLEKHB1	pleckstrin homology domain containing B1 [Source:HGNC Symbol;Acc:HGNC:19079]	Cluster04		CilDB			CiliaCarta
ENSG00000198883	PNMA5	PNMA family member 5 [Source:HGNC Symbol;Acc:HGNC:18743]	Cluster04			CentrosomeDB
ENSG00000180332	KCTD4	potassium channel tetramerization domain containing 4 [Source:HGNC Symbol;Acc:HGNC:23227]	Cluster04			CentrosomeDB
ENSG00000100433	KCNK10	potassium two pore domain channel subfamily K member 10 [Source:HGNC Symbol;Acc:HGNC:6273]	Cluster04			CentrosomeDB
ENSG00000135519	KCNH3	potassium voltage-gated channel subfamily H member 3 [Source:HGNC Symbol;Acc:HGNC:6252]	Cluster04		CilDB
ENSG00000070087	PFN2	profilin 2 [Source:HGNC Symbol;Acc:HGNC:8882]	Cluster04		CilDB			CiliaCarta
ENSG00000163704	PRRT3	proline rich transmembrane protein 3 [Source:HGNC Symbol;Acc:HGNC:26591]	Cluster04		CilDB
ENSG00000102109	PCSK1N	proprotein convertase subtilisin/kexin type 1 inhibitor [Source:HGNC Symbol;Acc:HGNC:17301]	Cluster04		CilDB
ENSG00000124507	PACSIN1	protein kinase C and casein kinase substrate in neurons 1 [Source:HGNC Symbol;Acc:HGNC:8570]	Cluster04			CentrosomeDB
ENSG00000142875	PRKACB	protein kinase cAMP-activated catalytic subunit beta [Source:HGNC Symbol;Acc:HGNC:9381]	Cluster04		CilDB	CentrosomeDB		CiliaCarta
ENSG00000188191	PRKAR1B	protein kinase cAMP-dependent type I regulatory subunit beta [Source:HGNC Symbol;Acc:HGNC:9390]	Cluster04					CiliaCarta
ENSG00000119698	PPP4R4	protein phosphatase 4 regulatory subunit 4 [Source:HGNC Symbol;Acc:HGNC:23788]	Cluster04		CilDB
ENSG00000155093	PTPRN2	protein tyrosine phosphatase, receptor type N2 [Source:HGNC Symbol;Acc:HGNC:9677]	Cluster04		CilDB
ENSG00000196090	PTPRT	protein tyrosine phosphatase, receptor type T [Source:HGNC Symbol;Acc:HGNC:9682]	Cluster04		CilDB
ENSG00000111783	RFX4	regulatory factor X4 [Source:HGNC Symbol;Acc:HGNC:9985]	Cluster04					CiliaCarta
ENSG00000149489	ROM1	retinal outer segment membrane protein 1 [Source:HGNC Symbol;Acc:HGNC:10254]	Cluster04					CiliaCarta
ENSG00000108830	RND2	Rho family GTPase 2 [Source:HGNC Symbol;Acc:HGNC:18315]	Cluster04		CilDB
ENSG00000006740	ARHGAP44	Rho GTPase activating protein 44 [Source:HGNC Symbol;Acc:HGNC:29096]	Cluster04		CilDB
ENSG00000160307	S100B	S100 calcium binding protein B [Source:HGNC Symbol;Acc:HGNC:10500]	Cluster04		CilDB	CentrosomeDB
ENSG00000065665	SEC61A2	Sec61 translocon alpha 2 subunit [Source:HGNC Symbol;Acc:HGNC:17702]	Cluster04					CiliaCarta
ENSG00000104112	SCG3	secretogranin III [Source:HGNC Symbol;Acc:HGNC:13707]	Cluster04		CilDB
ENSG00000198794	SCAMP5	secretory carrier membrane protein 5 [Source:HGNC Symbol;Acc:HGNC:30386]	Cluster04		CilDB
ENSG00000174938	SEZ6L2	seizure related 6 homolog like 2 [Source:HGNC Symbol;Acc:HGNC:30844]	Cluster04		CilDB
ENSG00000108387	38231	septin 4 [Source:HGNC Symbol;Acc:HGNC:9165]	Cluster04					CiliaCarta
ENSG00000189410	SH2D5	SH2 domain containing 5 [Source:HGNC Symbol;Acc:HGNC:28819]	Cluster04			CentrosomeDB
ENSG00000112320	SOBP	sine oculis binding protein homolog [Source:HGNC Symbol;Acc:HGNC:29256]	Cluster04		CilDB
ENSG00000139737	SLAIN1	SLAIN motif family member 1 [Source:HGNC Symbol;Acc:HGNC:26387]	Cluster04		CilDB	CentrosomeDB
ENSG00000196220	SRGAP3	SLIT-ROBO Rho GTPase activating protein 3 [Source:HGNC Symbol;Acc:HGNC:19744]	Cluster04		CilDB			CiliaCarta
ENSG00000144285	SCN1A	sodium voltage-gated channel alpha subunit 1 [Source:HGNC Symbol;Acc:HGNC:10585]	Cluster04			CentrosomeDB
ENSG00000050438	SLC4A8	solute carrier family 4 member 8 [Source:HGNC Symbol;Acc:HGNC:11034]	Cluster04		CilDB
ENSG00000196104	SPOCK3	SPARC (osteonectin), cwcv and kazal like domains proteoglycan 3 [Source:HGNC Symbol;Acc:HGNC:13565]	Cluster04		CilDB
ENSG00000181449	SOX2	SRY-box 2 [Source:HGNC Symbol;Acc:HGNC:11195]	Cluster04		CilDB
ENSG00000117632	STMN1	stathmin 1 [Source:HGNC Symbol;Acc:HGNC:6510]	Cluster04		CilDB
ENSG00000145284	SCD5	stearoyl-CoA desaturase 5 [Source:HGNC Symbol;Acc:HGNC:21088]	Cluster04		CilDB
ENSG00000242866	STRC	stereocilin [Source:HGNC Symbol;Acc:HGNC:16035]	Cluster04					CiliaCarta
ENSG00000132639	SNAP25	synaptosome associated protein 25 [Source:HGNC Symbol;Acc:HGNC:11132]	Cluster04				SysCilia	CiliaCarta
ENSG00000065609	SNAP91	synaptosome associated protein 91 [Source:HGNC Symbol;Acc:HGNC:14986]	Cluster04			CentrosomeDB
ENSG00000136854	STXBP1	syntaxin binding protein 1 [Source:HGNC Symbol;Acc:HGNC:11444]	Cluster04			CentrosomeDB
ENSG00000213123	TCTEX1D2	Tctex1 domain containing 2 [Source:HGNC Symbol;Acc:HGNC:28482]	Cluster04		CilDB			CiliaCarta
ENSG00000109927	TECTA	tectorin alpha [Source:HGNC Symbol;Acc:HGNC:11720]	Cluster04			CentrosomeDB
ENSG00000126351	THRA	thyroid hormone receptor alpha [Source:HGNC Symbol;Acc:HGNC:11796]	Cluster04		CilDB
ENSG00000196628	TCF4	transcription factor 4 [Source:HGNC Symbol;Acc:HGNC:11634]	Cluster04		CilDB
ENSG00000152154	TMEM178A	transmembrane protein 178A [Source:HGNC Symbol;Acc:HGNC:28517]	Cluster04		CilDB
ENSG00000109654	TRIM2	tripartite motif containing 2 [Source:HGNC Symbol;Acc:HGNC:15974]	Cluster04			CentrosomeDB
ENSG00000182093	WRB	tryptophan rich basic protein [Source:HGNC Symbol;Acc:HGNC:12790]	Cluster04		CilDB
ENSG00000187189	TSPYL4	TSPY like 4 [Source:HGNC Symbol;Acc:HGNC:21559]	Cluster04		CilDB
ENSG00000166402	TUB	tubby bipartite transcription factor [Source:HGNC Symbol;Acc:HGNC:12406]	Cluster04		CilDB			CiliaCarta
ENSG00000137285	TUBB2B	tubulin beta 2B class IIb [Source:HGNC Symbol;Acc:HGNC:30829]	Cluster04		CilDB		SysCilia	CiliaCarta
ENSG00000258947	TUBB3	tubulin beta 3 class III [Source:HGNC Symbol;Acc:HGNC:20772]	Cluster04		CilDB
[truncated: 263 more rows]
